# Supplementary material for: Integrated Omics Analysis Reveals Alterations in the Intestinal Microbiota and Metabolites of Piglets After Starvation
Source: Front Microbiol. 2022 Jun 15;13:881099. doi: 10.3389/fmicb.2022.881099 (PMC9240708; doi:10.3389/fmicb.2022.881099)
Supplement: Supplementary Table S1 — Data filtering before and after comparative analysis statistical table. [file Table_1.XLSX]

## Sheet: Sheet1
Integrated omics analysis reveals the alteration of intestine microbe-metabolities in piglets after starvation
Yijia Ma, Chang Lu, Bingzhen Ji, Junjun Qin, Chunbo Cai, Yang Yang, Yan Zhao, Guomin Liang, Xiaohong Guo, Guo-qing Cao, Bugao Li and Pengfei Gao*
Supplement table 1 Data filtering before and after comparative analysis statistical table
Sample Name	Raw PE	Clean PE	Raw Tags	Clean Tags	Chimera	Effective Tags	Effective Ratio (%)
NC_01	111618	111379	107341	106312	1860	104452	93.58
NC_02	108660	108447	104591	104238	3833	100405	92.4
NC_03	105140	104959	101427	101029	1328	99701	94.83
ST_48_01	106703	106492	102845	101796	3197	98599	92.41
ST_48_02	101533	101348	98131	97748	368	97380	95.91
ST_48_03	103537	102921	92635	91452	1158	90294	87.21
ST_72_01	110431	110217	105339	104271	317	103954	94.13
ST_72_02	100890	100672	95169	93993	168	93825	93
ST_72_03	104403	104188	97946	96656	203	96453	92.39
