# Supplementary material for: Integrated Omics Analysis Reveals Alterations in the Intestinal Microbiota and Metabolites of Piglets After Starvation
Source: Front Microbiol. 2022 Jun 15;13:881099. doi: 10.3389/fmicb.2022.881099 (PMC9240708; doi:10.3389/fmicb.2022.881099)
Supplement: Supplementary Table S3 — Alpha diversity index table. [file Table_3.XLSX]

## Sheet: Sheet1
Integrated omics analysis reveals the alteration of intestine microbe-metabolities in piglets after starvation
Yijia Ma, Chang Lu, Bingzhen Ji, Junjun Qin, Chunbo Cai, Yang Yang, Yan Zhao, Guomin Liang, Xiaohong Guo, Guo-qing Cao, Bugao Li and Pengfei Gao*
Supplement table 3 Alpha diversity index table
alpha-diversity indexes	Sample ID	Experiment group
		NC	ST_48	ST_72
Chao1	Big White piglets	2.02±0.06	4.932±2.35	2.976±0.30
ACE	Big White piglets	0.56±0.03	0.635±0.43	0.715±0.04
Shannon	Big White piglets	291.58±38.95	408.212±41.23	289.359±14.32
Simpson	Big White piglets	299.43±24.42	422.124±38.66	309.04±8.61
