# Supplementary material for: Integrated Omics Analysis Reveals Alterations in the Intestinal Microbiota and Metabolites of Piglets After Starvation
Source: Front Microbiol. 2022 Jun 15;13:881099. doi: 10.3389/fmicb.2022.881099 (PMC9240708; doi:10.3389/fmicb.2022.881099)
Supplement: Supplementary Table S4 — The abundance of microbiota at the phylum level. [file Table_4.XLSX]

## Sheet: 物种分布堆叠图 (8)
Integrated omics analysis reveals the alteration of intestine microbe-metabolities in piglets after starvation
Yijia Ma, Chang Lu, Bingzhen Ji, Junjun Qin, Chunbo Cai, Yang Yang, Yan Zhao, Guomin Liang, Xiaohong Guo, Guo-qing Cao, Bugao Li and Pengfei Gao*
Supplementary table 4 The abundance of microbiota at phylum level
Phylum	NC	ST_48	ST_72	Domain
Proteobacteria	0.76145	61.3795	62.873	Bacteria
Firmicutes	97.9831	17.0733	31.8972	Bacteria
Actinobacteria	0.321	4.9852	2.42393	Bacteria
Bacteroidetes	0.146	6.0874	1.138	Bacteria
Verrucomicrobia	0.08985	2.73133	0.109467	Bacteria
Planctomycetes	0.2651	2.18613	0.2336	Bacteria
Cyanobacteria	0.0576	1.22343	0.824633	Bacteria
Acidobacteria	0.18225	1.1191	0.0356	Bacteria
Chloroflexi	0.0027	0.6347	0.144667	Bacteria
Patescibacteria	0.07525	0.600033	0.0140333	Bacteria
Epsilonbacteraeota	0.0278	0.558167	0.0521333	Bacteria
Fusobacteria	0.0143	0.5037	0.00883333	Bacteria
Euryarchaeota	0.00885	0.2307	0	Archaea
Tenericutes	0	0	0.0557	Bacteria
Deferribacteres	0	0.0254667	0.0209	Bacteria
Gemmatimonadetes	0.03245	0.0008	0.00583333	Bacteria
Spirochaetes	0	0.0278333	0	Bacteria
Chlamydiae	0.00165	0	0.0213667	Bacteria
Lentisphaerae	0	0	0.0195333	Bacteria
Deinococcus-Thermus	0	0	0.0066	Bacteria
Synergistetes	0	0.000366667	0.00146667	Bacteria
Unclassified	0.03075	0.632833	0.113533
