# Supplementary material for: Integrated Omics Analysis Reveals Alterations in the Intestinal Microbiota and Metabolites of Piglets After Starvation
Source: Front Microbiol. 2022 Jun 15;13:881099. doi: 10.3389/fmicb.2022.881099 (PMC9240708; doi:10.3389/fmicb.2022.881099)
Supplement: Supplementary Table S5 — The abundance of microbiota at the family level. [file Table_5.XLSX]

## Sheet: 物种分布堆叠图 (5)
Integrated omics analysis reveals the alteration of intestine microbe-metabolities in piglets after starvation
Yijia Ma, Chang Lu, Bingzhen Ji, Junjun Qin, Chunbo Cai, Yang Yang, Yan Zhao, Guomin Liang, Xiaohong Guo, Guo-qing Cao, Bugao Li and Pengfei Gao*
Supplementary table 5 The abundance of microbiota at family level
Family	NC	ST_48	ST_72	Domain	Phylum	Class	Order
Enterobacteriaceae	0.14415	51.0129	49.7097	Bacteria	Proteobacteria	Gammaproteobacteria	Enterobacteriales
Lactobacillaceae	94.0879	1.5083	0.0957	Bacteria	Firmicutes	Bacilli	Lactobacillales
Peptostreptococcaceae	0.1607	0.0787	18.0597	Bacteria	Firmicutes	Clostridia	Clostridiales
Ruminococcaceae	0.0431	9.24673	0.0965	Bacteria	Firmicutes	Clostridia	Clostridiales
Clostridiaceae_1	0.0437	0.139133	8.0761	Bacteria	Firmicutes	Clostridia	Clostridiales
Pseudomonadaceae	0.0069	0.53	4.87697	Bacteria	Proteobacteria	Gammaproteobacteria	Pseudomonadales
Leuconostocaceae	0.05605	0.382833	3.82453	Bacteria	Firmicutes	Bacilli	Lactobacillales
Azospirillaceae	0	0.032	3.5239	Bacteria	Proteobacteria	Alphaproteobacteria	Azospirillales
Moraxellaceae	0.10285	0.852167	2.04333	Bacteria	Proteobacteria	Gammaproteobacteria	Pseudomonadales
Muribaculaceae	0.0962	2.42697	0.109633	Bacteria	Bacteroidetes	Bacteroidia	Bacteroidales
Akkermansiaceae	0.08985	2.2645	0.100467	Bacteria	Verrucomicrobia	Verrucomicrobiae	Verrucomicrobiales
Lachnospiraceae	0.0071	1.61277	0.6665	Bacteria	Firmicutes	Clostridia	Clostridiales
Promicromonosporaceae	0	0	1.9053	Bacteria	Actinobacteria	Actinobacteria	Micrococcales
Burkholderiaceae	0.1132	1.31933	0.237267	Bacteria	Proteobacteria	Gammaproteobacteria	Betaproteobacteriales
Veillonellaceae	2.2923	0.0635667	0.0074	Bacteria	Firmicutes	Negativicutes	Selenomonadales
Bacteroidaceae	0.0011	1.13497	0.454233	Bacteria	Bacteroidetes	Bacteroidia	Bacteroidales
Acidaminococcaceae	0.00925	1.35963	0.0064	Bacteria	Firmicutes	Negativicutes	Selenomonadales
Sphingomonadaceae	0.0645	0.878367	0.307067	Bacteria	Proteobacteria	Alphaproteobacteria	Sphingomonadales
Prevotellaceae	0.0037	1.01797	0.0801667	Bacteria	Bacteroidetes	Bacteroidia	Bacteroidales
Streptococcaceae	1.0643	0.282767	0.0376	Bacteria	Firmicutes	Bacilli	Lactobacillales
Pirellulaceae	0.0805	0.645867	0.125667	Bacteria	Planctomycetes	Planctomycetacia	Pirellulales
Erysipelotrichaceae	0.02615	0.660367	0.1148	Bacteria	Firmicutes	Erysipelotrichia	Erysipelotrichales
Gemmataceae	0.1087	0.620267	0.0526333	Bacteria	Planctomycetes	Planctomycetacia	Gemmatales
Caulobacteraceae	0.0011	0.227167	0.504567	Bacteria	Proteobacteria	Alphaproteobacteria	Caulobacterales
Rhodobacteraceae	0.0059	0.511767	0.177933	Bacteria	Proteobacteria	Alphaproteobacteria	Rhodobacterales
Aeromonadaceae	0.0049	0.684367	0.00583333	Bacteria	Proteobacteria	Gammaproteobacteria	Aeromonadales
Bacillaceae	0.0016	0.0165333	0.653933	Bacteria	Firmicutes	Bacilli	Bacillales
Rhizobiaceae	0.0295	0.644267	0.006	Bacteria	Proteobacteria	Alphaproteobacteria	Rhizobiales
Alteromonadaceae	0.0011	0.212367	0.427433	Bacteria	Proteobacteria	Gammaproteobacteria	Alteromonadales
Christensenellaceae	0.00055	0.583767	0.00366667	Bacteria	Firmicutes	Clostridia	Clostridiales
Micrococcaceae	0.1319	0.420933	0.0393333	Bacteria	Actinobacteria	Actinobacteria	Micrococcales
Arcobacteraceae	0.0278	0.508167	0	Bacteria	Epsilonbacteraeota	Campylobacteria	Campylobacterales
Fusobacteriaceae	0.0143	0.5037	0.00883333	Bacteria	Fusobacteria	Fusobacteriia	Fusobacteriales
Family_XIII	0.0093	0.4913	0.0230333	Bacteria	Firmicutes	Clostridia	Clostridiales
Weeksellaceae	0.0037	0.115367	0.390367	Bacteria	Bacteroidetes	Bacteroidia	Flavobacteriales
Beijerinckiaceae	0.00895	0.463467	0.0344333	Bacteria	Proteobacteria	Alphaproteobacteria	Rhizobiales
Xanthomonadaceae	0.0044	0.255933	0.1718	Bacteria	Proteobacteria	Gammaproteobacteria	Xanthomonadales
Atopobiaceae	0.00475	0.3097	0.112067	Bacteria	Actinobacteria	Coriobacteriia	Coriobacteriales
Isosphaeraceae	0.0016	0.415967	0.000733333	Bacteria	Planctomycetes	Planctomycetacia	Isosphaerales
Nocardiaceae	0.0021	0.2861	0.0683667	Bacteria	Actinobacteria	Actinobacteria	Corynebacteriales
Nocardioidaceae	0.00215	0.3473	0.000733333	Bacteria	Actinobacteria	Actinobacteria	Propionibacteriales
Halomonadaceae	0.02365	0.325233	0	Bacteria	Proteobacteria	Gammaproteobacteria	Oceanospirillales
TM7_phylum_sp_oral_clone_FR058	0.0704	0.275233	0.00826667	Bacteria	Patescibacteria	Saccharimonadia	Saccharimonadales
Vibrionaceae	0.00055	0.225933	0.0963	Bacteria	Proteobacteria	Gammaproteobacteria	Vibrionales
Family_XI	0.1103	0.2218	0.0244	Bacteria	Firmicutes	Bacilli	Bacillales
Solirubrobacteraceae	0.0016	0.313233	0	Bacteria	Actinobacteria	Thermoleophilia	Solirubrobacterales
Tannerellaceae	0.0011	0.3103	0.0014	Bacteria	Bacteroidetes	Bacteroidia	Bacteroidales
JG30-KF-AS9	0.0011	0.2994	0.00146667	Bacteria	Chloroflexi	Ktedonobacteria	Ktedonobacterales
Flavobacteriaceae	0.00165	0.2762	0.0211333	Bacteria	Bacteroidetes	Bacteroidia	Flavobacteriales
Enterococcaceae	0.0435	0.2392	0.0140667	Bacteria	Firmicutes	Bacilli	Lactobacillales
Sphingobacteriaceae	0.00275	0.262033	0.0153667	Bacteria	Bacteroidetes	Bacteroidia	Sphingobacteriales
Terasakiellaceae	0.0011	0.274967	0	Bacteria	Proteobacteria	Alphaproteobacteria	Rhodospirillales
Mycobacteriaceae	0.0011	0.271133	0.00103333	Bacteria	Actinobacteria	Actinobacteria	Corynebacteriales
Streptomycetaceae	0.02435	0.246967	0.00683333	Bacteria	Actinobacteria	Actinobacteria	Streptomycetales
Micromonosporaceae	0.0094	0.2609	0	Bacteria	Actinobacteria	Actinobacteria	Micromonosporales
Xanthobacteraceae	0.05	0.129867	0.0978667	Bacteria	Proteobacteria	Alphaproteobacteria	Rhizobiales
Blastocatellaceae	0.00165	0.240667	0	Bacteria	Acidobacteria	Blastocatellia_Subgroup_4	Blastocatellales
Methanobacteriaceae	0.00885	0.2307	0	Archaea	Euryarchaeota	Methanobacteria	Methanobacteriales
Methylophagaceae	0	0.232867	0	Bacteria	Proteobacteria	Gammaproteobacteria	Nitrosococcales
Eggerthellaceae	0.0084	0.201433	0.00336667	Bacteria	Actinobacteria	Coriobacteriia	Coriobacteriales
Corynebacteriaceae	0.05415	0.164667	0.00753333	Bacteria	Actinobacteria	Actinobacteria	Corynebacteriales
Pasteurellaceae	0.02715	0.0477333	0.1419	Bacteria	Proteobacteria	Gammaproteobacteria	Pasteurellales
Colwelliaceae	0	0.206933	0	Bacteria	Proteobacteria	Gammaproteobacteria	Alteromonadales
Haliangiaceae	0.00775	0.201267	0	Bacteria	Proteobacteria	Deltaproteobacteria	Myxococcales
Coriobacteriaceae	0	0.199367	0.0033	Bacteria	Actinobacteria	Coriobacteriia	Coriobacteriales
Rubritaleaceae	0	0.201367	0	Bacteria	Verrucomicrobia	Verrucomicrobiae	Verrucomicrobiales
Acidothermaceae	0.00055	0.1933	0.004	Bacteria	Actinobacteria	Actinobacteria	Frankiales
Rikenellaceae	0	0.1955	0.000366667	Bacteria	Bacteroidetes	Bacteroidia	Bacteroidales
Actinomarinaceae	0.00995	0.1366	0.0417333	Bacteria	Actinobacteria	Acidimicrobiia	Actinomarinales
67-14	0.00165	0.1804	0	Bacteria	Actinobacteria	Thermoleophilia	Solirubrobacterales
Ktedonobacteraceae	0.00055	0.1772	0.00176667	Bacteria	Chloroflexi	Ktedonobacteria	Ktedonobacterales
Acetobacteraceae	0.01485	0.141733	0.026	Bacteria	Proteobacteria	Alphaproteobacteria	Acetobacterales
Pseudonocardiaceae	0.00055	0.1711	0.000733333	Bacteria	Actinobacteria	Actinobacteria	Pseudonocardiales
Phycisphaeraceae	0.03775	0.138733	0.0037	Bacteria	Planctomycetes	Phycisphaerae	Phycisphaerales
Cyanidium_caldarium	0	0.165033	0	Bacteria	Cyanobacteria	Oxyphotobacteria	Chloroplast
Eimeria_praecox	0	0	0.157333	Bacteria	Cyanobacteria	Oxyphotobacteria	Chloroplast
Cyanobacteriaceae	0.00265	0.1549	0	Bacteria	Cyanobacteria	Oxyphotobacteria	Nostocales
Legionellaceae	0	0.1531	0	Bacteria	Proteobacteria	Gammaproteobacteria	Legionellales
Intrasporangiaceae	0.0011	0.137633	0.0106	Bacteria	Actinobacteria	Actinobacteria	Micrococcales
Devosiaceae	0.01155	0.140233	0.000666667	Bacteria	Proteobacteria	Alphaproteobacteria	Rhizobiales
Microbacteriaceae	0.00325	0.144367	0.000666667	Bacteria	Actinobacteria	Actinobacteria	Micrococcales
Verrucomicrobiaceae	0	0.140767	0	Bacteria	Verrucomicrobia	Verrucomicrobiae	Verrucomicrobiales
Cyanobiaceae	0.0116	0.125433	0.000733333	Bacteria	Cyanobacteria	Oxyphotobacteria	Synechococcales
Cellulomonadaceae	0.00055	0.132967	0	Bacteria	Actinobacteria	Actinobacteria	Micrococcales
Opitutaceae	0	0.124733	0	Bacteria	Verrucomicrobia	Verrucomicrobiae	Opitutales
Paenibacillaceae	0.0022	0	0.1214	Bacteria	Firmicutes	Bacilli	Bacillales
BIrii41	0.00055	0.114633	0	Bacteria	Proteobacteria	Deltaproteobacteria	Myxococcales
Acidobacteriaceae_Subgroup_1	0	0.1082	0.00176667	Bacteria	Acidobacteria	Acidobacteriia	Acidobacteriales
Hyphomicrobiaceae	0.00055	0.109267	0	Bacteria	Proteobacteria	Alphaproteobacteria	Rhizobiales
Bifidobacteriaceae	0	0.106533	0.00176667	Bacteria	Actinobacteria	Actinobacteria	Bifidobacteriales
Diplorickettsiaceae	0	0.105633	0	Bacteria	Proteobacteria	Gammaproteobacteria	Diplorickettsiales
Staphylococcaceae	0.00055	0.0618333	0.0364667	Bacteria	Firmicutes	Bacilli	Bacillales
Cellvibrionaceae	0	0.0704667	0.0271667	Bacteria	Proteobacteria	Gammaproteobacteria	Cellvibrionales
Gaiellaceae	0.0022	0.0825333	0	Bacteria	Actinobacteria	Thermoleophilia	Gaiellales
Actinomycetaceae	0.01195	0.0599	0.0160333	Bacteria	Actinobacteria	Actinobacteria	Actinomycetales
NS9_marine_group	0	0.0808667	0	Bacteria	Bacteroidetes	Bacteroidia	Flavobacteriales
Frankiaceae	0.00055	0.0772667	0.00286667	Bacteria	Actinobacteria	Actinobacteria	Frankiales
Rhodanobacteraceae	0.03785	0.0549	0	Bacteria	Proteobacteria	Gammaproteobacteria	Xanthomonadales
Paracaedibacteraceae	0.00055	0.0758333	0	Bacteria	Proteobacteria	Alphaproteobacteria	Paracaedibacterales
AEGEAN-169_marine_group	0	0.0743667	0	Bacteria	Proteobacteria	Alphaproteobacteria	Rhodospirillales
Porticoccaceae	0	0.0635667	0.00766667	Bacteria	Proteobacteria	Gammaproteobacteria	Cellvibrionales
Campylobacteraceae	0	0.0267333	0.0438667	Bacteria	Epsilonbacteraeota	Campylobacteria	Campylobacterales
Iamiaceae	0.0016	0.0632333	0	Bacteria	Actinobacteria	Acidimicrobiia	Microtrichales
Kineosporiaceae	0	0.0621667	0	Bacteria	Actinobacteria	Actinobacteria	Kineosporiales
Aerococcaceae	0.01715	0.0416333	0.0055	Bacteria	Firmicutes	Bacilli	Lactobacillales
Hyphomonadaceae	0.04995	0.0244333	0.000733333	Bacteria	Proteobacteria	Alphaproteobacteria	Caulobacterales
Mycoplasmataceae	0	0	0.0557	Bacteria	Tenericutes	Mollicutes	Mycoplasmatales
Shewanellaceae	0.00055	0.0539	0.0007	Bacteria	Proteobacteria	Gammaproteobacteria	Alteromonadales
Microscillaceae	0	0.0539	0	Bacteria	Bacteroidetes	Bacteroidia	Cytophagales
Porphyromonadaceae	0.0011	0.0186667	0.0304	Bacteria	Bacteroidetes	Bacteroidia	Bacteroidales
Deferribacteraceae	0	0.0254667	0.0209	Bacteria	Deferribacteres	Deferribacteres	Deferribacterales
Chitinophagaceae	0.01105	0.0323333	0.0041	Bacteria	Bacteroidetes	Bacteroidia	Chitinophagales
Desulfovibrionaceae	0	0.0390333	0.004	Bacteria	Proteobacteria	Deltaproteobacteria	Desulfovibrionales
Planococcaceae	0.00055	0.0401	0.000733333	Bacteria	Firmicutes	Bacilli	Bacillales
Mitochondria	0.00325	0.00353333	0.0347333	Bacteria	Proteobacteria	Alphaproteobacteria	Rickettsiales
Methylophilaceae	0.0205	0.000766667	0.0239333	Bacteria	Proteobacteria	Gammaproteobacteria	Betaproteobacteriales
Brevibacteriaceae	0	0	0.0374	Bacteria	Actinobacteria	Actinobacteria	Micrococcales
Solibacteraceae_Subgroup_3	0.04825	0	0.0048	Bacteria	Acidobacteria	Acidobacteriia	Solibacterales
JG30-KF-CM45	0	0	0.0323	Bacteria	Chloroflexi	Chloroflexia	Thermomicrobiales
Gimesiaceae	0.02705	0.0127667	0	Bacteria	Planctomycetes	Planctomycetacia	Planctomycetales
Helicobacteraceae	0	0.0232667	0.0075	Bacteria	Epsilonbacteraeota	Campylobacteria	Campylobacterales
Gemmatimonadaceae	0.03245	0.0008	0.00583333	Bacteria	Gemmatimonadetes	Gemmatimonadetes	Gemmatimonadales
Spirochaetaceae	0	0.0278333	0	Bacteria	Spirochaetes	Spirochaetia	Spirochaetales
Sporolactobacillaceae	0	0	0.0274667	Bacteria	Firmicutes	Bacilli	Bacillales
Cytophagaceae	0	0	0.0251333	Bacteria	Bacteroidetes	Bacteroidia	Cytophagales
Parachlamydiaceae	0	0	0.0200333	Bacteria	Chlamydiae	Chlamydiae	Chlamydiales
Nakamurellaceae	0	0	0.018	Bacteria	Actinobacteria	Actinobacteria	Frankiales
Solimonadaceae	0	0	0.0139667	Bacteria	Proteobacteria	Gammaproteobacteria	Salinisphaerales
WD2101_soil_group	0.0048	0.00113333	0.00963333	Bacteria	Planctomycetes	Phycisphaerae	Tepidisphaerales
Oligosphaeraceae	0	0	0.0135333	Bacteria	Lentisphaerae	Oligosphaeria	Oligosphaerales
Saccharimonadaceae	0.00055	0.0131333	0	Bacteria	Patescibacteria	Saccharimonadia	Saccharimonadales
F082	0	0.0119333	0	Bacteria	Bacteroidetes	Bacteroidia	Bacteroidales
Reyranellaceae	0	0	0.0109333	Bacteria	Proteobacteria	Alphaproteobacteria	Reyranellales
Dysgonomonadaceae	0	0.00933333	0	Bacteria	Bacteroidetes	Bacteroidia	Bacteroidales
Propionibacteriaceae	0.0021	0.00113333	0.0049	Bacteria	Actinobacteria	Actinobacteria	Propionibacteriales
Deinococcaceae	0	0	0.0066	Bacteria	Deinococcus-Thermus	Deinococci	Deinococcales
KF-JG30-B3	0	0	0.00643333	Bacteria	Proteobacteria	Alphaproteobacteria	Rhizobiales
Victivallaceae	0	0	0.006	Bacteria	Lentisphaerae	Lentisphaeria	Victivallales
Neisseriaceae	0	0	0.00586667	Bacteria	Proteobacteria	Gammaproteobacteria	Betaproteobacteriales
candidate_division_TM7_bacterium_LY2	0.00055	0.00533333	0	Bacteria	Patescibacteria	Saccharimonadia	Saccharimonadales
Rhodocyclaceae	0.0058	0	0.0014	Bacteria	Proteobacteria	Gammaproteobacteria	Betaproteobacteriales
Cycloclasticaceae	0.0016	0.0039	0	Bacteria	Proteobacteria	Gammaproteobacteria	Methylococcales
Saprospiraceae	0	0.0016	0.00183333	Bacteria	Bacteroidetes	Bacteroidia	Chitinophagales
SC-I-84	0	0.0024	0.000733333	Bacteria	Proteobacteria	Gammaproteobacteria	Betaproteobacteriales
Cyclobacteriaceae	0	0	0.00306667	Bacteria	Bacteroidetes	Bacteroidia	Cytophagales
Dongiaceae	0.0044	0	0	Bacteria	Proteobacteria	Alphaproteobacteria	Dongiales
Chthoniobacteraceae	0	0	0.0022	Bacteria	Verrucomicrobia	Verrucomicrobiae	Chthoniobacterales
Synergistaceae	0	0.000366667	0.00146667	Bacteria	Synergistetes	Synergistia	Synergistales
Peptococcaceae	0	0.0018	0	Bacteria	Firmicutes	Clostridia	Clostridiales
Geodermatophilaceae	0	0	0.0017	Bacteria	Actinobacteria	Actinobacteria	Frankiales
Rhizobiales_Incertae_Sedis	0	0.0016	0	Bacteria	Proteobacteria	Alphaproteobacteria	Rhizobiales
Cryptosporangiaceae	0	0.00156667	0	Bacteria	Actinobacteria	Actinobacteria	Frankiales
Clade_II	0.0022	0	0	Bacteria	Proteobacteria	Alphaproteobacteria	SAR11_clade
Caldilineaceae	0	0.0012	0	Bacteria	Chloroflexi	Anaerolineae	Caldilineales
Rubinisphaeraceae	0	0.0012	0	Bacteria	Planctomycetes	Planctomycetacia	Planctomycetales
Chlamydiaceae	0.00165	0	0	Bacteria	Chlamydiae	Chlamydiae	Chlamydiales
Inquilinaceae	0	0	0.0011	Bacteria	Proteobacteria	Alphaproteobacteria	Azospirillales
Methyloligellaceae	0	0	0.00106667	Bacteria	Proteobacteria	Alphaproteobacteria	Rhizobiales
AB1	0	0.0008	0	Bacteria	Proteobacteria	Alphaproteobacteria	Rickettsiales
Chloroflexaceae	0	0.0008	0	Bacteria	Chloroflexi	Chloroflexia	Chloroflexales
Phormidiaceae	0	0.0008	0	Bacteria	Cyanobacteria	Oxyphotobacteria	Nostocales
Eubacteriaceae	0	0.000366667	0.000366667	Bacteria	Firmicutes	Clostridia	Clostridiales
Sporichthyaceae	0	0	0.000733333	Bacteria	Actinobacteria	Actinobacteria	Frankiales
Steroidobacteraceae	0	0	0.000733333	Bacteria	Proteobacteria	Gammaproteobacteria	Steroidobacterales
Sulfurovaceae	0	0	0.000733333	Bacteria	Epsilonbacteraeota	Campylobacteria	Campylobacterales
Candidatus_Saccharibacteria_bacterium_GW2011_GWC2_44_17	0	0	0.000666667	Bacteria	Patescibacteria	Saccharimonadia	Saccharimonadales
Ilumatobacteraceae	0	0	0.000666667	Bacteria	Actinobacteria	Acidimicrobiia	Microtrichales
Koribacteraceae	0	0	0.000666667	Bacteria	Acidobacteria	Acidobacteriia	Acidobacteriales
Teleaulax_amphioxeia	0	0	0.000666667	Bacteria	Cyanobacteria	Oxyphotobacteria	Chloroplast
Clostridiales_vadinBB60_group	0	0.000366667	0	Bacteria	Firmicutes	Clostridia	Clostridiales
Succinivibrionaceae	0	0	0.000366667	Bacteria	Proteobacteria	Gammaproteobacteria	Aeromonadales
Unclassified	0.3014	4.4616	1.449
