# Supplementary material for: Integrated Omics Analysis Reveals Alterations in the Intestinal Microbiota and Metabolites of Piglets After Starvation
Source: Front Microbiol. 2022 Jun 15;13:881099. doi: 10.3389/fmicb.2022.881099 (PMC9240708; doi:10.3389/fmicb.2022.881099)
Supplement: Supplementary Table S6 — The abundance of microbiota at the genus level. [file Table_6.XLSX]

## Sheet: 物种分布堆叠图 (9)
Integrated omics analysis reveals the alteration of intestine microbe-metabolities in piglets after starvation
Yijia Ma, Chang Lu, Bingzhen Ji, Junjun Qin, Chunbo Cai, Yang Yang, Yan Zhao, Guomin Liang, Xiaohong Guo, Guo-qing Cao, Bugao Li and Pengfei Gao*
Supplementary table 6 The abundance of microbiota at genu level
Genus	NC	ST_48	ST_72	Domain	Phylum	Class	Order	Family
Lactobacillus	94.0879	1.5083	0.0957	Bacteria	Firmicutes	Bacilli	Lactobacillales	Lactobacillaceae
Veillonella	2.2923	0.0635667	0.0007	Bacteria	Firmicutes	Negativicutes	Selenomonadales	Veillonellaceae
Streptococcus	1.04855	0.2803	0.0357333	Bacteria	Firmicutes	Bacilli	Lactobacillales	Streptococcaceae
Unclassified	0.7532	14.6344	2.73817
Rothia	0.13135	0.161767	0.0371667	Bacteria	Actinobacteria	Actinobacteria	Micrococcales	Micrococcaceae
Terrisporobacter	0.12005	0.00896667	0.594	Bacteria	Firmicutes	Clostridia	Clostridiales	Peptostreptococcaceae
Escherichia-Shigella	0.11385	49.4461	49.5338	Bacteria	Proteobacteria	Gammaproteobacteria	Enterobacteriales	Enterobacteriaceae
Moraxella	0.09965	0.0035	0.0068	Bacteria	Proteobacteria	Gammaproteobacteria	Pseudomonadales	Moraxellaceae
Gemella	0.09005	0.1996	0.0156667	Bacteria	Firmicutes	Bacilli	Bacillales	Family_XI
Akkermansia	0.08985	2.2645	0.100467	Bacteria	Verrucomicrobia	Verrucomicrobiae	Verrucomicrobiales	Akkermansiaceae
Fimbriiglobus	0.08945	0.180133	0.000666667	Bacteria	Planctomycetes	Planctomycetacia	Gemmatales	Gemmataceae
Oceanicaulis	0.04995	0.000733333	0	Bacteria	Proteobacteria	Alphaproteobacteria	Caulobacterales	Hyphomonadaceae
Massilia	0.0463	0.194433	0.0518333	Bacteria	Proteobacteria	Gammaproteobacteria	Betaproteobacteriales	Burkholderiaceae
Corynebacterium_1	0.04205	0.1643	0.00543333	Bacteria	Actinobacteria	Actinobacteria	Corynebacteriales	Corynebacteriaceae
Clostridium_sensu_stricto_1	0.04105	0.138767	8.0761	Bacteria	Firmicutes	Clostridia	Clostridiales	Clostridiaceae_1
Bryobacter	0.0405	0	0	Bacteria	Acidobacteria	Acidobacteriia	Solibacterales	Solibacteraceae_Subgroup_3
Dyella	0.03785	0	0	Bacteria	Proteobacteria	Gammaproteobacteria	Xanthomonadales	Rhodanobacteraceae
Leuconostoc	0.03715	0.0696667	3.82007	Bacteria	Firmicutes	Bacilli	Lactobacillales	Leuconostocaceae
Enterococcus	0.03705	0.235267	0.00373333	Bacteria	Firmicutes	Bacilli	Lactobacillales	Enterococcaceae
Curvibacter	0.03425	0.118367	0.0297667	Bacteria	Proteobacteria	Gammaproteobacteria	Betaproteobacteriales	Burkholderiaceae
Allorhizobium-Neorhizobium-Pararhizobium-Rhizobium	0.0284	0.214367	0.00493333	Bacteria	Proteobacteria	Alphaproteobacteria	Rhizobiales	Rhizobiaceae
Arcobacter	0.0278	0.508167	0	Bacteria	Epsilonbacteraeota	Campylobacteria	Campylobacterales	Arcobacteraceae
Gimesia	0.02705	0.0127667	0	Bacteria	Planctomycetes	Planctomycetacia	Planctomycetales	Gimesiaceae
Novosphingobium	0.0269	0.0124333	0.0137333	Bacteria	Proteobacteria	Alphaproteobacteria	Sphingomonadales	Sphingomonadaceae
Actinobacillus	0.02445	0.0473667	0.0415333	Bacteria	Proteobacteria	Gammaproteobacteria	Pasteurellales	Pasteurellaceae
Halomonas	0.02315	0.1556	0	Bacteria	Proteobacteria	Gammaproteobacteria	Oceanospirillales	Halomonadaceae
Romboutsia	0.01935	0.0560333	15.6018	Bacteria	Firmicutes	Clostridia	Clostridiales	Peptostreptococcaceae
Sphingomonas	0.01895	0.329167	0.171967	Bacteria	Proteobacteria	Alphaproteobacteria	Sphingomonadales	Sphingomonadaceae
Weissella	0.01895	0.313167	0.00446667	Bacteria	Firmicutes	Bacilli	Lactobacillales	Leuconostocaceae
Peptostreptococcus	0.0171	0.00233333	0.00106667	Bacteria	Firmicutes	Clostridia	Clostridiales	Peptostreptococcaceae
Kosakonia	0.0165	0.450433	0.055	Bacteria	Proteobacteria	Gammaproteobacteria	Enterobacteriales	Enterobacteriaceae
Lactococcus	0.0157	0.00246667	0.00183333	Bacteria	Firmicutes	Bacilli	Lactobacillales	Streptococcaceae
Parvimonas	0.015	0.0218333	0.0047	Bacteria	Firmicutes	Clostridia	Clostridiales	Family_XI
Acetobacter	0.01325	0	0.00356667	Bacteria	Proteobacteria	Alphaproteobacteria	Acetobacterales	Acetobacteraceae
Sphingobium	0.0132	0.0322667	0.0102	Bacteria	Proteobacteria	Alphaproteobacteria	Sphingomonadales	Sphingomonadaceae
Globicatella	0.01275	0.0409333	0.0055	Bacteria	Firmicutes	Bacilli	Lactobacillales	Aerococcaceae
Fusobacterium	0.0127	0.0897	0.00883333	Bacteria	Fusobacteria	Fusobacteriia	Fusobacteriales	Fusobacteriaceae
Muribaculum	0.0126	0.00473333	0	Bacteria	Bacteroidetes	Bacteroidia	Bacteroidales	Muribaculaceae
Turicibacter	0.01235	0	0.0505333	Bacteria	Firmicutes	Erysipelotrichia	Erysipelotrichales	Erysipelotrichaceae
Corynebacterium	0.0121	0.000366667	0	Bacteria	Actinobacteria	Actinobacteria	Corynebacteriales	Corynebacteriaceae
Actinomyces	0.01195	0.0599	0.0076	Bacteria	Actinobacteria	Actinobacteria	Actinomycetales	Actinomycetaceae
Bradyrhizobium	0.0116	0.0756333	0.0729	Bacteria	Proteobacteria	Alphaproteobacteria	Rhizobiales	Xanthobacteraceae
Ralstonia	0.0116	0.0032	0.0137333	Bacteria	Proteobacteria	Gammaproteobacteria	Betaproteobacteriales	Burkholderiaceae
Synechococcus_CC9902	0.0116	0	0.000733333	Bacteria	Cyanobacteria	Oxyphotobacteria	Synechococcales	Cyanobiaceae
Pelagibacterium	0.01155	0	0	Bacteria	Proteobacteria	Alphaproteobacteria	Rhizobiales	Devosiaceae
Sediminibacterium	0.01105	0	0.000366667	Bacteria	Bacteroidetes	Bacteroidia	Chitinophagales	Chitinophagaceae
Candidatus_Actinomarina	0.00995	0.1366	0.0417333	Bacteria	Actinobacteria	Acidimicrobiia	Actinomarinales	Actinomarinaceae
Ruminococcaceae_UCG-005	0.0095	0.231033	0.0108	Bacteria	Firmicutes	Clostridia	Clostridiales	Ruminococcaceae
Fastidiosipila	0.00945	0	0	Bacteria	Firmicutes	Clostridia	Clostridiales	Ruminococcaceae
Phascolarctobacterium	0.00925	1.35963	0.0064	Bacteria	Firmicutes	Negativicutes	Selenomonadales	Acidaminococcaceae
Methylobacterium	0.00895	0.2874	0.0290667	Bacteria	Proteobacteria	Alphaproteobacteria	Rhizobiales	Beijerinckiaceae
Methanobrevibacter	0.00885	0.2307	0	Archaea	Euryarchaeota	Methanobacteria	Methanobacteriales	Methanobacteriaceae
Family_XIII_AD3011_group	0.0088	0.457333	0.000333333	Bacteria	Firmicutes	Clostridia	Clostridiales	Family_XIII
SM1A02	0.0083	0.138733	0.0037	Bacteria	Planctomycetes	Phycisphaerae	Phycisphaerales	Phycisphaeraceae
Enterorhabdus	0.0079	0.0417667	0	Bacteria	Actinobacteria	Coriobacteriia	Coriobacteriales	Eggerthellaceae
Haliangium	0.00775	0.201267	0	Bacteria	Proteobacteria	Deltaproteobacteria	Myxococcales	Haliangiaceae
Krasilnikovia	0.00775	0.105667	0	Bacteria	Actinobacteria	Actinobacteria	Micromonosporales	Micromonosporaceae
Candidatus_Solibacter	0.00775	0	0.0048	Bacteria	Acidobacteria	Acidobacteriia	Solibacterales	Solibacteraceae_Subgroup_3
Pseudomonas	0.0069	0.53	4.87697	Bacteria	Proteobacteria	Gammaproteobacteria	Pseudomonadales	Pseudomonadaceae
Dielma	0.00685	0.0208	0.00733333	Bacteria	Firmicutes	Erysipelotrichia	Erysipelotrichales	Erysipelotrichaceae
Eubacterium_coprostanoligenes_group	0.0065	2.10193	0.0352333	Bacteria	Firmicutes	Clostridia	Clostridiales	Ruminococcaceae
Bavariicoccus	0.00595	0.000366667	0	Bacteria	Firmicutes	Bacilli	Lactobacillales	Enterococcaceae
Pantoea	0.0058	0.378333	0.00683333	Bacteria	Proteobacteria	Gammaproteobacteria	Enterobacteriales	Enterobacteriaceae
Methyloversatilis	0.0058	0	0.000666667	Bacteria	Proteobacteria	Gammaproteobacteria	Betaproteobacteriales	Rhodocyclaceae
Sulfitobacter	0.00535	0	0	Bacteria	Proteobacteria	Alphaproteobacteria	Rhodobacterales	Rhodobacteraceae
Helcococcus	0.00525	0.000366667	0.0033	Bacteria	Firmicutes	Clostridia	Clostridiales	Family_XI
Aeromonas	0.0049	0.684367	0.00583333	Bacteria	Proteobacteria	Gammaproteobacteria	Aeromonadales	Aeromonadaceae
Rhodopirellula	0.0048	0.0014	0.000733333	Bacteria	Planctomycetes	Planctomycetacia	Pirellulales	Pirellulaceae
Roseimaritima	0.00475	0.00176667	0	Bacteria	Planctomycetes	Planctomycetacia	Pirellulales	Pirellulaceae
Stenotrophomonas	0.0044	0.198867	0.0105333	Bacteria	Proteobacteria	Gammaproteobacteria	Xanthomonadales	Xanthomonadaceae
Facklamia	0.0044	0.0007	0	Bacteria	Firmicutes	Bacilli	Lactobacillales	Aerococcaceae
Dongia	0.0044	0	0	Bacteria	Proteobacteria	Alphaproteobacteria	Dongiales	Dongiaceae
Intestinibacter	0.00425	0.0114	1.86243	Bacteria	Firmicutes	Clostridia	Clostridiales	Peptostreptococcaceae
Pelomonas	0.0042	0.0355333	0.0192	Bacteria	Proteobacteria	Gammaproteobacteria	Betaproteobacteriales	Burkholderiaceae
Ruminococcaceae_UCG-002	0.00375	2.4383	0.00506667	Bacteria	Firmicutes	Clostridia	Clostridiales	Ruminococcaceae
Elizabethkingia	0.0037	0.0097	0	Bacteria	Bacteroidetes	Bacteroidia	Flavobacteriales	Weeksellaceae
Alloprevotella	0.0032	0.808	0.0575	Bacteria	Bacteroidetes	Bacteroidia	Bacteroidales	Prevotellaceae
Dubosiella	0.0032	0.170233	0.000366667	Bacteria	Firmicutes	Erysipelotrichia	Erysipelotrichales	Erysipelotrichaceae
Acinetobacter	0.0032	0.0620667	0.301067	Bacteria	Proteobacteria	Gammaproteobacteria	Pseudomonadales	Moraxellaceae
Raoultella	0.00315	0.0172333	0.0471667	Bacteria	Proteobacteria	Gammaproteobacteria	Enterobacteriales	Enterobacteriaceae
Ruminococcaceae_UCG-014	0.00315	0.00683333	0.000733333	Bacteria	Firmicutes	Clostridia	Clostridiales	Ruminococcaceae
Pasteurella	0.0027	0.000366667	0.0978333	Bacteria	Proteobacteria	Gammaproteobacteria	Pasteurellales	Pasteurellaceae
Cyanobacterium_PCC-10605	0.00265	0.1549	0	Bacteria	Cyanobacteria	Oxyphotobacteria	Nostocales	Cyanobacteriaceae
Clostridium_sensu_stricto_6	0.00265	0.000366667	0	Bacteria	Firmicutes	Clostridia	Clostridiales	Clostridiaceae_1
ZOR0006	0.0022	0.1294	0	Bacteria	Firmicutes	Erysipelotrichia	Erysipelotrichales	Erysipelotrichaceae
Pedobacter	0.0022	0.1118	0	Bacteria	Bacteroidetes	Bacteroidia	Sphingobacteriales	Sphingobacteriaceae
Gaiella	0.0022	0.0825333	0	Bacteria	Actinobacteria	Thermoleophilia	Gaiellales	Gaiellaceae
Brevibacillus	0.0022	0	0.1214	Bacteria	Firmicutes	Bacilli	Bacillales	Paenibacillaceae
Nocardioides	0.00215	0.3473	0	Bacteria	Actinobacteria	Actinobacteria	Propionibacteriales	Nocardioidaceae
Nocardia	0.0021	0.207367	0.0608333	Bacteria	Actinobacteria	Actinobacteria	Corynebacteriales	Nocardiaceae
Hydrogenophaga	0.0021	0.0283667	0.0011	Bacteria	Proteobacteria	Gammaproteobacteria	Betaproteobacteriales	Burkholderiaceae
Cutibacterium	0.0021	0.00113333	0.0049	Bacteria	Actinobacteria	Actinobacteria	Propionibacteriales	Propionibacteriaceae
Cetobacterium	0.00165	0.414	0	Bacteria	Fusobacteria	Fusobacteriia	Fusobacteriales	Fusobacteriaceae
Flavobacterium	0.00165	0.2762	0.0211333	Bacteria	Bacteroidetes	Bacteroidia	Flavobacteriales	Flavobacteriaceae
Tyzzerella	0.00165	0.2246	0	Bacteria	Firmicutes	Clostridia	Clostridiales	Lachnospiraceae
Gluconobacter	0.00165	0.133367	0	Bacteria	Proteobacteria	Alphaproteobacteria	Acetobacterales	Acetobacteraceae
Porphyrobacter	0.00165	0.102367	0.00446667	Bacteria	Proteobacteria	Alphaproteobacteria	Sphingomonadales	Sphingomonadaceae
Ruminococcaceae_NK4A214_group	0.0016	0.920967	0.0205	Bacteria	Firmicutes	Clostridia	Clostridiales	Ruminococcaceae
Iamia	0.0016	0.0632333	0	Bacteria	Actinobacteria	Acidimicrobiia	Microtrichales	Iamiaceae
Bacillus	0.0016	0.009	0.6043	Bacteria	Firmicutes	Bacilli	Bacillales	Bacillaceae
Cycloclasticus	0.0016	0.0039	0	Bacteria	Proteobacteria	Gammaproteobacteria	Methylococcales	Cycloclasticaceae
Bacteroides	0.0011	1.13497	0.454233	Bacteria	Bacteroidetes	Bacteroidia	Bacteroidales	Bacteroidaceae
Ruminiclostridium_9	0.0011	0.500067	0.000733333	Bacteria	Firmicutes	Clostridia	Clostridiales	Ruminococcaceae
Ruminococcaceae_UCG-010	0.0011	0.3526	0	Bacteria	Firmicutes	Clostridia	Clostridiales	Ruminococcaceae
Parabacteroides	0.0011	0.3103	0.0014	Bacteria	Bacteroidetes	Bacteroidia	Bacteroidales	Tannerellaceae
Mycobacterium	0.0011	0.271133	0.00103333	Bacteria	Actinobacteria	Actinobacteria	Corynebacteriales	Mycobacteriaceae
Alteromonas	0.0011	0.212367	0.0285333	Bacteria	Proteobacteria	Gammaproteobacteria	Alteromonadales	Alteromonadaceae
Porphyromonas	0.0011	0.0186667	0.0304	Bacteria	Bacteroidetes	Bacteroidia	Bacteroidales	Porphyromonadaceae
Ruminococcaceae_UCG-013	0.0011	0.0039	0	Bacteria	Firmicutes	Clostridia	Clostridiales	Ruminococcaceae
Caulobacter	0.0011	0.00143333	0.0251333	Bacteria	Proteobacteria	Alphaproteobacteria	Caulobacterales	Caulobacteraceae
Gemmata	0.00105	0.309667	0.00103333	Bacteria	Planctomycetes	Planctomycetacia	Gemmatales	Gemmataceae
Cupriavidus	0.00105	0.0816333	0	Bacteria	Proteobacteria	Gammaproteobacteria	Betaproteobacteriales	Burkholderiaceae
Comamonas	0.00105	0.0712667	0	Bacteria	Proteobacteria	Gammaproteobacteria	Betaproteobacteriales	Burkholderiaceae
Christensenellaceae_R-7_group	0.00055	0.579367	0.00366667	Bacteria	Firmicutes	Clostridia	Clostridiales	Christensenellaceae
Burkholderia-Caballeronia-Paraburkholderia	0.00055	0.3137	0	Bacteria	Proteobacteria	Gammaproteobacteria	Betaproteobacteriales	Burkholderiaceae
Lachnoclostridium	0.00055	0.3022	0.0128333	Bacteria	Firmicutes	Clostridia	Clostridiales	Lachnospiraceae
Subdoligranulum	0.00055	0.2605	0.0025	Bacteria	Firmicutes	Clostridia	Clostridiales	Ruminococcaceae
Paracoccus	0.00055	0.258	0.0335	Bacteria	Proteobacteria	Alphaproteobacteria	Rhodobacterales	Rhodobacteraceae
Oscillibacter	0.00055	0.2167	0	Bacteria	Firmicutes	Clostridia	Clostridiales	Ruminococcaceae
Acidothermus	0.00055	0.1933	0.004	Bacteria	Actinobacteria	Actinobacteria	Frankiales	Acidothermaceae
Vibrio	0.00055	0.19	0.0963	Bacteria	Proteobacteria	Gammaproteobacteria	Vibrionales	Vibrionaceae
Salinicola	0.00055	0.169633	0	Bacteria	Proteobacteria	Gammaproteobacteria	Oceanospirillales	Halomonadaceae
Mucilaginibacter	0.00055	0.150233	0	Bacteria	Bacteroidetes	Bacteroidia	Sphingobacteriales	Sphingobacteriaceae
Cellulomonas	0.00055	0.132967	0	Bacteria	Actinobacteria	Actinobacteria	Micrococcales	Cellulomonadaceae
Hyphomicrobium	0.00055	0.109267	0	Bacteria	Proteobacteria	Alphaproteobacteria	Rhizobiales	Hyphomicrobiaceae
Pseudonocardia	0.00055	0.108533	0	Bacteria	Actinobacteria	Actinobacteria	Pseudonocardiales	Pseudonocardiaceae
Streptomyces	0.00055	0.0970333	0.000366667	Bacteria	Actinobacteria	Actinobacteria	Streptomycetales	Streptomycetaceae
Anaerotruncus	0.00055	0.0913	0	Bacteria	Firmicutes	Clostridia	Clostridiales	Ruminococcaceae
Jatrophihabitans	0.00055	0.0772667	0.00286667	Bacteria	Actinobacteria	Actinobacteria	Frankiales	Frankiaceae
Candidatus_Paracaedibacter	0.00055	0.0758333	0	Bacteria	Proteobacteria	Alphaproteobacteria	Paracaedibacterales	Paracaedibacteraceae
Enterobacter	0.00055	0.0687	0.0155667	Bacteria	Proteobacteria	Gammaproteobacteria	Enterobacteriales	Enterobacteriaceae
Staphylococcus	0.00055	0.0618333	0.0364667	Bacteria	Firmicutes	Bacilli	Bacillales	Staphylococcaceae
Shewanella	0.00055	0.0539	0.0007	Bacteria	Proteobacteria	Gammaproteobacteria	Alteromonadales	Shewanellaceae
Catenibacterium	0.00055	0.0537333	0.0011	Bacteria	Firmicutes	Erysipelotrichia	Erysipelotrichales	Erysipelotrichaceae
Kurthia	0.00055	0.0401	0.000733333	Bacteria	Firmicutes	Bacilli	Bacillales	Planococcaceae
Faecalibacterium	0.00055	0.0205333	0.0132	Bacteria	Firmicutes	Clostridia	Clostridiales	Ruminococcaceae
Eubacterium_brachy_group	0.00055	0.0176667	0	Bacteria	Firmicutes	Clostridia	Clostridiales	Family_XIII
Vagococcus	0.00055	0.0036	0	Bacteria	Firmicutes	Bacilli	Lactobacillales	Enterococcaceae
Prevotella_9	0.00055	0	0.00793333	Bacteria	Bacteroidetes	Bacteroidia	Bacteroidales	Prevotellaceae
Ruminococcus_torques_group	0.00055	0	0.0007	Bacteria	Firmicutes	Clostridia	Clostridiales	Lachnospiraceae
ASF356	0.00055	0	0	Bacteria	Firmicutes	Clostridia	Clostridiales	Lachnospiraceae
Howardella	0.00055	0	0	Bacteria	Firmicutes	Clostridia	Clostridiales	Lachnospiraceae
Enhydrobacter	0	0.783433	1.7355	Bacteria	Proteobacteria	Gammaproteobacteria	Pseudomonadales	Moraxellaceae
Ochrobactrum	0	0.321767	0.000733333	Bacteria	Proteobacteria	Alphaproteobacteria	Rhizobiales	Rhizobiaceae
p-1088-a5_gut_group	0	0.3085	0	Bacteria	Planctomycetes	Planctomycetacia	Pirellulales	Pirellulaceae
Flavonifractor	0	0.301933	0.000733333	Bacteria	Firmicutes	Clostridia	Clostridiales	Ruminococcaceae
Ruminococcaceae_UCG-003	0	0.283767	0	Bacteria	Firmicutes	Clostridia	Clostridiales	Ruminococcaceae
Variovorax	0	0.236867	0	Bacteria	Proteobacteria	Gammaproteobacteria	Betaproteobacteriales	Burkholderiaceae
Methylophaga	0	0.232867	0	Bacteria	Proteobacteria	Gammaproteobacteria	Nitrosococcales	Methylophagaceae
Brevundimonas	0	0.225367	0.1932	Bacteria	Proteobacteria	Alphaproteobacteria	Caulobacterales	Caulobacteraceae
Hydrogenoanaerobacterium	0	0.209333	0	Bacteria	Firmicutes	Clostridia	Clostridiales	Ruminococcaceae
Luteolibacter	0	0.201367	0	Bacteria	Verrucomicrobia	Verrucomicrobiae	Verrucomicrobiales	Rubritaleaceae
Collinsella	0	0.199367	0.0033	Bacteria	Actinobacteria	Coriobacteriia	Coriobacteriales	Coriobacteriaceae
Blautia	0	0.193167	0.00216667	Bacteria	Firmicutes	Clostridia	Clostridiales	Lachnospiraceae
Alistipes	0	0.1812	0.000366667	Bacteria	Bacteroidetes	Bacteroidia	Bacteroidales	Rikenellaceae
Prevotellaceae_NK3B31_group	0	0.1571	0.00273333	Bacteria	Bacteroidetes	Bacteroidia	Bacteroidales	Prevotellaceae
Legionella	0	0.1531	0	Bacteria	Proteobacteria	Gammaproteobacteria	Legionellales	Legionellaceae
Psychroglaciecola	0	0.147133	0	Bacteria	Proteobacteria	Alphaproteobacteria	Rhizobiales	Beijerinckiaceae
Singulisphaera	0	0.145567	0.000733333	Bacteria	Planctomycetes	Planctomycetacia	Isosphaerales	Isosphaeraceae
Devosia	0	0.140233	0.000666667	Bacteria	Proteobacteria	Alphaproteobacteria	Rhizobiales	Devosiaceae
Actibacterium	0	0.133367	0	Bacteria	Proteobacteria	Alphaproteobacteria	Rhodobacterales	Rhodobacteraceae
Duganella	0	0.112833	0	Bacteria	Proteobacteria	Gammaproteobacteria	Betaproteobacteriales	Burkholderiaceae
Thalassotalea	0	0.1071	0	Bacteria	Proteobacteria	Gammaproteobacteria	Alteromonadales	Colwelliaceae
Bifidobacterium	0	0.106533	0.00176667	Bacteria	Actinobacteria	Actinobacteria	Bifidobacteriales	Bifidobacteriaceae
Chryseobacterium	0	0.105667	0.390367	Bacteria	Bacteroidetes	Bacteroidia	Flavobacteriales	Weeksellaceae
Aquicella	0	0.105633	0	Bacteria	Proteobacteria	Gammaproteobacteria	Diplorickettsiales	Diplorickettsiaceae
Ruminococcaceae_UCG-009	0	0.1031	0	Bacteria	Firmicutes	Clostridia	Clostridiales	Ruminococcaceae
HIMB11	0	0.0805	0.000366667	Bacteria	Proteobacteria	Alphaproteobacteria	Rhodobacterales	Rhodobacteraceae
Gordonia	0	0.0787333	0.00643333	Bacteria	Actinobacteria	Actinobacteria	Corynebacteriales	Nocardiaceae
Ruminiclostridium_6	0	0.0769667	0	Bacteria	Firmicutes	Clostridia	Clostridiales	Ruminococcaceae
Eubacterium_ventriosum_group	0	0.0733333	0	Bacteria	Firmicutes	Clostridia	Clostridiales	Lachnospiraceae
Proteus	0	0.0711333	0	Bacteria	Proteobacteria	Gammaproteobacteria	Enterobacteriales	Enterobacteriaceae
Ruminococcus_1	0	0.0708667	0	Bacteria	Firmicutes	Clostridia	Clostridiales	Ruminococcaceae
Cellvibrio	0	0.0704667	0.0271667	Bacteria	Proteobacteria	Gammaproteobacteria	Cellvibrionales	Cellvibrionaceae
Negativibacillus	0	0.0685333	0	Bacteria	Firmicutes	Clostridia	Clostridiales	Ruminococcaceae
Alterococcus	0	0.0675667	0	Bacteria	Verrucomicrobia	Verrucomicrobiae	Opitutales	Opitutaceae
Terasakiella	0	0.0654	0	Bacteria	Proteobacteria	Alphaproteobacteria	Rhodospirillales	Terasakiellaceae
C1-B045	0	0.0635667	0.00766667	Bacteria	Proteobacteria	Gammaproteobacteria	Cellvibrionales	Porticoccaceae
Actinomycetospora	0	0.0625333	0	Bacteria	Actinobacteria	Actinobacteria	Pseudonocardiales	Pseudonocardiaceae
Delftia	0	0.0579	0.0319333	Bacteria	Proteobacteria	Gammaproteobacteria	Betaproteobacteriales	Burkholderiaceae
Lacunisphaera	0	0.0571333	0	Bacteria	Verrucomicrobia	Verrucomicrobiae	Opitutales	Opitutaceae
Pseudolabrys	0	0.0539667	0.00363333	Bacteria	Proteobacteria	Alphaproteobacteria	Rhizobiales	Xanthobacteraceae
Chryseolinea	0	0.0539	0	Bacteria	Bacteroidetes	Bacteroidia	Cytophagales	Microscillaceae
Ruminococcaceae_UCG-004	0	0.0537	0.00403333	Bacteria	Firmicutes	Clostridia	Clostridiales	Ruminococcaceae
Ruminococcaceae_UCG-008	0	0.0465333	0	Bacteria	Firmicutes	Clostridia	Clostridiales	Ruminococcaceae
Ruminococcus_2	0	0.0423667	0.00186667	Bacteria	Firmicutes	Clostridia	Clostridiales	Ruminococcaceae
Desulfovibrio	0	0.0382333	0.00106667	Bacteria	Proteobacteria	Deltaproteobacteria	Desulfovibrionales	Desulfovibrionaceae
Anaerofilum	0	0.0366667	0	Bacteria	Firmicutes	Clostridia	Clostridiales	Ruminococcaceae
Enterovibrio	0	0.0359	0	Bacteria	Proteobacteria	Gammaproteobacteria	Vibrionales	Vibrionaceae
Holdemanella	0	0.0343333	0.00746667	Bacteria	Firmicutes	Erysipelotrichia	Erysipelotrichales	Erysipelotrichaceae
Azospirillum	0	0.032	3.5096	Bacteria	Proteobacteria	Alphaproteobacteria	Azospirillales	Azospirillaceae
Gemmobacter	0	0.0316333	0	Bacteria	Proteobacteria	Alphaproteobacteria	Rhodobacterales	Rhodobacteraceae
Anaerorhabdus_furcosa_group	0	0.0311	0	Bacteria	Firmicutes	Erysipelotrichia	Erysipelotrichales	Erysipelotrichaceae
Treponema_2	0	0.0278333	0	Bacteria	Spirochaetes	Spirochaetia	Spirochaetales	Spirochaetaceae
Adlercreutzia	0	0.0273667	0	Bacteria	Actinobacteria	Coriobacteriia	Coriobacteriales	Eggerthellaceae
1174-901-12	0	0.0269667	0	Bacteria	Proteobacteria	Alphaproteobacteria	Rhizobiales	Beijerinckiaceae
Campylobacter	0	0.0267333	0.0438667	Bacteria	Epsilonbacteraeota	Campylobacteria	Campylobacterales	Campylobacteraceae
Clostridium_innocuum_group	0	0.0261667	0	Bacteria	Firmicutes	Erysipelotrichia	Erysipelotrichales	Erysipelotrichaceae
Mucispirillum	0	0.0254667	0.0209	Bacteria	Deferribacteres	Deferribacteres	Deferribacterales	Deferribacteraceae
Ruminiclostridium_5	0	0.0241	0	Bacteria	Firmicutes	Clostridia	Clostridiales	Ruminococcaceae
Butyricicoccus	0	0.0235	0	Bacteria	Firmicutes	Clostridia	Clostridiales	Ruminococcaceae
Helicobacter	0	0.0232667	0.0075	Bacteria	Epsilonbacteraeota	Campylobacteria	Campylobacterales	Helicobacteraceae
Intestinimonas	0	0.0187667	0	Bacteria	Firmicutes	Clostridia	Clostridiales	Ruminococcaceae
Candidatus_Soleaferrea	0	0.0171	0	Bacteria	Firmicutes	Clostridia	Clostridiales	Ruminococcaceae
Rikenellaceae_RC9_gut_group	0	0.0143	0	Bacteria	Bacteroidetes	Bacteroidia	Bacteroidales	Rikenellaceae
Candidatus_Saccharimonas	0	0.0131333	0	Bacteria	Patescibacteria	Saccharimonadia	Saccharimonadales	Saccharimonadaceae
Eubacterium_nodatum_group	0	0.0123333	0	Bacteria	Firmicutes	Clostridia	Clostridiales	Family_XIII
Erysipelothrix	0	0.0108333	0	Bacteria	Firmicutes	Erysipelotrichia	Erysipelotrichales	Erysipelotrichaceae
Proteiniphilum	0	0.00933333	0	Bacteria	Bacteroidetes	Bacteroidia	Bacteroidales	Dysgonomonadaceae
Rhodobacter	0	0.00836667	0.00413333	Bacteria	Proteobacteria	Alphaproteobacteria	Rhodobacterales	Rhodobacteraceae
Roseomonas	0	0.00756667	0.0120333	Bacteria	Proteobacteria	Alphaproteobacteria	Acetobacterales	Acetobacteraceae
Anoxybacillus	0	0.00753333	0.0496333	Bacteria	Firmicutes	Bacilli	Bacillales	Bacillaceae
UBA1819	0	0.0072	0.000733333	Bacteria	Firmicutes	Clostridia	Clostridiales	Ruminococcaceae
Thermomonas	0	0.00716667	0.147367	Bacteria	Proteobacteria	Gammaproteobacteria	Xanthomonadales	Xanthomonadaceae
Ciceribacter	0	0.00716667	0	Bacteria	Proteobacteria	Alphaproteobacteria	Rhizobiales	Rhizobiaceae
Rhodanobacter	0	0.00673333	0	Bacteria	Proteobacteria	Gammaproteobacteria	Xanthomonadales	Rhodanobacteraceae
Coriobacteriaceae_UCG-002	0	0.00663333	0.000366667	Bacteria	Actinobacteria	Coriobacteriia	Coriobacteriales	Atopobiaceae
Lachnospiraceae_UCG-010	0	0.00636667	0	Bacteria	Firmicutes	Clostridia	Clostridiales	Lachnospiraceae
Roseburia	0	0.00476667	0.00213333	Bacteria	Firmicutes	Clostridia	Clostridiales	Lachnospiraceae
Johnsonella	0	0.00436667	0	Bacteria	Firmicutes	Clostridia	Clostridiales	Lachnospiraceae
Fournierella	0	0.00433333	0	Bacteria	Firmicutes	Clostridia	Clostridiales	Ruminococcaceae
Lachnospiraceae_NK4A136_group	0	0.00396667	0.0993333	Bacteria	Firmicutes	Clostridia	Clostridiales	Lachnospiraceae
Christensenella	0	0.00396667	0	Bacteria	Firmicutes	Clostridia	Clostridiales	Christensenellaceae
Prevotellaceae_UCG-001	0	0.00366667	0.00256667	Bacteria	Bacteroidetes	Bacteroidia	Bacteroidales	Prevotellaceae
Psychrobacter	0	0.0032	0	Bacteria	Proteobacteria	Gammaproteobacteria	Pseudomonadales	Moraxellaceae
Pir4_lineage	0	0.00316667	0.0791	Bacteria	Planctomycetes	Planctomycetacia	Pirellulales	Pirellulaceae
Qipengyuania	0	0.00316667	0.0285667	Bacteria	Proteobacteria	Alphaproteobacteria	Sphingomonadales	Sphingomonadaceae
Prevotellaceae_UCG-004	0	0.0028	0	Bacteria	Bacteroidetes	Bacteroidia	Bacteroidales	Prevotellaceae
Oscillospira	0	0.0024	0	Bacteria	Firmicutes	Clostridia	Clostridiales	Ruminococcaceae
Bosea	0	0.002	0.00203333	Bacteria	Proteobacteria	Alphaproteobacteria	Rhizobiales	Beijerinckiaceae
Pseudoxanthomonas	0	0.0016	0.00576667	Bacteria	Proteobacteria	Gammaproteobacteria	Xanthomonadales	Xanthomonadaceae
Nordella	0	0.0016	0	Bacteria	Proteobacteria	Alphaproteobacteria	Rhizobiales	Rhizobiales_Incertae_Sedis
Fodinicola	0	0.00156667	0	Bacteria	Actinobacteria	Actinobacteria	Frankiales	Cryptosporangiaceae
Catenisphaera	0	0.0012	0.00513333	Bacteria	Firmicutes	Erysipelotrichia	Erysipelotrichales	Erysipelotrichaceae
Pirellula	0	0.0012	0.000333333	Bacteria	Planctomycetes	Planctomycetacia	Pirellulales	Pirellulaceae
Family_XIII_UCG-001	0	0.0012	0	Bacteria	Firmicutes	Clostridia	Clostridiales	Family_XIII
SH-PL14	0	0.0012	0	Bacteria	Planctomycetes	Planctomycetacia	Planctomycetales	Rubinisphaeraceae
Lachnospiraceae_FCS020_group	0	0.00113333	0	Bacteria	Firmicutes	Clostridia	Clostridiales	Lachnospiraceae
Oscillochloris	0	0.0008	0	Bacteria	Chloroflexi	Chloroflexia	Chloroflexales	Chloroflexaceae
Phormidium_IAM_M-71	0	0.0008	0	Bacteria	Cyanobacteria	Oxyphotobacteria	Nostocales	Phormidiaceae
Sphingopyxis	0	0.0008	0	Bacteria	Proteobacteria	Alphaproteobacteria	Sphingomonadales	Sphingomonadaceae
Terrabacter	0	0.0008	0	Bacteria	Actinobacteria	Actinobacteria	Micrococcales	Intrasporangiaceae
Methylophilus	0	0.0004	0.0239333	Bacteria	Proteobacteria	Gammaproteobacteria	Betaproteobacteriales	Methylophilaceae
Eubacterium_hallii_group	0	0.0004	0.000366667	Bacteria	Firmicutes	Clostridia	Clostridiales	Lachnospiraceae
Anaerostipes	0	0.0004	0	Bacteria	Firmicutes	Clostridia	Clostridiales	Lachnospiraceae
Eubacterium_oxidoreducens_group	0	0.0004	0	Bacteria	Firmicutes	Clostridia	Clostridiales	Lachnospiraceae
Eubacterium	0	0.000366667	0.000366667	Bacteria	Firmicutes	Clostridia	Clostridiales	Eubacteriaceae
Cloacibacillus	0	0.000366667	0	Bacteria	Synergistetes	Synergistia	Synergistales	Synergistaceae
Lachnospiraceae_XPB1014_group	0	0.000366667	0	Bacteria	Firmicutes	Clostridia	Clostridiales	Lachnospiraceae
Cellulosimicrobium	0	0	1.9053	Bacteria	Actinobacteria	Actinobacteria	Micrococcales	Promicromonosporaceae
Epulopiscium	0	0	0.433633	Bacteria	Firmicutes	Clostridia	Clostridiales	Lachnospiraceae
Catenovulum	0	0	0.3879	Bacteria	Proteobacteria	Gammaproteobacteria	Alteromonadales	Alteromonadaceae
Amaricoccus	0	0	0.115833	Bacteria	Proteobacteria	Alphaproteobacteria	Rhodobacterales	Rhodobacteraceae
Mycoplasma	0	0	0.0557	Bacteria	Tenericutes	Mollicutes	Mycoplasmatales	Mycoplasmataceae
Brevibacterium	0	0	0.0374	Bacteria	Actinobacteria	Actinobacteria	Micrococcales	Brevibacteriaceae
Lachnospira	0	0	0.0336333	Bacteria	Firmicutes	Clostridia	Clostridiales	Lachnospiraceae
Cytophaga	0	0	0.0251333	Bacteria	Bacteroidetes	Bacteroidia	Cytophagales	Cytophagaceae
Rubellimicrobium	0	0	0.0241	Bacteria	Proteobacteria	Alphaproteobacteria	Rhodobacterales	Rhodobacteraceae
Xanthobacter	0	0	0.0206	Bacteria	Proteobacteria	Alphaproteobacteria	Rhizobiales	Xanthobacteraceae
Nakamurella	0	0	0.018	Bacteria	Actinobacteria	Actinobacteria	Frankiales	Nakamurellaceae
Coprococcus_3	0	0	0.0179333	Bacteria	Firmicutes	Clostridia	Clostridiales	Lachnospiraceae
Sphingobacterium	0	0	0.0153667	Bacteria	Bacteroidetes	Bacteroidia	Sphingobacteriales	Sphingobacteriaceae
Skermanella	0	0	0.0143	Bacteria	Proteobacteria	Alphaproteobacteria	Azospirillales	Azospirillaceae
horsej-a03	0	0	0.0135333	Bacteria	Lentisphaerae	Oligosphaeria	Oligosphaerales	Oligosphaeraceae
Tetragenococcus	0	0	0.0103333	Bacteria	Firmicutes	Bacilli	Lactobacillales	Enterococcaceae
Sandaracinobacter	0	0	0.00886667	Bacteria	Proteobacteria	Alphaproteobacteria	Sphingomonadales	Sphingomonadaceae
Arcanobacterium	0	0	0.00843333	Bacteria	Actinobacteria	Actinobacteria	Actinomycetales	Actinomycetaceae
Lysobacter	0	0	0.00813333	Bacteria	Proteobacteria	Gammaproteobacteria	Xanthomonadales	Xanthomonadaceae
Phenylobacterium	0	0	0.00813333	Bacteria	Proteobacteria	Alphaproteobacteria	Caulobacterales	Caulobacteraceae
Prevotella_7	0	0	0.0079	Bacteria	Bacteroidetes	Bacteroidia	Bacteroidales	Prevotellaceae
Ottowia	0	0	0.00746667	Bacteria	Proteobacteria	Gammaproteobacteria	Betaproteobacteriales	Burkholderiaceae
Erysipelotrichaceae_UCG-007	0	0	0.00696667	Bacteria	Firmicutes	Erysipelotrichia	Erysipelotrichales	Erysipelotrichaceae
Olsenella	0	0	0.00673333	Bacteria	Actinobacteria	Coriobacteriia	Coriobacteriales	Atopobiaceae
Deinococcus	0	0	0.0066	Bacteria	Deinococcus-Thermus	Deinococci	Deinococcales	Deinococcaceae
Solobacterium	0	0	0.0055	Bacteria	Firmicutes	Erysipelotrichia	Erysipelotrichales	Erysipelotrichaceae
Bowmanella	0	0	0.00403333	Bacteria	Proteobacteria	Gammaproteobacteria	Alteromonadales	Alteromonadaceae
Roseiarcus	0	0	0.00333333	Bacteria	Proteobacteria	Alphaproteobacteria	Rhizobiales	Beijerinckiaceae
Parasutterella	0	0	0.00316667	Bacteria	Proteobacteria	Gammaproteobacteria	Betaproteobacteriales	Burkholderiaceae
Megasphaera	0	0	0.00313333	Bacteria	Firmicutes	Negativicutes	Selenomonadales	Veillonellaceae
Fulvivirga	0	0	0.00306667	Bacteria	Bacteroidetes	Bacteroidia	Cytophagales	Cyclobacteriaceae
Bilophila	0	0	0.00293333	Bacteria	Proteobacteria	Deltaproteobacteria	Desulfovibrionales	Desulfovibrionaceae
Haemophilus	0	0	0.0025	Bacteria	Proteobacteria	Gammaproteobacteria	Pasteurellales	Pasteurellaceae
Candidatus_Udaeobacter	0	0	0.0022	Bacteria	Verrucomicrobia	Verrucomicrobiae	Chthoniobacterales	Chthoniobacteraceae
Lawsonella	0	0	0.00213333	Bacteria	Actinobacteria	Actinobacteria	Corynebacteriales	Corynebacteriaceae
Phaeodactylibacter	0	0	0.00183333	Bacteria	Bacteroidetes	Bacteroidia	Chitinophagales	Saprospiraceae
Neisseria	0	0	0.00176667	Bacteria	Proteobacteria	Gammaproteobacteria	Betaproteobacteriales	Neisseriaceae
Dialister	0	0	0.0017	Bacteria	Firmicutes	Negativicutes	Selenomonadales	Veillonellaceae
Geodermatophilus	0	0	0.0017	Bacteria	Actinobacteria	Actinobacteria	Frankiales	Geodermatophilaceae
Prevotella_2	0	0	0.00146667	Bacteria	Bacteroidetes	Bacteroidia	Bacteroidales	Prevotellaceae
Pyramidobacter	0	0	0.00146667	Bacteria	Synergistetes	Synergistia	Synergistales	Synergistaceae
Ruminococcus_gauvreauii_group	0	0	0.00146667	Bacteria	Firmicutes	Clostridia	Clostridiales	Lachnospiraceae
Salinimonas	0	0	0.00146667	Bacteria	Proteobacteria	Gammaproteobacteria	Alteromonadales	Alteromonadaceae
Reyranella	0	0	0.0014	Bacteria	Proteobacteria	Alphaproteobacteria	Reyranellales	Reyranellaceae
Gemmatimonas	0	0	0.00113333	Bacteria	Gemmatimonadetes	Gemmatimonadetes	Gemmatimonadales	Gemmatimonadaceae
Rhodococcus	0	0	0.00113333	Bacteria	Actinobacteria	Actinobacteria	Corynebacteriales	Nocardiaceae
Anaerovibrio	0	0	0.0011	Bacteria	Firmicutes	Negativicutes	Selenomonadales	Veillonellaceae
Inquilinus	0	0	0.0011	Bacteria	Proteobacteria	Alphaproteobacteria	Azospirillales	Inquilinaceae
Methyloceanibacter	0	0	0.00106667	Bacteria	Proteobacteria	Alphaproteobacteria	Rhizobiales	Methyloligellaceae
1921-02-01	0	0	0.00103333	Bacteria	Chloroflexi	Ktedonobacteria	Ktedonobacterales	Ktedonobacteraceae
Amycolatopsis	0	0	0.000733333	Bacteria	Actinobacteria	Actinobacteria	Pseudonocardiales	Pseudonocardiaceae
Ancylobacter	0	0	0.000733333	Bacteria	Proteobacteria	Alphaproteobacteria	Rhizobiales	Xanthobacteraceae
FCPS473	0	0	0.000733333	Bacteria	Chloroflexi	Ktedonobacteria	Ktedonobacterales	Ktedonobacteraceae
Finegoldia	0	0	0.000733333	Bacteria	Firmicutes	Clostridia	Clostridiales	Family_XI
Hyphomonas	0	0	0.000733333	Bacteria	Proteobacteria	Alphaproteobacteria	Caulobacterales	Hyphomonadaceae
Megamonas	0	0	0.000733333	Bacteria	Firmicutes	Negativicutes	Selenomonadales	Veillonellaceae
Povalibacter	0	0	0.000733333	Bacteria	Proteobacteria	Gammaproteobacteria	Steroidobacterales	Steroidobacteraceae
Sporichthya	0	0	0.000733333	Bacteria	Actinobacteria	Actinobacteria	Frankiales	Sporichthyaceae
Sulfurovum	0	0	0.000733333	Bacteria	Epsilonbacteraeota	Campylobacteria	Campylobacterales	Sulfurovaceae
Candidatus_Koribacter	0	0	0.000666667	Bacteria	Acidobacteria	Acidobacteriia	Acidobacteriales	Koribacteraceae
Ilumatobacter	0	0	0.000666667	Bacteria	Actinobacteria	Acidimicrobiia	Microtrichales	Ilumatobacteraceae
Anaerobiospirillum	0	0	0.000366667	Bacteria	Proteobacteria	Gammaproteobacteria	Aeromonadales	Succinivibrionaceae
Aureimonas	0	0	0.000333333	Bacteria	Proteobacteria	Alphaproteobacteria	Rhizobiales	Rhizobiaceae
