# Supplementary material for: Integrated Omics Analysis Reveals Alterations in the Intestinal Microbiota and Metabolites of Piglets After Starvation
Source: Front Microbiol. 2022 Jun 15;13:881099. doi: 10.3389/fmicb.2022.881099 (PMC9240708; doi:10.3389/fmicb.2022.881099)
Supplement: Supplementary Table S7 — The specific microbiota were screened and constructed based on LEFse analysis. [file Table_7.XLSX]

## Sheet: LEFSE分析 (1)
Integrated omics analysis reveals the alteration of intestine microbe-metabolities in piglets after starvation
Yijia Ma, Chang Lu, Bingzhen Ji, Junjun Qin, Chunbo Cai, Yang Yang, Yan Zhao, Guomin Liang, Xiaohong Guo, Guo-qing Cao, Bugao Li and Pengfei Gao*
Supplementary table 7 The specific microbiota were screened and constructed based on LEFse analysis
feature	level	log_hm	class_hm	LDA score	p value
Bacteria.Firmicutes.Bacilli.Lactobacillales.Streptococcaceae	Family	4.02705	NC	3.73479	0.0439369
Bacteria.Proteobacteria.Gammaproteobacteria.Betaproteobacteriales.Burkholderiaceae.Comamonas	Genus	2.85294	ST_48	2.77237	0.0490359
Bacteria.Proteobacteria.Gammaproteobacteria.Alteromonadales.Alteromonadaceae.Bowmanella	Genus	1.60592	ST_72	3.20533	0.0375813
Bacteria.Proteobacteria.Gammaproteobacteria.Pasteurellales.Pasteurellaceae.Pasteurella	Genus	2.99052	ST_72	2.72819	0.0423134
Bacteria.Proteobacteria.Gammaproteobacteria.SAR86_clade	Order	1.39346	ST_72	2.93254	0.0375813
Bacteria.Firmicutes.Clostridia.Clostridiales.Ruminococcaceae	Family	4.96599	ST_48	4.66193	0.0439369
Bacteria.Firmicutes.Bacilli.Lactobacillales.Lactobacillaceae.Lactobacillus	Genus	5.97353	NC	5.66629	0.0439369
Bacteria.Proteobacteria.Gammaproteobacteria.Pseudomonadales.Moraxellaceae.Acinetobacter	Genus	3.47863	ST_72	3.18282	0.0439369
Bacteria.Actinobacteria.Thermoleophilia.Solirubrobacterales.Solirubrobacteraceae	Family	3.49588	ST_48	3.15984	0.0375813
Bacteria.Firmicutes.Bacilli.Bacillales.Paenibacillaceae	Family	3.08428	ST_72	2.81531	0.0375813
Bacteria.Firmicutes.Clostridia.Clostridiales.Ruminococcaceae.Oscillibacter	Genus	3.33577	ST_48	3.06263	0.0490359
Bacteria.Proteobacteria.Gammaproteobacteria.Pseudomonadales.Pseudomonadaceae	Family	4.68815	ST_72	4.3591	0.0439369
Bacteria.Proteobacteria.Gammaproteobacteria.Pseudomonadales.Pseudomonadaceae.Pseudomonas	Genus	4.68815	ST_72	4.38502	0.0439369
Bacteria.Firmicutes.Negativicutes.Selenomonadales.Veillonellaceae.Veillonella	Genus	4.36028	NC	4.04089	0.0439369
Bacteria.Actinobacteria.Actinobacteria.Bifidobacteriales.Bifidobacteriaceae	Family	3.02761	ST_48	2.79114	0.0423134
Bacteria.Firmicutes.Bacilli.Lactobacillales.Streptococcaceae.Streptococcus	Genus	4.0206	NC	3.71924	0.0439369
Bacteria.Proteobacteria.Alphaproteobacteria.Reyranellales.Reyranellaceae	Family	2.03867	ST_72	2.78956	0.0375813
Bacteria.Actinobacteria.Actinobacteria.Streptomycetales	Order	3.39263	ST_48	3.07457	0.0439369
Bacteria.Actinobacteria.Actinobacteria.Bifidobacteriales.Bifidobacteriaceae.Bifidobacterium	Genus	3.02761	ST_48	2.78903	0.0423134
Bacteria.Firmicutes.Clostridia.Clostridiales.Peptostreptococcaceae.Terrisporobacter	Genus	3.77378	ST_72	3.46884	0.0439369
Bacteria.Cyanobacteria.Oxyphotobacteria.Chloroplast.Eimeria_praecox	Family	3.19692	ST_72	2.90002	0.0375813
Bacteria.Proteobacteria.Gammaproteobacteria.Pasteurellales.Pasteurellaceae.Haemophilus	Genus	1.40152	ST_72	3.25046	0.0375813
Bacteria.Proteobacteria.Alphaproteobacteria.Rhizobiales.KF_JG30_B3	Family	1.80907	ST_72	3.17867	0.0375813
Bacteria.Actinobacteria.Thermoleophilia.Solirubrobacterales	Order	3.69342	ST_48	3.40573	0.0375813
Bacteria.Firmicutes.Clostridia.Clostridiales.Ruminococcaceae.Hydrogenoanaerobacterium	Genus	3.32084	ST_48	3.01311	0.0375813
Bacteria.Proteobacteria.Gammaproteobacteria.Alteromonadales.Alteromonadaceae.Catenovulum	Genus	3.58875	ST_72	3.30581	0.0375813
Bacteria.Bacteroidetes.Bacteroidia.Bacteroidales.Prevotellaceae.Prevotella_9	Genus	1.90015	ST_72	2.91253	0.0490359
Bacteria.Proteobacteria.Alphaproteobacteria.Rhodobacterales.Rhodobacteraceae.Sulfitobacter	Genus	1.72965	NC	3.86681	0.0324332
Bacteria.Firmicutes	Phylum	5.99115	NC	5.60503	0.0439369
Bacteria.Proteobacteria.Gammaproteobacteria.Betaproteobacteriales.Burkholderiaceae.Parasutterella	Genus	1.50247	ST_72	2.73932	0.0375813
Bacteria.Actinobacteria.Actinobacteria.Bifidobacteriales	Order	3.02761	ST_48	2.79437	0.0423134
Bacteria.Firmicutes.Clostridia.Clostridiales.Lachnospiraceae.Tyzzerella	Genus	3.35145	ST_48	3.89397	0.0375813
Bacteria.Chlamydiae.Chlamydiae.Chlamydiales.Chlamydiaceae	Family	1.21259	NC	4.22002	0.0324332
Bacteria.Proteobacteria.Alphaproteobacteria.Rhodobacterales.Rhodobacteraceae.Amaricoccus	Genus	3.06393	ST_72	2.84522	0.0375813
Bacteria.Gemmatimonadetes	Phylum	2.51108	NC	3.25532	0.0423134
Bacteria.Firmicutes.Clostridia.Clostridiales.Lachnospiraceae.Eubacterium_ventriosum_group	Genus	2.86525	ST_48	2.65588	0.0375813
Bacteria.Proteobacteria.Deltaproteobacteria.Desulfovibrionales.Desulfovibrionaceae.Bilophila	Genus	1.46938	ST_72	2.87623	0.0375813
Bacteria.Proteobacteria.Gammaproteobacteria.Enterobacteriales.Enterobacteriaceae.Proteus	Genus	2.85197	ST_48	2.8233	0.0375813
Bacteria.Actinobacteria.Actinobacteria.Streptomycetales.Streptomycetaceae	Family	3.39263	ST_48	3.05771	0.0439369
Bacteria.Chloroflexi.AD3	Class	3.03194	ST_72	2.81587	0.0375813
Bacteria.Firmicutes.Clostridia.Clostridiales.Ruminococcaceae.Ruminococcaceae_UCG_003	Genus	3.45299	ST_48	3.17087	0.0375813
Bacteria.Actinobacteria.Actinobacteria.Corynebacteriales.Corynebacteriaceae	Family	3.21655	ST_48	2.90971	0.0439369
Bacteria.Proteobacteria.Alphaproteobacteria.Reyranellales	Order	2.03867	ST_72	2.80938	0.0375813
Bacteria.Bacteroidetes.Bacteroidia.Bacteroidales.Prevotellaceae	Family	4.00773	ST_48	3.70666	0.0439369
Bacteria.Firmicutes.Clostridia.Clostridiales	Order	5.43031	ST_72	5.12684	0.0439369
Bacteria.Firmicutes.Negativicutes.Selenomonadales.Veillonellaceae	Family	4.36028	NC	4.05153	0.0439369
Bacteria.Gemmatimonadetes.Gemmatimonadetes.Gemmatimonadales.Gemmatimonadaceae	Family	2.51108	NC	3.23379	0.0423134
Bacteria.Gemmatimonadetes.Gemmatimonadetes.Gemmatimonadales	Order	2.51108	NC	3.13506	0.0423134
Bacteria.Lentisphaerae	Phylum	2.29098	ST_72	2.21119	0.0375813
Bacteria.Firmicutes.Bacilli.Bacillales.Sporolactobacillaceae	Family	2.43891	ST_72	2.35698	0.0375813
Bacteria.Bacteroidetes.Bacteroidia.Bacteroidales.Rikenellaceae.Rikenellaceae_RC9_gut_group	Genus	2.15517	ST_48	2.81947	0.0375813
Bacteria.Firmicutes.Bacilli.Bacillales.Paenibacillaceae.Brevibacillus	Genus	3.08428	ST_72	2.82459	0.0375813
Bacteria.Actinobacteria.Actinobacteria.Micrococcales.Promicromonosporaceae.Cellulosimicrobium	Genus	4.27997	ST_72	3.98272	0.0375813
Bacteria.Actinobacteria.Actinobacteria.Micrococcales.Promicromonosporaceae	Family	4.27997	ST_72	3.95189	0.0375813
Bacteria.Actinobacteria.Actinobacteria.Corynebacteriales.Corynebacteriaceae.Corynebacterium_1	Genus	3.21562	ST_48	2.91519	0.0423134
Bacteria.Actinobacteria.Actinobacteria.Micrococcales.Microbacteriaceae	Family	3.15946	ST_48	2.84468	0.0423134
Bacteria.Actinobacteria.Actinobacteria.Micrococcales.Brevibacteriaceae	Family	2.57324	ST_72	2.37023	0.0375813
Bacteria.Actinobacteria.Actinobacteria.Corynebacteriales.Corynebacteriaceae.Lawsonella	Genus	1.3277	ST_72	3.18574	0.0375813
Bacteria.Firmicutes.Bacilli.Lactobacillales.Lactobacillaceae	Family	5.97353	NC	5.67788	0.0439369
Bacteria.Firmicutes.Clostridia	Class	5.43031	ST_72	5.12994	0.0439369
Bacteria.Actinobacteria.Actinobacteria.Micrococcales.Brevibacteriaceae.Brevibacterium	Genus	2.57324	ST_72	2.4	0.0375813
Bacteria.Actinobacteria.Actinobacteria.Propionibacteriales.Nocardioidaceae.Nocardioides	Genus	3.54067	ST_48	3.27826	0.0375813
Bacteria.Proteobacteria.Gammaproteobacteria.Betaproteobacteriales.Burkholderiaceae.Variovorax	Genus	3.3745	ST_48	3.12006	0.0375813
Bacteria.Gemmatimonadetes.Gemmatimonadetes	Class	2.51108	NC	3.24329	0.0423134
Bacteria.Firmicutes.Clostridia.Clostridiales.Lachnospiraceae.Epulopiscium	Genus	3.63714	ST_72	3.35559	0.0375813
