# Supplementary material for: Integrated Omics Analysis Reveals Alterations in the Intestinal Microbiota and Metabolites of Piglets After Starvation
Source: Front Microbiol. 2022 Jun 15;13:881099. doi: 10.3389/fmicb.2022.881099 (PMC9240708; doi:10.3389/fmicb.2022.881099)
Supplement: Supplementary Table S8 — The trend analysis results in relative abundance at the genus level in three groups. [file Table_8.XLSX]

## Sheet: ICCT_vs_ICHT-48_vs_ICHT-72.Krus
Integrated omics analysis reveals the alteration of intestine microbe-metabolities in piglets after starvation
Yijia Ma, Chang Lu, Bingzhen Ji, Junjun Qin, Chunbo Cai, Yang Yang, Yan Zhao, Guomin Liang, Xiaohong Guo, Guo-qing Cao, Bugao Li and Pengfei Gao*
Supplementary table 8 The Results of trend analysis of relative abundance at the genus level in three groups
Genus	NC	ST_48	ST_72	p-value	q-value
Escherichia-Shigella	0.456033	49.4461	49.5338	0.0664629	0.261864
Lactobacillus	63.4727	1.5083	0.0957	0.0273237	0.261864
Ruminococcaceae_UCG-002	0.00546667	2.4383	0.00506667	0.113293	0.293667
Eubacterium_coprostanoligenes_group	0.00696667	2.10193	0.0352333	0.0628184	0.261864
Ruminococcaceae_UCG-005	0.00666667	0.231033	0.0108	0.329193	0.44736
Christensenellaceae_R-7_group	0.00136667	0.579367	0.00366667	0.0605311	0.261864
Parabacteroides	0.00106667	0.3103	0.0014	0.209373	0.361812
Romboutsia	0.0171667	0.0560333	15.6018	0.0389902	0.261864
Collinsella	0.0210333	0.199367	0.0033	0.275999	0.412622
Subdoligranulum	0.0677667	0.2605	0.0025	0.357633	0.44736
Lachnoclostridium	0.00103333	0.3022	0.0128333	0.285293	0.416317
Phascolarctobacterium	0.00746667	1.35963	0.0064	0.0664629	0.261864
Bacteroides	0.0970667	1.13497	0.454233	0.113293	0.293667
Clostridium_sensu_stricto_1	0.0326333	0.138767	8.0761	0.0664629	0.261864
Ruminococcaceae_NK4A214_group	0.0027	0.920967	0.0205	0.176694	0.347278
Family_XIII_AD3011_group	0.00653333	0.457333	0.00033333	0.0427433	0.261864
Corynebacterium_1	7.51267	0.1643	0.00543333	0.0593959	0.261864
Rikenellaceae_RC9_gut_group	0	0.0143	0	0.0221091	0.261864
Alloprevotella	0.0028	0.808	0.0575	0.0389902	0.261864
Pseudomonas	0.0105333	0.53	4.87697	0.0389902	0.261864
Leuconostoc	0.916533	0.0696667	3.82007	0.0793939	0.293667
Prevotellaceae_NK3B31_group	0.00033333	0.1571	0.00273333	0.0459381	0.261864
Azospirillum	0	0.032	3.5096	0.0339856	0.261864
Pyramidobacter	0	0	0.00146667	0.367879	0.44736
Ruminiclostridium_9	0.00106667	0.500067	0.00073333	0.0579916	0.261864
Desulfovibrio	0	0.0382333	0.00106667	0.191411	0.347278
Akkermansia	0.220033	2.2645	0.100467	0.0793939	0.293667
Enhydrobacter	0	0.783433	1.7355	0.146607	0.323772
Ruminococcaceae_UCG-004	0	0.0537	0.00403333	0.558035	0.614141
Methanobrevibacter	0.1384	0.2307	0	0.224623	0.375006
Ruminococcaceae_UCG-010	0.00106667	0.3526	0	0.191411	0.347278
Veillonella	2.0714	0.0635667	0.0007	0.0273237	0.261864
Flavonifractor	0	0.301933	0.00073333	0.198754	0.347278
Intestinibacter	0.00283333	0.0114	1.86243	0.0389902	0.261864
Cellulosimicrobium	0	0	1.9053	0.0221091	0.261864
Streptococcus	1.4264	0.2803	0.0357333	0.0273237	0.261864
Oscillibacter	0.00036667	0.2167	0	0.0347353	0.261864
Lachnospiraceae_NK4A136_group	0	0.00396667	0.0993333	0.100929	0.293667
Blautia	0	0.193167	0.00216667	0.191411	0.347278
Kosakonia	1.2546	0.450433	0.055	0.252138	0.394216
Catenibacterium	0.00036667	0.0537333	0.0011	0.363007	0.44736
Cloacibacillus	0	0.00036667	0	0.367879	0.44736
Treponema_2	0	0.0278333	0	0.367879	0.44736
Ruminococcus_2	0	0.0423667	0.00186667	0.191411	0.347278
Anaerovibrio	0	0	0.0011	0.105399	0.293667
Ruminococcaceae_UCG-003	0.00066667	0.283767	0	0.0347353	0.261864
Coprococcus_3	0	0	0.0179333	0.105399	0.293667
Ruminiclostridium_6	0	0.0769667	0	0.105399	0.293667
Lachnospiraceae_XPB1014_group	0	0.00036667	0	0.367879	0.44736
Actinobacillus	0.9268	0.0473667	0.0415333	0.875173	0.884149
Terrisporobacter	0.133633	0.00896667	0.594	0.0273237	0.261864
p-1088-a5_gut_group	0.00033333	0.3085	0	0.198754	0.347278
Enterococcus	0.6774	0.235267	0.00373333	0.113293	0.293667
Tyzzerella	0.00176667	0.2246	0	0.0241339	0.261864
Megasphaera	0	0	0.00313333	0.105399	0.293667
Vibrio	0.487033	0.19	0.0963	0.561144	0.614141
Ruminococcus_1	0.00033333	0.0708667	0	0.198754	0.347278
Catenisphaera	0	0.0012	0.00513333	0.558035	0.614141
Aeromonas	0.00886667	0.684367	0.00583333	0.147916	0.323772
Curvibacter	0.522	0.118367	0.0297667	0.732632	0.759624
Intestinimonas	0	0.0187667	0	0.105399	0.293667
Sphingomonas	0.123133	0.329167	0.171967	0.67032	0.70241
Bacillus	0.00106667	0.009	0.6043	0.0552133	0.261864
Pantoea	0.161033	0.378333	0.00683333	0.176694	0.347278
Oscillospira	0	0.0024	0	0.367879	0.44736
Ruminiclostridium_5	0.001	0.0241	0	0.198754	0.347278
Rothia	0.151033	0.161767	0.0371667	0.329193	0.44736
Ruminococcaceae_UCG-008	0	0.0465333	0	0.367879	0.44736
Ruminococcaceae_UCG-013	0.0872	0.0039	0	0.117576	0.296274
Arcobacter	0.0198333	0.508167	0	0.119886	0.296274
Holdemanella	0.0033	0.0343333	0.00746667	0.166304	0.347278
Rhodanobacter	0.501467	0.00673333	0	0.349595	0.44736
Chryseobacterium	0	0.105667	0.390367	0.0624535	0.261864
Eubacterium	0	0.00036667	0.00036667	0.564718	0.614638
Acinetobacter	0.128067	0.0620667	0.301067	0.19312	0.347278
Weissella	0.169467	0.313167	0.00446667	0.235657	0.376409
Ruminococcaceae_UCG-009	0	0.1031	0	0.105399	0.293667
Negativibacillus	0	0.0685333	0	0.105399	0.293667
Candidatus_Soleaferrea	0	0.0171	0	0.367879	0.44736
Prevotellaceae_UCG-001	0.0013	0.00366667	0.00256667	0.807887	0.828926
Ruminococcus_torques_group	0.00036667	0	0.0007	0.313885	0.44736
Epulopiscium	0	0	0.433633	0.0221091	0.261864
Prevotellaceae_UCG-004	0	0.0028	0	0.367879	0.44736
Methylobacterium	0.105933	0.2874	0.0290667	0.660627	0.699696
Brevundimonas	0.00033333	0.225367	0.1932	0.0593959	0.261864
Cetobacterium	0.0021	0.414	0	0.125842	0.302372
Alistipes	0	0.1812	0.00036667	0.198754	0.347278
Lactococcus	0.387633	0.00246667	0.00183333	0.0656979	0.261864
Catenovulum	0	0	0.3879	0.0221091	0.261864
Nocardioides	0.00243333	0.3473	0	0.0241339	0.261864
Hydrogenoanaerobacterium	0.00066667	0.209333	0	0.0624535	0.261864
Ochrobactrum	0.00066667	0.321767	0.00073333	0.0590728	0.261864
Burkholderia-Caballeronia-Paraburkholderia	0.002	0.3137	0	0.191411	0.347278
Gemmata	0.0007	0.309667	0.00103333	0.363007	0.44736
Enterorhabdus	0.131867	0.0417667	0	0.12893	0.302372
Fusobacterium	0.00846667	0.0897	0.00883333	0.0664629	0.261864
Flavobacterium	0.00143333	0.2762	0.0211333	0.120314	0.296274
Raoultella	0.232267	0.0172333	0.0471667	0.837128	0.850074
Paracoccus	0.00036667	0.258	0.0335	0.0649658	0.261864
Eubacterium_hallii_group	0	0.0004	0.00036667	0.558035	0.614141
Gemella	0.0653	0.1996	0.0156667	0.147916	0.323772
Olsenella	0	0	0.00673333	0.367879	0.44736
Massilia	0.0331667	0.194433	0.0518333	0.837128	0.850074
Mycobacterium	0.00106667	0.271133	0.00103333	0.0579916	0.261864
Nocardia	0.0024	0.207367	0.0608333	0.269571	0.412622
Enterobacter	0.1822	0.0687	0.0155667	0.431565	0.512159
Dubosiella	0.0912333	0.170233	0.00036667	0.22936	0.376409
Cycloclasticus	0.247667	0.0039	0	0.119886	0.296274
Stenotrophomonas	0.0387667	0.198867	0.0105333	0.429796	0.512159
Bradyrhizobium	0.0988333	0.0756333	0.0729	0.67032	0.70241
Bilophila	0	0	0.00293333	0.0221091	0.261864
Alteromonas	0.0014	0.212367	0.0285333	0.1992	0.347278
Fimbriiglobus	0.0603	0.180133	0.00066667	0.22936	0.376409
Allorhizobium-Neorhizobium-Pararhizobium-Rhizobium	0.0192667	0.214367	0.00493333	0.329193	0.44736
Clostridium_sensu_stricto_6	0.00176667	0.00036667	0	0.558035	0.614141
Variovorax	0.00066667	0.236867	0	0.0624535	0.261864
Methylophaga	0.00296667	0.232867	0	0.280666	0.412622
Fournierella	0	0.00433333	0	0.105399	0.293667
Faecalibacterium	0.00036667	0.0205333	0.0132	0.182474	0.347278
Haliangium	0.00583333	0.201267	0	0.12893	0.302372
Ruminococcus_gauvreauii_group	0	0	0.00146667	0.105399	0.293667
Luteolibacter	0	0.201367	0	0.105399	0.293667
Prevotella_2	0	0	0.00146667	0.367879	0.44736
Acidothermus	0.00366667	0.1933	0.004	0.577516	0.621697
Brevibacillus	0.0777667	0	0.1214	0.0552133	0.261864
Candidatus_Actinomarina	0.00663333	0.1366	0.0417333	0.688436	0.717576
Halomonas	0.0157667	0.1556	0	0.224623	0.375006
Salinicola	0.00166667	0.169633	0	0.224623	0.375006
Butyricicoccus	0	0.0235	0	0.105399	0.293667
Pedobacter	0.0521	0.1118	0	0.109255	0.293667
Peptostreptococcus	0.152467	0.00233333	0.00106667	0.0579916	0.261864
Cyanobacterium_PCC-10605	0.00306667	0.1549	0	0.146607	0.323772
Thermomonas	0	0.00716667	0.147367	0.280666	0.412622
Legionella	0.00066667	0.1531	0	0.198754	0.347278
UBA1819	0	0.0072	0.00073333	0.345248	0.44736
Mucilaginibacter	0.00036667	0.150233	0	0.558035	0.614141
SM1A02	0.00553333	0.138733	0.0037	0.948064	0.952901
Psychroglaciecola	0	0.147133	0	0.367879	0.44736
Delftia	0.0572	0.0579	0.0319333	0.575956	0.621697
Singulisphaera	0	0.145567	0.00073333	0.558035	0.614141
Devosia	0.001	0.140233	0.00066667	0.0929441	0.293667
Sphingobium	0.0956	0.0322667	0.0102	0.429796	0.512159
Actinomyces	0.00796667	0.0599	0.0076	0.645988	0.691628
Pelomonas	0.0820333	0.0355333	0.0192	0.956529	0.956529
Bifidobacterium	0.0273	0.106533	0.00176667	0.111239	0.293667
Gluconobacter	0.0024	0.133367	0	0.109255	0.293667
Cellulomonas	0.002	0.132967	0	0.224623	0.375006
Mucispirillum	0.0868	0.0254667	0.0209	0.807887	0.828926
Actibacterium	0.00033333	0.133367	0	0.198754	0.347278
ZOR0006	0.0018	0.1294	0	0.146607	0.323772
Anaerotruncus	0.00036667	0.0913	0	0.198754	0.347278
Streptomyces	0.0243667	0.0970333	0.00036667	0.53991	0.614141
Lachnospiraceae_FCS020_group	0	0.00113333	0	0.105399	0.293667
Amaricoccus	0	0	0.115833	0.0211283	0.261864
Duganella	0.001	0.112833	0	0.198754	0.347278
Krasilnikovia	0.00646667	0.105667	0	0.236928	0.376409
Hyphomicrobium	0.00036667	0.109267	0	0.235877	0.376409
Globicatella	0.0604667	0.0409333	0.0055	0.337282	0.44736
Pseudonocardia	0.0007	0.108533	0	0.349595	0.44736
Porphyrobacter	0.00143333	0.102367	0.00446667	0.240439	0.378932
Thalassotalea	0.00066667	0.1071	0	0.558035	0.614141
Aquicella	0.001	0.105633	0	0.280666	0.412622
Pasteurella	0.0018	0.00036667	0.0978333	0.0459381	0.261864
Anaerorhabdus_furcosa_group	0.00033333	0.0311	0	0.198754	0.347278
Anaerofilum	0	0.0366667	0	0.367879	0.44736
Facklamia	0.1019	0.0007	0	0.0624535	0.261864
Staphylococcus	0.00036667	0.0618333	0.0364667	0.182474	0.347278
Cellvibrio	0	0.0704667	0.0271667	0.0774924	0.293667
Gordonia	0	0.0787333	0.00643333	0.280666	0.412622
Psychrobacter	0.0809	0.0032	0	0.349595	0.44736
Gaiella	0.00146667	0.0825333	0	0.0538684	0.261864
Turicibacter	0.0112	0	0.0505333	0.0348633	0.261864
Cupriavidus	0.0007	0.0816333	0	0.0624535	0.261864
Pir4_lineage	0	0.00316667	0.0791	0.198754	0.347278
HIMB11	0.00033333	0.0805	0.00036667	0.428063	0.512159
Jatrophihabitans	0.0007	0.0772667	0.00286667	0.651169	0.693407
Proteus	0.001	0.0711333	0	0.0624535	0.261864
Moraxella	0.0667667	0.0035	0.0068	0.275999	0.412622
Candidatus_Paracaedibacter	0.00036667	0.0758333	0	0.235877	0.376409
Caulobacter	0.0494	0.00143333	0.0251333	0.525152	0.611861
Bavariicoccus	0.0753333	0.00036667	0	0.0347353	0.261864
Eubacterium_ventriosum_group	0	0.0733333	0	0.0221091	0.261864
Comamonas	0.00103333	0.0712667	0	0.0339856	0.261864
C1-B045	0.00066667	0.0635667	0.00766667	0.50112	0.587623
Alterococcus	0	0.0675667	0	0.367879	0.44736
Ralstonia	0.0504667	0.0032	0.0137333	0.528002	0.611861
Terasakiella	0	0.0654	0	0.367879	0.44736
Iamia	0.00173333	0.0632333	0	0.12653	0.302372
Actinomycetospora	0.00066667	0.0625333	0	0.280666	0.412622
Pseudolabrys	0.001	0.0539667	0.00363333	0.145559	0.323772
Anoxybacillus	0	0.00753333	0.0496333	0.100929	0.293667
Lacunisphaera	0.00033333	0.0571333	0	0.558035	0.614141
Mycoplasma	0	0	0.0557	0.105399	0.293667
Shewanella	0.00036667	0.0539	0.0007	0.44062	0.519774
Chryseolinea	0	0.0539	0	0.367879	0.44736
Brevibacterium	0	0	0.0374	0.0221091	0.261864
Enterovibrio	0	0.0359	0	0.105399	0.293667
