# Supplementary material for: Integrated Omics Analysis Reveals Alterations in the Intestinal Microbiota and Metabolites of Piglets After Starvation
Source: Front Microbiol. 2022 Jun 15;13:881099. doi: 10.3389/fmicb.2022.881099 (PMC9240708; doi:10.3389/fmicb.2022.881099)
Supplement: Supplementary Table S9 — Coordinate results of explanatory variables based on CCA analysis. [file Table_9.XLSX]

## Sheet: Sheet1
Integrated omics analysis reveals the alteration of intestine microbe-metabolities in piglets after starvation
Yijia Ma, Chang Lu, Bingzhen Ji, Junjun Qin, Chunbo Cai, Yang Yang, Yan Zhao, Guomin Liang, Xiaohong Guo, Guo-qing Cao, Bugao Li and Pengfei Gao*
Supplementary table 9 Coordinate results of explanatory variables based on CCA analysis
constrain	CCA1	CCA2	CCA3	CCA4	CCA5	CCA6
TC	0.67549	0.261005	0.494243	0.469662	-0.0169319	0.0844611
TG	0.913783	-0.295403	-0.124165	-0.248789	0.010478	0.0157678
`LDL-C`	0.979426	-0.0691401	0.1755	0.0639576	-0.0205153	0.0226975
AKP	-0.961359	0.0142647	-0.246664	-0.05252	0.00115553	0.00803034
ACP	-0.801821	-0.24638	-0.452145	-0.291996	0.030994	-0.0424657
Cortisol	-0.163735	-0.490845	-0.502567	-0.643727	-0.164523	-0.0394423
`HDL-C`	-0.823036	-0.101484	-0.101037	-0.501183	-0.168533	0.016202
IgA	-0.850485	0.375044	0.226306	0.0242235	-0.204482	-0.102289
