# Supplementary material for: Integrated Omics Analysis Reveals Alterations in the Intestinal Microbiota and Metabolites of Piglets After Starvation
Source: Front Microbiol. 2022 Jun 15;13:881099. doi: 10.3389/fmicb.2022.881099 (PMC9240708; doi:10.3389/fmicb.2022.881099)
Supplement: Supplementary Table S10 — Coordinate results of response variables based on the CCA analysis. [file Table_10.XLSX]

## Sheet: Sheet1
Integrated omics analysis reveals the alteration of intestine microbe-metabolities in piglets after starvation
Yijia Ma, Chang Lu, Bingzhen Ji, Junjun Qin, Chunbo Cai, Yang Yang, Yan Zhao, Guomin Liang, Xiaohong Guo, Guo-qing Cao, Bugao Li and Pengfei Gao*
Supplementary table 10 Coordinate results of response variables based on CCA analysis
Species	CCA1	CCA2	CCA3	CCA4	CCA5	CCA6
Aeromonas	0.405378	2.20332	1.6048	-1.31634	-0.0670426	1.85638
Akkermansia	0.348283	2.01662	1.03596	-0.800187	-0.0370036	0.302857
Alloprevotella	0.539478	0.149437	0.342351	-0.0882587	-0.143271	-1.21251
Arcobacter	0.33515	2.8137	2.0187	-2.23601	-0.096596	2.08415
Azospirillum	0.577072	-0.548493	-0.474801	-0.595159	1.57736	0.0679276
Bacillus	0.57685	-0.542206	-0.469651	-0.629979	-0.310181	-0.0843889
Bacteroides	0.575646	-0.53051	-0.480793	-0.712211	-0.600102	-0.214416
Cellulosimicrobium	0.5773	-0.546434	-0.46523	-0.59992	-0.266398	-0.0402861
Christensenellaceae_R-7_group	0.464282	1.47776	1.46222	-0.352764	0.0418674	-0.908649
Chryseobacterium	0.577033	-0.543746	-0.467534	-0.618604	-0.372968	-0.0720728
Clostridium_sensu_stricto_1	0.565136	-0.484522	-0.431933	-0.644423	0.154833	-0.023013
Enhydrobacter	0.553463	-0.106515	0.0494786	-0.256948	0.108032	-0.745204
Epulopiscium	0.576901	-0.544864	-0.472948	-0.616206	0.66184	-0.0117168
Escherichia-Shigella	0.548913	-0.0348985	0.101101	0.309902	-0.0014061	0.0382148
Eubacterium_coprostanoligenes_group	0.448246	1.64821	1.51709	-0.605848	0.0250597	-0.489439
Family_XIII_AD3011_group	0.441892	1.74139	1.57525	-0.703964	0.0211171	-0.344348
Intestinibacter	0.573453	-0.535546	-0.442981	-0.559741	-0.542189	0.0102022
Kosakonia	-0.174781	4.49618	-3.9589	0.366947	-0.0314582	0.00133421
Lactobacillus	-1.79738	-0.110159	0.0537245	-0.00432055	-0.000376961	0.00553696
Leuconostoc	0.569037	-0.494561	-0.511099	-0.580482	-0.6473	-0.058457
Phascolarctobacterium	0.438633	1.75986	1.57873	-0.732389	0.019041	-0.295354
Pseudomonas	0.568031	-0.451062	-0.416465	-0.687202	-0.0569697	-0.049545
Romboutsia	0.574722	-0.537061	-0.456469	-0.586338	-0.235387	-0.0141553
Ruminiclostridium_9	0.446471	1.70212	1.55075	-0.649443	0.021643	-0.431061
Ruminococcaceae_NK4A214_group	0.457769	1.51969	1.47506	-0.382699	0.0436922	-0.852227
Ruminococcaceae_UCG-002	0.45442	1.59063	1.5046	-0.490225	0.0340004	-0.679893
Sphingomonas	0.16592	1.9834	-2.52827	0.101475	0.446865	-0.281139
Streptococcus	-0.94143	1.57094	-1.30139	0.347677	0.0170734	-0.447867
Terrisporobacter	0.240825	-0.0282539	-0.801648	-0.439313	0.126381	-0.0549985
Veillonella	-1.72602	0.0977185	-0.163968	0.0459728	-0.00011765	-0.0298154
