# Supplementary material for: Integrated Omics Analysis Reveals Alterations in the Intestinal Microbiota and Metabolites of Piglets After Starvation
Source: Front Microbiol. 2022 Jun 15;13:881099. doi: 10.3389/fmicb.2022.881099 (PMC9240708; doi:10.3389/fmicb.2022.881099)
Supplement: Supplementary Table S11 — Metabolites detected in the positive-ion mode. [file Table_11.XLSX]

## Sheet: all.exp.POS
Integrated omics analysis reveals the alteration of intestine microbe-metabolities in piglets after starvation
Yijia Ma, Chang Lu, Bingzhen Ji, Junjun Qin, Chunbo Cai, Yang Yang, Yan Zhao, Guomin Liang, Xiaohong Guo, Guo-qing Cao, Bugao Li and Pengfei Gao*
Supplementary table 11 Metabolites detected in the negative-ion mode
name	NC-01	NC-02	NC-03	NC-04	NC-05	NC-06	ST_48	ST_48	ST_48	ST_48	ST_48	ST_48	ST_72	ST_72	ST_72	ST_72	ST_72	ST_72
N-Alpha-acetyllysine	0	0	0	0	0	0	0	0	0	0	0	0	5.85028e+10	5.68158e+10	1.71241e+10	1.63302e+10	1.9336e+10	1.8747e+10
L-Arginine	1.24653e+09	1.15242e+09	4.14159e+07	3.80444e+07	1.16609e+09	1.17638e+09	6.37043e+08	6.31799e+08	6.53899e+08	5.53598e+08	1.13713e+09	1.13957e+09	2.83473e+10	2.78977e+10	7.63771e+09	7.98518e+09	9.46182e+09	9.07397e+09
5-Aminopentanoic acid	0	0	0	0	0	0	0	0	0	0	0	0	1.40379e+10	1.12421e+10	3.10505e+09	7.67997e+08	4.73102e+09	5.25875e+09
Sphingosine	6.49857e+07	3.93956e+07	5.23737e+07	3.58571e+07	4.0593e+07	3.33114e+07	5.92833e+07	2.55829e+07	8.57628e+07	5.13088e+06	2.97726e+07	5.41757e+07	1.28186e+10	1.11442e+10	1.09549e+10	9.11579e+09	2.55632e+09	2.37257e+09
5,6-Dihydro-5-fluorouracil	8.82759e+06	7.56474e+06	9.62056e+06	1.0623e+07	9.96022e+06	9.8303e+06	4.25712e+06	4.94084e+06	3.19261e+06	2.97591e+06	2.45254e+06	2.22253e+06	1.21501e+10	1.21575e+10	4.68312e+09	4.93745e+09	6.38719e+09	1.16706e+10
Glutaric acid	0	0	0	0	0	0	0	0	0	0	0	0	9.90779e+09	9.12093e+09	1.38036e+10	1.43588e+10	1.23057e+10	1.0104e+10
L-Glutamine	6.84642e+08	5.92957e+08	9.70324e+08	9.79705e+08	1.07803e+09	1.0851e+09	1.75054e+08	1.76355e+08	1.52011e+08	1.23131e+08	5.25903e+08	5.41091e+08	8.83199e+09	8.28274e+09	3.47875e+09	3.43064e+09	5.44774e+09	5.52975e+09
Piperidine	1.1332e+06	1.00564e+06	6.56563e+06	6.90552e+06	6.13954e+06	5.93371e+06	976753	1.08804e+06	1.40627e+06	1.23763e+06	960213	1.22284e+06	6.62063e+09	1.13314e+10	2.19264e+10	1.27966e+10	1.58793e+10	1.47254e+10
2-Phenylacetamide	1.42133e+08	1.23526e+08	1.5671e+08	1.59975e+08	1.92625e+08	4.60304e+07	5.6319e+07	6.94951e+07	9.95561e+07	1.06876e+08	1.70629e+08	1.83071e+08	6.5839e+09	4.74646e+09	4.44596e+09	4.49592e+09	6.0425e+09	5.79476e+09
L-Carnitine	8.01956e+07	6.81825e+07	2.35757e+08	2.38153e+08	4.72636e+08	4.83719e+08	1.06191e+08	1.02468e+08	6.45107e+08	5.53093e+08	4.94698e+08	5.65364e+08	5.71684e+09	5.6619e+09	6.6655e+09	6.68674e+09	4.89058e+09	4.85827e+09
p-Octopamine	0	0	0	0	0	0	0	0	0	0	0	0	4.5364e+09	4.59535e+09	6.67211e+09	6.79174e+09	8.60495e+09	8.02879e+09
Pyrrole-2-carboxylic acid	0	0	0	0	0	0	0	0	0	0	0	0	4.30465e+09	3.83938e+09	4.0115e+09	4.41713e+09	4.37036e+09	4.35172e+09
3,4-Dihydroxyphenylpropanoate	0	0	0	0	0	0	0	0	0	0	0	0	3.8546e+09	4.01039e+09	5.85214e+09	5.92999e+09	7.49008e+09	7.14301e+09
2-Dehydropantoate	0	0	0	0	0	0	0	0	0	0	0	0	3.49403e+09	3.4135e+09	1.04428e+09	1.01537e+09	1.16943e+09	1.17146e+09
Taurochenodesoxycholic acid	0	0	0	0	0	0	0	0	0	0	0	0	3.20174e+09	2.57685e+09	7.72412e+08	6.39368e+08	2.15966e+06	2.80446e+06
Norepinephrine	0	0	0	0	0	0	0	0	0	0	0	0	2.7899e+09	2.78023e+09	7.46032e+08	7.33207e+08	1.1353e+09	1.04377e+09
3-Epiecdysone	0	0	0	0	0	0	0	0	0	0	0	0	2.71552e+09	1.79705e+09	4.44839e+08	3.33136e+08	1.31919e+06	5.72061e+06
Protoporphyrinogen IX	0	0	0	0	0	0	0	0	0	0	0	0	2.65717e+09	4.15135e+09	4.3075e+09	2.85763e+09	3.70142e+09	2.55149e+09
Ecdysone	0	0	0	0	0	0	0	0	0	0	0	0	2.60845e+09	2.2401e+09	5.83594e+08	5.05178e+08	2.25097e+06	2.1407e+06
Benzoate	0	0	0	0	0	0	0	0	0	0	0	0	2.36259e+09	1.66616e+09	1.54949e+09	1.55202e+09	1.87547e+09	1.23909e+09
L-2,4-diaminobutyric acid	0	0	0	0	0	0	0	0	0	0	0	0	2.29152e+09	2.33188e+09	9.08626e+08	9.47206e+08	1.26626e+09	1.19462e+09
Butyryl-L-carnitine	0	0	0	0	0	0	0	0	0	0	0	0	2.26646e+09	2.30589e+09	1.30083e+09	1.33295e+09	1.89399e+08	1.50254e+08
Palmitoyl-L-carnitine	0	0	0	0	0	0	0	0	0	0	0	0	2.25555e+09	2.12678e+09	1.87335e+09	2.092e+09	2.11544e+08	1.43633e+09
1-Aminocyclopropanecarboxylic acid	7.70565e+07	7.0587e+07	7.2902e+07	7.6076e+07	1.02993e+08	1.0409e+08	3.28248e+07	3.48604e+07	7.64164e+07	7.50125e+07	6.76474e+07	6.78518e+07	2.00296e+09	1.93224e+09	7.45693e+08	7.21094e+08	1.23503e+09	1.16223e+09
1,5-Naphthalenediamine	0	0	0	0	0	0	0	0	0	0	0	0	1.90108e+09	1.87384e+09	5.87262e+08	5.55001e+08	6.46206e+08	6.41489e+08
Cholesterol sulfate	0	0	0	0	0	0	0	0	0	0	0	0	1.88633e+09	1.77475e+09	5.10077e+08	3.46151e+08	2.75773e+07	2.42668e+06
allopurinol	0	0	0	0	0	0	0	0	0	0	0	0	1.86872e+09	1.56453e+09	1.95387e+09	1.99181e+09	1.54363e+09	1.70141e+09
2-Pyrocatechuic acid	0	0	0	0	0	0	0	0	0	0	0	0	1.86855e+09	1.81632e+09	2.19839e+09	2.21328e+09	2.0985e+09	2.29082e+09
Indole	1.44128e+07	2.64029e+07	2.70476e+07	2.86424e+07	1.98554e+07	1.202e+07	2.13615e+07	2.26603e+07	2.68165e+07	2.01481e+07	2.21767e+07	1.61846e+07	1.71227e+09	1.66763e+09	5.41533e+08	5.44407e+08	6.01144e+08	5.94256e+08
gamma-Aminobutyric acid	0	0	0	0	0	0	0	0	0	0	0	0	1.56205e+09	1.5797e+09	9.50621e+08	1.7031e+09	3.48576e+09	6.94879e+08
Thiabendazole	0	0	0	0	0	0	0	0	0	0	0	0	1.50671e+09	1.44734e+09	1.84236e+09	1.78176e+09	1.72005e+09	1.85778e+09
Guanosine	6.08433e+07	5.8361e+07	161439	415408	1.49591e+06	1.3046e+06	2.68964e+07	2.83995e+07	1.29087e+07	1.24349e+07	4.57378e+07	4.87703e+07	1.25158e+09	1.03271e+09	1.62428e+08	1.09197e+08	4.08351e+07	5.33208e+07
L-Aspartic acid	2.3147e+08	1.97723e+08	2.4274e+08	2.47458e+08	2.6454e+08	2.54262e+08	1.39575e+08	1.3874e+08	2.65397e+08	2.15137e+08	2.27476e+08	2.31665e+08	1.21718e+09	1.18097e+09	8.5975e+08	8.29339e+08	1.3783e+09	1.39284e+09
3-Methylindole	8.02656e+06	7.10845e+06	6.41249e+06	6.57668e+06	7.96289e+06	8.17673e+06	2.25152e+06	2.9214e+06	3.92318e+06	4.05458e+06	7.57082e+06	8.04345e+06	1.20632e+09	1.16715e+09	3.40004e+08	3.2206e+08	3.81932e+08	3.75274e+08
3beta,5beta-Ketotriol	0	0	0	0	0	0	0	0	0	0	0	0	1.10901e+09	7.41429e+08	1.66153e+08	1.35897e+08	427964	460691
Homocitric acid	1.60295e+07	1.37702e+07	4.51953e+07	4.40741e+07	6.9699e+07	6.75503e+07	1.24149e+07	1.30032e+07	3.34447e+07	2.83901e+07	4.23173e+07	4.36388e+07	1.05625e+09	1.02694e+09	5.83939e+08	5.7994e+08	6.75034e+08	6.59306e+08
Deoxyuridine	0	0	0	0	0	0	0	0	0	0	0	0	1.00221e+09	7.97107e+08	8.0795e+08	7.54214e+08	8.20296e+08	1.17899e+09
L-Leucine	0	0	0	0	0	0	0	0	0	0	0	0	9.95499e+08	1.27339e+09	3.96991e+08	2.92351e+08	5.53106e+08	3.33937e+08
1,1-Dimethylbiguanide	0	0	0	0	0	0	0	0	0	0	0	0	9.73585e+08	9.67645e+08	2.38775e+08	2.38007e+08	3.58866e+08	3.26289e+08
(24R,24(1)R)-Fucosterol epoxide	0	0	0	0	0	0	0	0	0	0	0	0	9.20942e+08	8.91574e+08	6.51915e+08	2.64978e+08	6.88598e+08	6.11476e+08
Oxethazaine	0	0	0	0	0	0	0	0	0	0	0	0	8.63414e+08	6.17178e+08	1.6704e+08	1.37508e+08	180394	493023
Pyroglutamic acid	5.38445e+07	2.92569e+07	8.38473e+07	8.55389e+07	8.16835e+07	8.77379e+07	7.74975e+06	1.37252e+07	3.16789e+07	2.31396e+07	4.90517e+07	5.14674e+07	8.60553e+08	1.02178e+09	6.42381e+08	4.60315e+08	7.42916e+08	1.63131e+08
Oleic acid	0	0	0	0	0	0	0	0	0	0	0	0	8.40133e+08	2.33755e+09	1.9356e+09	1.57654e+09	1.9983e+09	1.31218e+09
4-Hydroxycinnamic acid	0	0	0	0	0	0	0	0	0	0	0	0	8.0066e+08	8.92902e+08	1.3389e+09	1.35074e+09	1.72961e+09	1.60643e+09
Mupirocin	0	0	0	0	0	0	0	0	0	0	0	0	7.72511e+08	7.17262e+08	1.38337e+08	1.2232e+08	544925	667593
Creatinine	3.69103e+08	3.18218e+08	1.79485e+08	1.85635e+08	1.63007e+08	1.69071e+08	1.27632e+08	1.31182e+08	1.76923e+08	1.69113e+08	1.06768e+08	1.16334e+08	7.66593e+08	8.40257e+08	9.22858e+08	9.4228e+08	9.44349e+08	9.26168e+08
N6-Acetyl-L-lysine	0	0	0	0	0	0	0	0	0	0	0	0	7.35502e+08	7.57189e+08	1.0333e+08	1.13654e+08	3.05864e+08	2.74291e+08
Phytosphingosine	1.65792e+06	1.15603e+06	1.4155e+06	1.25513e+06	1.1516e+06	1.0379e+06	1.62797e+06	833846	2.10067e+06	377889	2.23955e+06	2.98665e+06	7.28283e+08	4.81458e+08	4.12118e+08	3.2961e+08	1.26523e+09	1.28509e+09
2-Methylserine	0	0	0	0	0	0	0	0	0	0	0	0	7.11308e+08	8.11121e+08	1.15549e+09	1.18017e+09	1.49873e+09	1.39989e+09
Uracil	0	0	2.97619e+07	3.05995e+07	2.83881e+07	2.69739e+07	1.54528e+07	1.8994e+07	5.1622e+07	4.08272e+07	4.1324e+07	3.88208e+07	7.07498e+08	7.64792e+08	2.71735e+09	2.67326e+09	2.92822e+09	2.76806e+09
(R)-Laudanidine	0	0	0	0	0	0	0	0	0	0	0	0	6.98239e+08	3.68559e+08	1.15327e+08	9.85008e+07	1.16377e+08	1.05995e+08
Benzamide	0	0	0	0	0	0	0	0	0	0	0	0	6.8603e+08	7.60496e+08	2.59382e+08	2.5498e+08	3.05738e+08	2.96057e+08
14alpha-Hydroxy-5beta-cholest-7-ene-3,6-dione	0	0	0	0	0	0	0	0	0	0	0	0	6.83958e+08	4.67444e+08	1.17369e+08	1.46779e+08	387521	420002
beta-Alanyl-L-lysine	0	0	0	0	0	0	0	0	0	0	0	0	6.74416e+08	1.45423e+08	6.18061e+06	6.9934e+06	1.58798e+07	1.23398e+07
N1-Acetylspermine	1.60784e+06	670411	2.44965e+07	2.82874e+07	4.99041e+07	5.71413e+07	2.32548e+06	3.96637e+06	938628	1.1912e+06	1.63677e+07	1.04114e+07	6.64741e+08	8.62491e+08	2.28591e+08	2.29305e+08	2.80755e+08	1.74897e+08
D-synephrine	0	0	0	0	0	0	0	0	0	0	0	0	6.49228e+08	6.81e+08	2.72301e+08	2.69871e+08	3.52768e+08	2.89625e+08
beta-Alanine	4.88753e+08	4.40218e+08	3.80538e+08	3.83913e+08	5.6693e+08	5.72301e+08	1.5311e+08	1.60762e+08	5.10308e+08	4.0609e+08	3.45607e+08	3.57451e+08	6.43343e+08	8.36247e+08	3.71699e+08	4.43882e+06	8.02002e+06	6.46247e+08
Ethionamide	0	0	0	0	0	0	0	0	0	0	0	0	6.30932e+08	4.2803e+08	3.49061e+08	4.06129e+08	3.43086e+08	4.83556e+08
Argininosuccinic acid	1.18121e+07	8.66278e+06	3.77666e+06	3.88973e+06	2.80428e+07	2.95253e+07	1.06588e+07	1.10892e+07	1.25321e+08	1.13871e+08	5.30044e+07	5.5288e+07	6.15619e+08	8.40556e+08	3.79292e+08	3.84521e+08	1.61824e+09	1.32563e+09
Fomepizole	0	0	0	0	0	0	0	0	0	0	0	0	5.61059e+08	3.23532e+08	1.41266e+08	1.41486e+08	1.4434e+09	8.07512e+08
Cytidine	3.4522e+07	2.60878e+07	1.3905e+06	1.24387e+06	6.72092e+06	9.23553e+06	4.57142e+07	5.39098e+07	2.56202e+06	2.62221e+06	7.48906e+07	1.14819e+08	5.17169e+08	5.26234e+08	1.09481e+09	1.08208e+09	7.31222e+08	8.1383e+08
Saccharopine	0	0	0	0	0	0	0	0	0	0	0	0	5.03467e+08	3.40039e+08	8.10226e+07	8.61185e+07	1.12731e+08	1.05395e+08
Avermectin B1b aglycone	0	0	0	0	0	0	0	0	0	0	0	0	4.9895e+08	4.50472e+08	5.85236e+08	5.49438e+08	7.48026e+08	5.0628e+08
Barbituric acid	0	0	0	0	0	0	0	0	0	0	0	0	4.95521e+08	3.80516e+08	1.25695e+08	9.64988e+07	4.14517e+07	4.91739e+07
Propionylcarnitine	1.31831e+07	1.1489e+07	2.26382e+07	1.51504e+07	5.11121e+07	5.32489e+07	8.00604e+06	9.10231e+06	2.78645e+07	2.42377e+07	2.40085e+07	2.46148e+07	4.9015e+08	4.797e+08	1.42002e+08	1.47906e+08	9.46298e+07	1.86091e+08
(R) 2,3-Dihydroxy-3-methylvalerate	0	0	0	0	0	0	0	0	0	0	0	0	4.6202e+08	4.3228e+08	1.80036e+08	1.83999e+08	2.98824e+08	3.06136e+08
Ribavirin	0	0	0	0	0	0	0	0	0	0	0	0	4.59489e+08	5.23052e+08	1.43706e+09	1.27149e+09	8.90253e+08	9.02098e+06
Phosphorylcholine	5.52544e+06	6.54448e+06	1.65715e+07	1.7901e+07	1.51461e+07	7.35099e+06	5.04511e+06	5.07069e+06	6.49326e+06	1.68226e+06	6.19361e+06	5.88015e+06	4.56225e+08	5.49577e+08	9.47475e+08	5.80411e+08	6.30278e+08	5.028e+08
Pyrrolidonecarboxylic acid	0	0	0	0	0	0	0	0	0	0	0	0	4.39308e+08	1.277e+08	1.0661e+08	1.05323e+08	5.57341e+08	1.18091e+08
Glycyl-glycine	2.0587e+08	1.80633e+08	1.13855e+08	1.1394e+08	2.23585e+08	2.18156e+08	5.82549e+07	5.6788e+07	2.38563e+07	1.79877e+06	1.43389e+08	1.48776e+08	4.38715e+08	3.97003e+08	6.06415e+08	6.30534e+08	4.4493e+08	4.28437e+08
Cilastatin	0	0	0	0	0	0	0	0	0	0	0	0	4.02167e+08	4.76461e+08	8.88947e+07	1.01614e+08	1.81934e+08	1.63037e+08
2-Hydroxyphenethylamine	0	0	0	0	0	0	0	0	0	0	0	0	3.88857e+08	3.86827e+08	5.74939e+08	5.84609e+08	7.40949e+08	7.02316e+08
N5-(L-1-Carboxyethyl)-L-ornithine	0	0	0	0	0	0	0	0	0	0	0	0	3.83636e+08	4.0627e+08	1.47524e+08	2.17382e+08	5.23129e+08	3.58479e+08
Tramadol	0	0	0	0	0	0	0	0	0	0	0	0	3.81081e+08	1.27648e+08	1.89482e+07	2.30825e+07	1.51949e+07	1.49356e+07
Benzaldehyde	1.90746e+07	1.76029e+07	1.92957e+07	1.93324e+07	2.22393e+07	2.22222e+07	7.46463e+06	8.96276e+06	1.16603e+07	1.21008e+07	2.15061e+07	2.13273e+07	3.76463e+08	3.52834e+08	1.42098e+08	1.38912e+08	1.69521e+08	1.48501e+08
Aniline	5.64755e+06	5.66432e+06	4.72885e+06	5.27402e+06	5.13974e+06	5.09867e+06	5.15167e+06	5.15141e+06	6.0852e+06	3.44577e+06	5.3979e+06	5.27401e+06	3.65976e+08	2.84904e+08	1.05864e+08	7.57499e+07	3.69195e+07	4.43084e+07
N-Acetylmuramate	0	0	0	0	0	0	0	0	0	0	0	0	3.63737e+08	3.64379e+08	9467.04	16719.9	97775.5	265218
(S,E)-Zearalenone	0	0	0	0	0	0	0	0	0	0	0	0	3.63192e+08	2.82288e+08	144185	118133	345230	158191
myo-Inositol	0	0	0	0	0	0	0	0	0	0	0	0	3.62525e+08	1.18305e+08	1.35954e+08	4.08197e+08	1.66032e+08	1.83189e+08
1-Hydroxypyrene	0	0	0	0	0	0	0	0	0	0	0	0	3.60394e+08	3.67393e+08	1.50732e+08	1.37779e+08	1.76926e+08	1.7033e+08
6-Methylmercaptopurine	0	0	0	0	0	0	0	0	0	0	0	0	3.58536e+08	3.58982e+08	1.31401e+08	1.20875e+08	1.70853e+08	1.50799e+08
Fuberidazole	0	0	0	0	0	0	0	0	0	0	0	0	3.38009e+08	3.44699e+08	9.14189e+07	9.33733e+07	1.29594e+08	1.18656e+08
N-Acetyl-beta-glucosaminylamine	0	0	0	0	0	0	0	0	0	0	0	0	3.36581e+08	2.72038e+08	1.51396e+07	5.98517e+06	5.04828e+06	8.54251e+06
Styrene Oxide	0	0	0	0	0	0	0	0	0	0	0	0	3.2239e+08	3.31252e+08	1.19011e+08	1.27804e+08	1.57891e+08	1.2619e+08
Zingiberene	0	0	0	0	0	0	0	0	0	0	0	0	3.21842e+08	3.22415e+08	3.23663e+08	99307.7	3.28119e+08	3.31316e+08
Thymine	1.38194e+08	1.31414e+08	4.73685e+07	4.96518e+07	1.1955e+08	1.12591e+08	4.98307e+07	6.20176e+07	7.46219e+06	5.71858e+06	4.72067e+07	4.66577e+07	2.9257e+08	3.69354e+08	5.96521e+08	5.99717e+08	7.25424e+08	4.54226e+08
O-Phosphoethanolamine	0	0	0	0	0	0	0	0	0	0	0	0	2.68917e+08	2.68674e+08	2.94378e+08	2.7667e+08	2.9324e+08	2.85586e+08
Dihydrofolic acid	0	0	0	0	0	0	0	0	0	0	0	0	2.60884e+08	2.57781e+08	7.97514e+07	8.95621e+07	1.38676e+08	1.25945e+08
Sodium deoxycholate	0	0	0	0	0	0	0	0	0	0	0	0	2.54949e+08	2.3068e+08	3.4495e+08	4.83686e+08	2.24012e+08	3.11872e+08
Quinaldic acid	0	0	0	0	0	0	0	0	0	0	0	0	2.51547e+08	2.46467e+08	2.41336e+08	2.36197e+08	2.31089e+08	2.26049e+08
D-Phenyllactic acid	0	0	0	0	0	0	0	0	0	0	0	0	2.39662e+08	2.63096e+08	3.6989e+08	3.62078e+08	3.83767e+08	3.7076e+08
Fenamiphos	0	0	0	0	0	0	0	0	0	0	0	0	2.36348e+08	2.4425e+08	1.53682e+08	1.66323e+08	2.2684e+08	1.94435e+08
2-Aminoacrylic acid	0	0	0	0	0	0	0	0	0	0	0	0	2.29238e+08	2.09904e+08	1.68111e+08	1.59705e+08	2.3555e+08	2.41364e+08
Ornithine	3.73416e+06	1.95042e+06	6.29937e+07	6.14412e+07	3.78047e+07	3.53401e+07	2.24352e+06	2.33266e+06	6.91279e+06	4.8976e+06	1.17394e+07	1.14304e+07	2.25056e+08	2.61972e+08	4.19404e+08	4.27626e+08	3.31739e+08	3.29452e+08
Guanidoacetic acid	0	0	0	0	0	0	0	0	0	0	0	0	2.22298e+08	2.0976e+08	7.14162e+07	6.8842e+07	7.79912e+07	7.70124e+07
L-Theanine	0	0	0	0	0	0	0	0	0	0	0	0	2.20177e+08	6.90101e+07	1.12274e+08	7.27183e+07	7.72384e+07	7.60549e+07
Guvacine	0	0	0	0	0	0	0	0	0	0	0	0	2.20086e+08	4.25853e+08	7.79432e+07	1.53343e+08	1.10681e+08	1.02962e+08
Carbofuran	0	0	0	0	0	0	0	0	0	0	0	0	2.18617e+08	1.59349e+08	7.55846e+06	8.03655e+06	5.69161e+06	5.57979e+06
(2R,3R)-3-Methylglutamyl-5-semialdehyde-N6-lysine	0	0	0	0	0	0	0	0	0	0	0	0	2.17604e+08	7.78154e+07	165270	556717	221458	216586
2-Keto-D-gluconic acid	0	0	0	0	0	0	0	0	0	0	0	0	2.16943e+08	2.12258e+08	1.00699e+08	9.70844e+07	1.38342e+08	1.31771e+08
Taurocholic acid	6.68948e+07	5.78832e+07	8.21697e+07	7.27255e+07	2.24218e+08	2.29882e+08	6.71412e+07	7.41105e+07	993609	769006	1.895e+07	2.08852e+07	2.11466e+08	1.65831e+08	5.14802e+07	3.77545e+07	77253.3	167942
Formiminoglutamic acid	0	0	0	0	0	0	0	0	0	0	0	0	2.11002e+08	2.01838e+08	5.49587e+07	6.11525e+07	6.18384e+07	5.40365e+07
4-Chloroaniline	0	0	0	0	0	0	0	0	0	0	0	0	2.05571e+08	1.43213e+08	4.28729e+07	3.28093e+07	1.30773e+07	1.5826e+07
(R)-4-Hydroxymandelate	0	0	0	0	0	0	0	0	0	0	0	0	2.04499e+08	1.89277e+08	6.79525e+07	7.37567e+07	1.10748e+08	1.08648e+08
Citrulline	2.0221e+07	1.47752e+07	8.95312e+08	9.34234e+08	7.79959e+08	8.06456e+08	1.23882e+07	1.22442e+07	7.57299e+07	5.69618e+07	2.21949e+07	2.40575e+07	2.02676e+08	1.72341e+08	8.59996e+07	8.94919e+07	2.86416e+08	2.95379e+08
N-Carbamoylputrescine	0	0	0	0	0	0	0	0	0	0	0	0	2.01428e+08	4.00594e+08	3.36583e+08	3.9936e+08	5.00963e+08	2.68577e+08
D-Lysopine	0	0	0	0	0	0	0	0	0	0	0	0	1.98661e+08	5.02604e+07	3.86002e+07	3.98685e+07	1.79787e+08	1.74779e+08
1-Arachidonoylglycerol	0	0	0	0	0	0	0	0	0	0	0	0	1.91912e+08	2.79994e+08	3.62065e+08	3.01249e+08	2.61827e+08	2.38813e+08
(+)-cis-Isopulegone	0	0	0	0	0	0	0	0	0	0	0	0	1.91538e+08	1.51218e+08	1.53547e+08	1.67133e+08	1.87805e+08	1.60521e+08
Taurohyocholate	0	0	0	0	0	0	0	0	0	0	0	0	1.90999e+08	2.44869e+08	4.28766e+07	5.56287e+07	274062	331132
Imidazol-5-yl-pyruvate	0	0	0	0	0	0	0	0	0	0	0	0	1.90578e+08	1.82889e+08	8.8349e+07	8.45605e+07	1.03355e+08	1.13616e+08
Isochavicol	0	0	0	0	0	0	0	0	0	0	0	0	1.9053e+08	1.94366e+08	2.64938e+08	2.83511e+08	2.49144e+08	2.40887e+08
(3S)-3,6-Diaminohexanoate	0	0	0	0	0	0	0	0	0	0	0	0	1.90374e+08	1.63453e+08	2.00133e+07	4.39539e+08	3.08201e+07	2.03133e+07
Pipecolic acid	0	0	0	0	0	0	0	0	0	0	0	0	1.8948e+08	1.79567e+08	5.18257e+07	5.19892e+07	8.72257e+07	7.63257e+07
Xanthine	1.09908e+06	805019	5.26779e+07	5.65154e+07	2.91971e+07	2.99497e+07	2.82101e+06	3.2924e+06	9.77396e+06	8.46286e+06	7.96938e+06	7.87457e+06	1.88874e+08	1.89097e+08	6.57978e+08	9.10564e+08	1.13246e+09	1.19197e+09
gamma-Glutamylalanine	0	0	0	0	0	0	0	0	0	0	0	0	1.87092e+08	1.79089e+08	8.3728e+07	9.25815e+07	1.63338e+08	1.5368e+08
D-Octopine	0	0	0	0	0	0	0	0	0	0	0	0	1.84886e+08	2.36086e+08	1.0758e+08	1.16669e+08	3.39997e+08	3.03764e+08
Hydroquinone	0	0	0	0	0	0	0	0	0	0	0	0	1.84687e+08	2.98039e+07	1.48774e+08	2.78113e+07	3.12353e+07	2.75001e+07
Isophorone	0	0	0	0	0	0	0	0	0	0	0	0	1.7439e+08	1.69046e+08	1.13804e+09	8.56019e+08	4.52949e+08	8.76072e+08
Indolepyruvate	0	0	0	0	0	0	0	0	0	0	0	0	1.71516e+08	1.89457e+08	1.39845e+08	1.49281e+08	1.78588e+08	1.622e+08
7-Methylguanine	0	0	0	0	0	0	0	0	0	0	0	0	1.70607e+08	1.75586e+08	3.30827e+08	3.29306e+08	3.33889e+08	3.4913e+08
Phylloquinol	0	0	159976	181040	767397	758340	2286.19	10073.5	0	0	616233	667417	1.58767e+08	1.09275e+08	6.98168e+07	6.04283e+07	1.22274e+07	1.05574e+07
N6-Acetyl-N6-hydroxy-L-lysine	0	0	0	0	0	0	0	0	0	0	0	0	1.52963e+08	1.43757e+08	2.60547e+08	2.19628e+08	1.25196e+08	1.37989e+08
Betaine	2.42547e+08	2.19234e+08	5.1347e+08	5.23796e+08	6.99081e+08	6.901e+08	1.78861e+08	1.9024e+08	5.95955e+08	5.70429e+08	2.72099e+08	2.90799e+08	1.5187e+08	2.02202e+08	1.44536e+08	5.66314e+08	6.05268e+08	1.33344e+09
Ciliatine	0	0	0	0	0	0	0	0	0	0	0	0	1.50933e+08	1.4028e+08	1.04648e+08	1.08586e+08	3.29493e+07	4.61444e+07
Probenecid	0	0	0	0	0	0	0	0	0	0	0	0	1.50208e+08	9.63841e+07	1.4766e+07	1.1066e+07	4.24576e+06	5.02593e+06
4-Pyridoxic acid	0	0	0	0	0	0	0	0	0	0	0	0	1.49903e+08	1.56276e+08	1.26276e+08	8.00655e+07	1.22009e+08	1.35443e+08
1-Hexadecanol	0	0	0	0	0	0	0	0	0	0	0	0	1.49457e+08	8.63747e+07	1.58573e+08	2.30847e+08	2.04696e+08	1.46792e+08
Fisetin	0	0	0	0	0	0	0	0	0	0	0	0	1.49098e+08	1.1227e+08	1.18296e+08	6.19871e+07	6.22937e+07	8.8553e+07
1-(3,4-Dihydroxyphenyl)-5-hydroxy-3-decanone	0	0	0	0	0	0	0	0	0	0	0	0	1.48749e+08	9.97384e+07	4.77864e+06	4.82214e+06	9.91471e+06	8.39226e+06
Dihydroxyacetone phosphate	0	0	0	0	0	0	0	0	0	0	0	0	1.4463e+08	1.49978e+08	1.5211e+08	1.29505e+08	1.36779e+08	1.49442e+08
4-Hydroxyphenylacetaldehyde	0	0	0	0	0	0	0	0	0	0	0	0	1.42773e+08	1.46318e+08	1.14837e+08	1.15215e+08	7.16625e+07	5.79805e+07
N1-(3-Aminopropyl)agmatine	0	0	0	0	0	0	0	0	0	0	0	0	1.40197e+08	10033.6	1.58862e+08	11937.9	1.86419e+08	22696.6
Erucic acid	0	0	0	0	0	0	0	0	0	0	0	0	1.39088e+08	2.14895e+07	7.69016e+07	1.32112e+08	1.15489e+08	3.34083e+08
Isovaleric acid	0	0	0	0	0	0	0	0	0	0	0	0	1.38628e+08	1.16418e+08	1.45565e+08	1.56729e+08	1.49007e+08	1.42722e+08
L-Valine	0	0	0	0	0	0	0	0	0	0	0	0	1.3587e+08	1.37364e+08	4.74207e+07	5.06908e+07	7.06801e+07	6.81412e+07
Dammarenediol II	0	0	0	0	0	0	0	0	0	0	0	0	1.34311e+08	1.08601e+08	6.21031e+07	6.97361e+07	8.89771e+07	6.58437e+07
O-Acetylserine	0	0	0	0	0	0	0	0	0	0	0	0	1.34021e+08	1.31177e+08	6.68545e+07	7.11424e+07	9.37374e+07	8.84476e+07
Creatine	1.58671e+09	1.43286e+09	3.18001e+09	3.13874e+09	3.55339e+09	3.47318e+09	1.52715e+09	1.70605e+09	5.26361e+09	4.71709e+09	5.32565e+09	5.5133e+09	1.33211e+08	1.31902e+08	1.99449e+08	2.15819e+08	1.93648e+08	1.78066e+08
L-Targinine	0	0	0	0	0	0	0	0	0	0	0	0	1.32501e+08	1.32594e+08	1.06462e+08	1.11488e+08	2.0348e+08	1.75808e+08
2,3-Diaminopropionic acid	0	0	0	0	0	0	0	0	0	0	0	0	1.31079e+08	1.19143e+08	4.38351e+07	4.86845e+07	6.12679e+07	5.56913e+07
Testosterone isocaproate	0	0	0	0	0	0	0	0	0	0	0	0	1.29539e+08	8.92039e+07	1.6999e+07	1.59635e+07	2.55249e+07	3.4966e+07
(3S,5S)-Carbapenam-3-carboxylic acid	0	0	0	0	0	0	0	0	0	0	0	0	1.29439e+08	5.96341e+07	2.18668e+07	2.06153e+07	2.30949e+07	2.43964e+07
Allocystathionine	0	0	0	0	0	0	0	0	0	0	0	0	1.26644e+08	1.35639e+08	4.91079e+07	5.51107e+07	1.02643e+08	9.38739e+07
Acetophenone	0	0	0	0	0	0	0	0	0	0	0	0	1.24822e+08	1.37908e+08	5.38675e+07	5.26063e+07	6.51916e+07	6.52583e+07
Norsanguinarine	0	0	0	0	0	0	0	0	0	0	0	0	1.23503e+08	1.19604e+08	1.16756e+08	1.14798e+08	1.13626e+08	1.13181e+08
1D-1-Guanidino-3-amino-1,3-dideoxy-scyllo-inositol	0	0	0	0	0	0	0	0	0	0	0	0	1.22024e+08	1.22883e+08	1.86196e+08	1.86593e+08	2.06624e+08	1.97806e+08
4-Hydroxyphenylacetylglutamic acid	0	0	0	0	0	0	0	0	0	0	0	0	1.21936e+08	1.23694e+08	1.54156e+08	1.45001e+08	2.6148e+08	1.97638e+08
A alpha C	0	0	0	0	0	0	0	0	0	0	0	0	1.21679e+08	5.36675e+07	1.09424e+08	1.0701e+08	1.41162e+08	1.31941e+08
Diethylpropion	0	0	0	0	0	0	0	0	0	0	0	0	1.21412e+08	1.1417e+08	3.70378e+07	3.23242e+07	3.52327e+07	3.6356e+07
(15Z)-Tetracosenoic acid	0	0	0	0	0	0	0	0	0	0	0	0	1.20744e+08	1.18666e+08	1.1666e+08	1.1473e+08	1.12876e+08	1.11097e+08
(5-L-Glutamyl)-L-glutamate	0	0	0	0	0	0	0	0	0	0	0	0	1.18443e+08	1.10275e+08	6.33339e+07	7.25444e+07	1.11061e+08	1.06279e+08
Mitomycin	0	0	0	0	0	0	0	0	0	0	0	0	1.18033e+08	1.12471e+08	4.22368e+07	4.24293e+07	5.05111e+07	5.07557e+07
Ergothioneine	0	0	0	0	0	0	0	0	0	0	0	0	1.17864e+08	1.22679e+08	2.12577e+08	2.05665e+08	1.13202e+08	1.08802e+08
Gyromitrin	0	0	0	0	0	0	0	0	0	0	0	0	1.17051e+08	9.91409e+07	4.3342e+07	4.69467e+07	7.12035e+07	7.13369e+07
Carglumic acid	0	0	0	0	0	0	0	0	0	0	0	0	1.1546e+08	9.55179e+07	2.88573e+07	2.68619e+07	5.12285e+07	5.06249e+07
Olopatadine	0	0	0	0	0	0	0	0	0	0	0	0	1.15294e+08	2.28317e+08	2.13439e+08	1.97203e+08	2.25583e+08	1.56342e+08
24-Methylenecycloartanol	0	0	0	0	0	0	0	0	0	0	0	0	1.14586e+08	7.09493e+07	9.43325e+07	1.20999e+08	9.22554e+07	6.57494e+07
Oleoylethanolamide	0	0	0	0	0	0	0	0	0	0	0	0	1.14445e+08	1.38427e+08	2.61692e+08	2.7471e+08	7.0355e+07	3.71692e+07
Bepridil	0	0	0	0	0	0	0	0	0	0	0	0	1.13962e+08	1.21596e+08	1.30374e+08	1.4053e+08	1.52375e+08	1.66341e+08
7-Dehydrodesmosterol	0	0	0	0	0	0	0	0	0	0	0	0	1.13514e+08	6.21617e+07	1.54656e+07	1.04618e+07	2.22439e+06	3.3367e+06
(R)-5,6-Dihydrothymine	0	0	0	0	0	0	0	0	0	0	0	0	1.13503e+08	8.58393e+07	2.99204e+07	3.16289e+07	1.34053e+07	1.30364e+07
(E)-Monocrotophos	0	0	0	0	0	0	0	0	0	0	0	0	1.13453e+08	3.00225e+08	1.96956e+08	1.5824e+08	4.61414e+08	2.9366e+08
Epigallocatechin gallate	0	0	0	0	0	0	0	0	0	0	0	0	1.13287e+08	9.74127e+07	3.23713e+07	3.10813e+07	4.46472e+07	3.91539e+07
5-Hydroxylysine	4.83455e+06	3.23077e+06	8.8168e+06	8.88688e+06	7.55614e+06	7.10364e+06	1.76326e+07	1.80923e+07	2.54218e+07	1.99912e+07	3.10883e+07	2.74183e+07	1.12712e+08	1.11119e+08	1.66647e+08	1.48594e+08	1.41207e+08	1.34539e+08
Tyrosol	0	0	0	0	0	0	0	0	0	0	0	0	1.11636e+08	115286	1.44193e+06	1.02234e+06	1.02696e+07	1.44568e+06
Vitexin	0	0	0	0	0	0	0	0	0	0	0	0	1.10511e+08	8.73157e+07	1.32385e+08	1.93281e+08	8.95606e+07	3.42407e+07
5-Hydroxypyrazinamide	0	0	0	0	0	0	0	0	0	0	0	0	1.06976e+08	1.15731e+08	1.64589e+08	1.73206e+08	2.21935e+08	2.04048e+08
Palmitoylethanolamide	3.69616e+07	2.58597e+07	1.00611e+07	9.1002e+06	1.06313e+07	1.04925e+07	1.00862e+07	9.13877e+06	1.26577e+08	1.21973e+08	2.38288e+07	2.76325e+07	1.06461e+08	2.32748e+07	2.03796e+08	2.49806e+08	3.65466e+07	3.12737e+07
Honokiol	0	0	0	0	0	0	0	0	0	0	0	0	1.06019e+08	1.00178e+08	2.88289e+06	3.73726e+06	5.33962e+06	5.80357e+06
Deoxycytidine	4.98303e+07	4.33439e+07	1.23423e+07	1.25613e+07	2.57461e+07	2.70968e+07	1.70255e+07	1.75702e+07	3.67197e+06	2.83387e+06	1.44165e+07	1.56946e+07	1.05028e+08	1.01089e+08	1.22097e+08	1.23825e+08	1.40364e+08	1.5622e+08
Visnagin	0	0	0	0	0	0	0	0	0	0	0	0	1.04875e+08	1.22348e+08	1.23018e+08	7.37335e+07	5.02802e+07	8.90135e+07
Cortexolone	0	0	0	0	0	0	0	0	0	0	0	0	1.04249e+08	9.6506e+07	9.49475e+07	1.07504e+08	1.0912e+08	9.76017e+07
N,N-Dimethylsphingosine	1.72901e+08	2.01196e+08	2.0128e+08	2.21605e+08	2.25703e+08	2.23628e+08	1.71906e+08	2.06161e+08	2.00227e+08	3.37444e+08	2.16681e+08	1.85163e+08	1.0207e+08	5.14777e+07	3.68828e+07	4.31331e+07	1.96237e+07	1.80166e+07
10E,12Z-Octadecadienoic acid	0	0	0	0	0	0	0	0	0	0	0	0	1.0201e+08	2.58825e+08	2.48231e+08	4.05977e+08	3.00747e+08	1.25626e+08
Antibiotic JI-20A	0	0	0	0	0	0	0	0	0	0	0	0	1.01824e+08	1.06271e+08	6.27545e+07	3.45081e+08	1.45278e+08	2.93262e+07
2-Keto-6-acetamidocaproate	0	0	0	0	0	0	0	0	0	0	0	0	1.01587e+08	9.01718e+07	1.6969e+07	1.55218e+07	5.68951e+06	6.08193e+06
Xanthurenic acid	0	0	0	0	0	0	0	0	0	0	0	0	9.99305e+07	89840.7	439394	347357	5.08838e+06	1.82765e+06
1-Methyladenosine	1.343e+08	1.39895e+08	1.34019e+08	1.11025e+08	1.17035e+08	1.22787e+08	1.42301e+08	1.29865e+08	1.29225e+08	1.55746e+08	1.00325e+08	1.30539e+08	9.937e+07	1.08105e+08	1.21941e+08	1.28142e+08	3.55207e+08	3.30168e+08
1,8-Dinitropyrene	0	0	0	0	0	0	0	0	0	0	0	0	9.85173e+07	1.04744e+08	7.35431e+07	6.83645e+07	8.19373e+07	8.49379e+07
Docosahexaenoic acid	1.51438e+06	1.24895e+06	2.94666e+06	3.09298e+06	2.17647e+06	2.15581e+06	2.29284e+06	2.53642e+06	1.60308e+06	1.46161e+06	637491	730246	9.52268e+07	7.80606e+07	2.50468e+07	2.42921e+07	60067.9	1.3104e+06
L-Cystine	7.56384e+06	5.15768e+06	3.86875e+07	3.61358e+07	6.02041e+07	4.70561e+07	7.1173e+06	6.39708e+06	168255	273060	1.33981e+07	1.19423e+07	9.36921e+07	7.46705e+07	8.94274e+06	1.45743e+07	637827	329100
Vecuronium	0	0	0	0	0	0	0	0	0	0	0	0	9.28763e+07	7.50812e+07	5.85972e+07	9.36817e+07	7.2451e+07	7.47428e+07
cis-4-Hydroxy-D-proline	0	0	0	0	0	0	0	0	0	0	0	0	9.27332e+07	8.24359e+07	8.88459e+07	9.52455e+07	9.06238e+07	9.00604e+07
2-Hydroxybutyric acid	0	0	0	0	0	0	0	0	0	0	0	0	9.1331e+07	8.64739e+07	2.35852e+07	2.28326e+07	4.05304e+07	3.34661e+07
Prostaglandin F1a	0	0	0	0	0	0	0	0	0	0	0	0	9.04656e+07	5.84565e+07	7.3945e+07	9.9205e+07	4.75581e+07	8.42099e+06
Obacunone	0	0	0	0	0	0	0	0	0	0	0	0	9.04213e+07	5.00077e+07	9.94212e+07	3.57041e+08	7.51092e+07	3.87808e+07
Isopentenyl adenosine	0	0	0	0	0	0	0	0	0	0	0	0	9.02611e+07	1.23877e+08	2.72001e+08	2.15236e+08	1.9328e+08	1.74341e+08
Lithocholic acid	0	0	0	0	0	0	0	0	0	0	0	0	9.01738e+07	5.7183e+07	9.25656e+07	1.05818e+08	8.68035e+07	5.57526e+07
D-Fructose	0	0	0	0	0	0	0	0	0	0	0	0	9.00831e+07	7.21978e+07	2.65298e+07	1.73577e+07	154895	2.88914e+06
Vanillin	0	0	0	0	0	0	0	0	0	0	0	0	8.94948e+07	7.21637e+07	1.18987e+07	1.74146e+07	2.55631e+07	2.4587e+07
11-Aminoundecanoic acid	0	0	0	0	0	0	0	0	0	0	0	0	8.88373e+07	7.1155e+07	9.07772e+07	1.14948e+08	8.66762e+07	9.10274e+07
2-Isopropyl-3-oxosuccinate	0	0	0	0	0	0	0	0	0	0	0	0	8.73748e+07	6.53251e+07	2.32136e+07	2.51261e+07	5.88687e+06	8.00325e+06
2-Ketobutyric acid	0	0	0	0	0	0	0	0	0	0	0	0	8.73569e+07	7.36414e+07	8.12623e+07	8.45338e+07	7.75793e+07	8.56554e+07
Palmitoleic acid	0	0	0	0	0	0	0	0	0	0	0	0	8.70148e+07	6.31183e+07	5.30078e+07	4.73743e+07	1.42282e+07	1.91902e+07
Iminoarginine	0	0	0	0	0	0	0	0	0	0	0	0	8.47469e+07	1.03723e+08	1.02085e+07	2.8491e+06	2.72484e+06	2.56052e+06
N-Vinyl-2-pyrrolidone	0	0	0	0	0	0	0	0	0	0	0	0	8.38743e+07	5.60307e+07	2.32614e+07	2.1326e+07	3.11135e+07	2.84563e+07
N4-Acetylsulfamethoxazole	0	0	0	0	0	0	0	0	0	0	0	0	8.3734e+07	9.27483e+07	1.43923e+08	1.45546e+08	1.40586e+08	1.25434e+08
Fluorouracil	0	0	0	0	0	0	0	0	0	0	0	0	8.3204e+07	4.17265e+07	3.89676e+07	6.70342e+07	7.85876e+07	3.57564e+07
2-Methyl-6-phytylhydroquinone	0	0	0	0	0	0	0	0	0	0	0	0	8.2557e+07	6.95707e+07	6.58729e+07	7.22691e+07	5.66478e+07	4.35988e+07
3-Methyl-3-hydroxypentanedioate	0	0	0	0	0	0	0	0	0	0	0	0	8.19889e+07	5.09188e+07	5.94896e+06	5.73122e+06	3.08872e+06	5.56076e+06
Canthaxanthin	0	0	0	0	0	0	0	0	0	0	0	0	8.18475e+07	3.75691e+07	435739	234869	2.25297e+06	4.13633e+06
Retinoyl b-glucuronide	0	0	0	0	0	0	0	0	0	0	0	0	8.04932e+07	3.67671e+07	6.39536e+07	3.85546e+07	3.34416e+07	2.00505e+08
L-Methionine	7.21027e+08	6.45771e+08	8.02403e+08	8.05248e+08	9.95086e+08	1.01436e+09	2.92602e+08	3.47275e+08	6.26034e+08	4.79555e+08	9.35546e+08	9.48636e+08	7.98268e+07	7.99184e+07	2.63307e+07	3.15089e+07	3.9607e+07	3.32462e+07
L-Lysine	3.9857e+08	3.16113e+08	6.46644e+08	6.3641e+08	1.09473e+09	1.08513e+09	2.56556e+08	2.60511e+08	3.41131e+08	2.90349e+08	5.03118e+08	5.10481e+08	7.97723e+07	8.66866e+07	2.17719e+07	1.83831e+07	3.20737e+07	2.81699e+07
Benzamidine	0	0	0	0	0	0	0	0	0	0	0	0	7.96237e+07	7.52787e+07	2.86606e+07	2.78221e+07	5.07957e+07	4.55196e+07
Tetrodotoxin	0	0	0	0	0	0	0	0	0	0	0	0	7.82809e+07	6.63574e+07	735545	454749	7.59854e+06	6.83799e+06
Simeconazole	0	0	0	0	0	0	0	0	0	0	0	0	7.75917e+07	6.19835e+07	2.35559e+06	3.42914e+06	4.83647e+06	3.18309e+06
Carnosine	0	0	0	0	0	0	0	0	0	0	0	0	7.68902e+07	8.32021e+07	2.68467e+06	409853	2.70233e+06	2.97144e+06
Lithocholic acid glycine conjugate	8.53761e+06	7.69238e+06	62090.5	293120	22848.6	26789.3	75986.2	575302	4570.99	0	77420.3	32608	7.60349e+07	4.94177e+07	1.80377e+07	1.09705e+07	384321	2.1792e+06
Emetine	0	0	0	0	0	0	0	0	0	0	0	0	7.58382e+07	6.72672e+07	1.48257e+07	1.21027e+07	37722.4	859240
Mesobilirubinogen	0	0	0	0	0	0	0	0	0	0	0	0	7.56999e+07	5.94344e+07	1.16094e+07	1.19427e+07	963278	2.11765e+06
1,2-Dehydroreticuline	0	0	0	0	0	0	0	0	0	0	0	0	7.56019e+07	2.94041e+07	2.51968e+06	785134	49774.9	127141
2,22-Dideoxy-3-dehydroecdysone	0	0	0	0	0	0	0	0	0	0	0	0	7.55877e+07	1.32502e+09	8.97008e+07	2.54972e+08	172084	173931
dGMP	0	0	0	0	0	0	0	0	0	0	0	0	7.43381e+07	4.40039e+07	4.58514e+07	3.6192e+07	2.50142e+07	1.91755e+07
Dodecanoic acid	0	0	0	0	0	0	0	0	0	0	0	0	7.42575e+07	7.47971e+07	6.98583e+07	8.13544e+07	6.76804e+07	8.44602e+07
Apiin	0	0	0	0	0	0	0	0	0	0	0	0	7.42004e+07	6.1533e+07	5.2071e+07	4.4807e+07	3.91004e+07	3.4528e+07
Oleamide	2.53197e+07	2.29318e+07	2.67903e+07	1.44807e+07	1.75173e+07	1.77347e+07	2.53544e+07	2.44961e+07	2.85168e+07	3.27694e+07	2.28524e+07	2.4886e+07	7.33997e+07	5.5011e+07	5.26388e+07	4.67718e+07	1.32963e+07	1.30663e+07
3-(4-Hydroxyphenyl)-1-(4-hydroxy-2-methoxyphenyl)-2-propen-1-one	0	0	0	0	0	0	0	0	0	0	0	0	7.27236e+07	6.40368e+07	3.32166e+07	2.63984e+07	3.77211e+07	4.10992e+07
5-Methylthioadenosine	0	0	0	0	0	0	0	0	0	0	0	0	7.24583e+07	7.65019e+07	1.63893e+08	1.64357e+08	2.6982e+08	2.60518e+08
Indoleacetaldehyde	0	0	0	0	0	0	0	0	0	0	0	0	7.22638e+07	2.67759e+07	3.50796e+07	5.10657e+07	1.96261e+07	2.68367e+07
2-Biphenylol	0	0	0	0	0	0	0	0	0	0	0	0	6.98017e+07	5.06863e+07	1.91952e+07	1.28049e+07	1.52052e+07	1.43206e+07
Retinyl palmitate	0	0	0	0	0	0	0	0	0	0	0	0	6.82728e+07	5.34928e+07	9.8118e+07	8.2662e+07	9.78844e+07	6.77814e+07
Colchicine	0	0	0	0	0	0	0	0	0	0	0	0	6.80732e+07	6.20178e+07	1.06876e+08	9.38752e+07	9.22591e+07	1.238e+08
(R)-2-O-Sulfolactate	0	0	0	0	0	0	0	0	0	0	0	0	6.78691e+07	1.59554e+08	1.41197e+08	1.58467e+08	1.30731e+08	1.1976e+08
Shikimic acid	0	0	0	0	0	0	0	0	0	0	0	0	6.75567e+07	6.71908e+07	1.81287e+07	2.18103e+07	2.19255e+07	2.15815e+07
O-Acetyl-L-homoserine	0	0	0	0	0	0	0	0	0	0	0	0	6.74387e+07	9.07346e+07	7.45184e+07	6.10181e+07	6.70603e+07	7.10189e+07
3-Indoleacrylate	0	0	0	0	0	0	0	0	0	0	0	0	6.569e+07	1.15273e+07	1.38095e+07	1.24068e+07	1.66894e+07	5.19054e+06
Clindamycin	0	0	0	0	0	0	0	0	0	0	0	0	6.5031e+07	6.34695e+07	1.37161e+07	9.89898e+06	1.56641e+07	1.63995e+07
Fluometuron	0	0	0	0	0	0	0	0	0	0	0	0	6.42877e+07	5.6673e+07	3.7361e+07	3.47107e+07	3.38332e+07	2.93437e+07
2,6-Dimethyl-naphtalene	0	0	0	0	0	0	0	0	0	0	0	0	6.41234e+07	3.43383e+07	8.75658e+06	1.79065e+07	874104	1.42193e+06
3,3',4'5-Tetrahydroxystilbene	0	0	0	0	0	0	0	0	0	0	0	0	6.33059e+07	3.09188e+07	6.07321e+07	6.27543e+07	6.46675e+07	5.7327e+07
Itaconic acid	0	0	0	0	0	0	0	0	0	0	0	0	6.2567e+07	5.38229e+07	2.58937e+07	3.1447e+07	4.48227e+07	4.61099e+07
Beta-Tyrosine	0	0	0	0	0	0	0	0	0	0	0	0	6.23322e+07	5.51584e+07	4.6379e+07	3.30994e+07	4.41721e+07	4.56065e+07
Cyclopentanone	0	0	0	0	0	0	0	0	0	0	0	0	6.04683e+07	6.5141e+07	1.82705e+07	1.55722e+07	2.45477e+07	2.38992e+07
Estradiol benzoate	0	0	0	0	0	0	0	0	0	0	0	0	5.9926e+07	2.11513e+07	119589	158332	45228.8	76612.2
Flavone	0	0	0	0	0	0	0	0	0	0	0	0	5.96109e+07	5.54638e+07	1.88598e+07	2.07018e+07	1.33692e+07	1.18738e+07
3-Dehydrosphinganine	7.66451e+07	7.40854e+07	6.27664e+07	6.36446e+07	1.05332e+08	1.0824e+08	8.80474e+07	9.04713e+07	2.89804e+07	2.54936e+07	3.98123e+07	3.09019e+07	5.88389e+07	4.09878e+07	8.08927e+06	6.62536e+06	8.92243e+07	1.03668e+08
Sphinganine 1-phosphate	0	0	0	0	0	0	0	0	0	0	0	0	5.84857e+07	4.14285e+07	1.03407e+07	7.23475e+06	30304.8	107055
Nalidixic acid	0	0	0	0	0	0	0	0	0	0	0	0	5.81715e+07	1.71033e+07	644539	619583	1.91101e+06	1.56197e+06
7-Mercaptoheptanoylthreonine	0	0	0	0	0	0	0	0	0	0	0	0	5.81557e+07	2.65291e+07	664681	635722	166390	97973.4
N-Acetyl-L-2-amino-6-oxopimelate	0	0	0	0	0	0	0	0	0	0	0	0	5.76156e+07	6.93608e+07	3.90552e+07	2.67319e+07	2.67601e+07	5.11216e+07
N-[(3a,5b,7a)-3-hydroxy-24-oxo-7-(sulfooxy)cholan-24-yl]-Glycine	0	0	0	0	0	0	0	0	0	0	0	0	5.73941e+07	2.46272e+07	5.38761e+06	4.55483e+06	91837.1	632851
IDP	8417.97	0	58930.1	67357.5	188825	217891	118212	127599	0	0	203804	190561	5.64891e+07	5.82927e+07	5.07049e+07	4.81766e+07	6.12671e+07	6.09968e+07
4,4-Dihydroxy-alpha-methylstilbene	0	0	0	0	0	0	0	0	0	0	0	0	5.51396e+07	5.4738e+07	5.7139e+07	5.67627e+07	5.82082e+07	6.31415e+07
Aspartame	1.45246e+06	1.01259e+06	2.19829e+06	1.91833e+06	3.56683e+06	3.92044e+06	102091	138780	295971	225529	513391	568252	5.46987e+07	5.55485e+07	4.8727e+06	4.55936e+06	5.16143e+06	5.09736e+06
2,4-Dinitrotoluene	0	0	0	0	0	0	0	0	0	0	0	0	5.46115e+07	6.94783e+07	5.35423e+07	4.97763e+07	6.56764e+07	5.95282e+07
Tabernamine	0	0	0	0	0	0	0	0	0	0	0	0	5.43527e+07	3.84077e+07	1.21245e+07	8.45171e+06	45272.9	1.63249e+06
Dihydrouracil	0	0	0	0	0	0	0	0	0	0	0	0	5.29245e+07	5.84269e+07	1.14809e+08	1.56227e+08	9.18842e+07	9.54683e+07
Aucubin	4.02502e+06	4.03789e+06	5.10756e+06	4.65549e+06	5.16258e+06	4.97545e+06	4.49896e+06	4.40153e+06	6.1933e+06	3.13333e+06	4.97939e+06	5.30393e+06	5.19103e+07	4.29863e+07	2.4805e+07	2.43723e+07	3.6222e+07	3.10027e+07
L-Methionine S-oxide	0	0	0	0	0	0	0	0	0	0	0	0	5.18957e+07	4.74347e+07	2.99101e+07	2.75355e+07	1.04241e+08	1.1546e+08
Iminoaspartic acid	0	0	0	0	0	0	0	0	0	0	0	0	5.15251e+07	5.2473e+07	8.38765e+07	8.66158e+07	5.41502e+07	5.55526e+07
Gabapentin	0	0	0	0	0	0	0	0	0	0	0	0	5.04077e+07	5.0378e+07	5.46309e+07	6.57658e+07	5.70304e+07	6.65883e+07
Styrene	0	0	0	0	0	0	0	0	0	0	0	0	5.00633e+07	4.63294e+07	2.24815e+07	2.01177e+07	2.29322e+07	2.44806e+07
Epiandrosterone	0	0	0	0	0	0	0	0	0	0	0	0	4.9691e+07	208649	57510.7	5.12971e+07	5.11616e+07	123787
Glycyrrhetinic acid	0	0	0	0	0	0	0	0	0	0	0	0	4.92965e+07	3.97149e+07	2.67858e+07	1.89892e+07	1.1023e+07	613838
1-Pyrroline-2-carboxylic acid	0	0	0	0	0	0	0	0	0	0	0	0	4.91167e+07	6.32113e+07	4.21237e+07	4.59946e+07	9.75956e+07	1.03893e+08
erythro-3-Hydroxy-Ls-aspartate	0	0	0	0	0	0	0	0	0	0	0	0	4.9052e+07	5.28474e+07	8.19998e+07	8.2346e+07	5.47285e+07	4.48682e+07
L-3-Cyanoalanine	0	0	0	0	0	0	0	0	0	0	0	0	4.90243e+07	4.80764e+07	7.91874e+07	6.90485e+07	6.27717e+07	6.09079e+07
L-Alanine	0	0	0	0	0	0	0	0	0	0	0	0	4.87724e+07	1.10565e+08	1.31807e+08	1.11616e+08	2.2256e+08	2.18929e+08
(6S)-6-beta-hydroxy-1,4,5,6-tetrahydronicotinamide-adenine dinucleotide	0	0	0	0	0	0	0	0	0	0	0	0	4.84358e+07	1.77077e+07	401323	202345	1.07467e+07	48186.4
Monomethyl sulfate	0	0	0	0	0	0	0	0	0	0	0	0	4.81977e+07	3.72878e+07	2.33225e+08	1.04598e+08	1.74839e+08	1.56212e+08
Genistein	1.54921e+07	1.43357e+07	620038	768153	403871	444429	0	0	194672	157339	0	0	4.81129e+07	1.29299e+07	12921.1	17030.1	816449	18199.3
N-Acetyl-D-galactosamine	0	0	0	0	0	0	0	0	0	0	0	0	4.80954e+07	2.6172e+06	3.42869e+07	2.5997e+06	2.70286e+06	2.87904e+06
Chlorpropham	0	0	0	0	0	0	0	0	0	0	0	0	4.7688e+07	4.75514e+07	2.41512e+07	2.34928e+07	2.42748e+07	2.23822e+07
2-Furoate	0	0	0	0	0	0	0	0	0	0	0	0	4.76009e+07	4.50497e+07	4.54643e+07	1.97999e+07	5.72839e+07	4.55797e+07
Phosphoglycolic acid	0	0	0	0	0	0	0	0	0	0	0	0	4.72496e+07	1.14103e+07	8.65557e+06	8.46585e+07	3.74485e+07	3.96366e+07
Rutamarin	0	0	0	0	0	0	0	0	0	0	0	0	4.67125e+07	8.62464e+07	7.77494e+07	4.4782e+07	8.59487e+07	5.46637e+07
3-Dehydro-2-deoxyecdysone	0	0	0	0	0	0	0	0	0	0	0	0	4.65567e+07	4.44023e+07	1.0855e+07	9.5842e+06	190005	233452
Octadecanamide	1.18974e+07	1.37276e+07	1.42504e+07	1.54631e+07	1.59909e+07	1.59733e+07	1.21298e+07	1.42554e+07	1.55937e+07	1.9903e+07	1.55407e+07	1.31746e+07	4.6132e+07	2.75978e+07	1.56323e+07	3.88373e+06	5.14959e+07	5.36588e+07
Isocitric acid	0	0	0	0	0	0	0	0	0	0	0	0	4.609e+07	3.88816e+07	8.99689e+07	9.2079e+07	2.24597e+08	1.40368e+08
Carbamazepine	0	0	0	0	0	0	0	0	0	0	0	0	4.57343e+07	2.2846e+07	6.24472e+06	7.48007e+06	4.11289e+06	5.36637e+06
Corticosterone	0	0	0	0	0	0	0	0	0	0	0	0	4.55806e+07	4.94569e+06	1.66985e+06	4.97132e+06	1.33286e+07	2.50554e+06
Isoetharine	0	0	0	0	0	0	0	0	0	0	0	0	4.52078e+07	4.60347e+07	6.28002e+07	6.39351e+07	7.22995e+07	9.01195e+07
Di-2-propenyl sulfide	0	0	0	0	0	0	0	0	0	0	0	0	4.49327e+07	4.4626e+07	1.21902e+07	1.15471e+07	867696	1.4807e+06
Aminoadipic acid	0	0	0	0	0	0	0	0	0	0	0	0	4.48022e+07	4.707e+07	9.08227e+07	9.51298e+07	1.35571e+08	1.31795e+08
Salicin	0	0	0	0	0	0	0	0	0	0	0	0	4.41905e+07	4.55453e+07	1.15884e+08	1.16824e+08	1.30724e+08	1.22008e+08
L-Proline	2.53121e+09	2.327e+09	5.70498e+09	5.90478e+09	4.21548e+09	4.22792e+09	1.0784e+09	1.24737e+09	2.69546e+09	2.36333e+09	2.35134e+09	2.41859e+09	4.40778e+07	4.32772e+07	3.3604e+07	4.16382e+07	7.83053e+07	1.22904e+08
N-Arachidonyl dopamine	0	0	0	0	0	0	0	0	0	0	0	0	4.40242e+07	3.32282e+07	3.74865e+06	3.62672e+06	4.10515e+06	7.10532e+06
Isobutyric acid	0	0	0	0	0	0	0	0	0	0	0	0	4.36297e+07	3.89071e+07	5.97174e+07	4.56142e+07	4.94854e+07	4.94492e+07
Pyrimidodiazepine	0	0	0	0	0	0	0	0	0	0	0	0	4.32322e+07	3.62456e+07	1.74343e+07	1.7098e+07	2.54983e+07	4.02767e+07
Deoxyinosine	1.69838e+07	1.55929e+07	2.24337e+07	2.22427e+07	2.02547e+07	1.98084e+07	6.63746e+06	7.07766e+06	4.71574e+06	2.70251e+06	1.05016e+07	1.03746e+07	4.31121e+07	3.78823e+07	1.34203e+07	1.33115e+07	7.00746e+06	7.97519e+06
Bupropion	0	0	0	0	0	0	0	0	0	0	0	0	4.30938e+07	4.68583e+07	1.94132e+07	1.88809e+07	3.16924e+07	3.08069e+07
Anandamide	2.42488e+06	2.0336e+06	614830	630757	538891	522680	2.01603e+06	2.32814e+06	3.28375e+07	3.60789e+07	1.24164e+07	1.47665e+07	4.30271e+07	5.1635e+07	6.81711e+07	5.95273e+07	6.86014e+06	5.21691e+06
Mephentermine	0	0	0	0	0	0	0	0	0	0	0	0	4.29721e+07	5.16069e+07	4.87353e+07	5.03739e+07	4.54477e+07	3.09743e+07
N5-Phenyl-L-glutamine	0	0	0	0	0	0	0	0	0	0	0	0	4.25728e+07	3.67635e+07	2.78668e+06	3.01389e+06	3.08352e+06	3.17263e+06
Acetylcholine	0	0	0	0	0	0	0	0	0	0	0	0	4.24935e+07	4.9282e+07	2.16183e+07	1.95121e+07	1.75185e+07	1.48063e+07
Perakine	0	0	0	0	0	0	0	0	0	0	0	0	4.24869e+07	4.24497e+07	4.24576e+07	4.25084e+07	5923.86	9475.17
Vitexin 2''-O-beta-L-rhamnoside	0	0	0	0	0	0	0	0	0	0	0	0	4.21599e+07	4.72492e+07	2.33627e+07	1.656e+07	3.02679e+07	2.34869e+07
Urocanic acid	0	0	0	0	0	0	0	0	0	0	0	0	4.21213e+07	3.08572e+07	4.21211e+07	6.63726e+07	6.32633e+07	6.45754e+07
Palmatine	0	0	0	0	0	0	0	0	0	0	0	0	4.18573e+07	2.47551e+07	7.23786e+06	7.16133e+06	7.13044e+06	7.1429e+06
Midodrine	0	0	0	0	0	0	0	0	0	0	0	0	4.15927e+07	5.24122e+07	3.54939e+06	3.21026e+06	5.82068e+06	4.3427e+06
Methyldopa	0	0	0	0	0	0	0	0	0	0	0	0	4.13341e+07	2.45968e+07	2.1162e+06	2.99965e+06	603355	718247
Edrophonium	0	0	0	0	0	0	0	0	0	0	0	0	4.08482e+07	4.66357e+07	1.81095e+07	1.42771e+07	1.68984e+07	1.72061e+07
Niacinamide	1.22397e+08	8.72941e+07	6.1356e+06	5.57453e+06	7.09406e+06	7.67207e+06	8.03442e+07	8.76787e+07	3.83685e+08	3.38642e+08	2.69999e+08	2.68575e+08	4.08336e+07	5.39045e+07	3.30702e+08	3.3756e+08	1.90383e+08	2.21499e+08
Piperazine	9.43115e+06	1.12684e+07	1.09333e+07	3.86945e+06	1.54333e+07	9.92903e+06	8.6849e+06	1.52814e+07	1.01392e+07	1.1997e+07	1.43465e+07	1.25775e+07	4.05218e+07	3.15007e+07	3.243e+07	2.98047e+07	3.13655e+07	3.04075e+07
Phenmetrazine	0	0	0	0	0	0	0	0	0	0	0	0	4.01063e+07	4.52858e+07	5.55464e+07	6.2495e+07	5.03023e+07	4.44282e+07
Gardenoside	0	0	0	0	0	0	0	0	0	0	0	0	3.999e+07	3.96191e+07	3.95595e+07	3.97961e+07	4.03284e+07	4.11688e+07
Purine	0	0	0	0	0	0	0	0	0	0	0	0	3.9794e+07	4.179e+07	9.99436e+06	1.14589e+07	2.80303e+07	1.23725e+07
Dodemorph	0	0	0	0	0	0	0	0	0	0	0	0	3.93034e+07	3.26985e+07	2.37178e+07	2.07133e+07	4.92368e+06	6.74253e+06
10-Deacetylbaccatin III	0	0	0	0	0	0	0	0	0	0	0	0	3.77758e+07	3.25158e+07	4.16372e+06	4.46244e+06	7.72608e+06	6.54473e+06
Baclofen	0	0	0	0	0	0	0	0	0	0	0	0	3.76817e+07	3.58818e+07	4.50306e+07	4.27807e+07	4.45442e+07	4.50645e+07
Cytosine	7.10103e+07	1.65692e+08	3.30316e+07	3.40238e+07	1.00995e+08	3.60819e+07	4.13023e+07	4.62855e+07	6.40675e+06	2.46432e+06	5.50919e+07	6.12995e+07	3.76423e+07	3.56454e+08	6.53269e+08	6.20768e+08	5.17226e+08	4.77123e+08
Hecogenin	0	0	0	0	0	0	0	0	0	0	0	0	3.71091e+07	2.35395e+07	3.78527e+06	3.51292e+06	2.95906e+06	991259
dTDP-D-desosamine	684030	554946	700397	747160	436385	658455	670804	747282	844794	739473	857407	873313	3.67259e+07	4.92835e+07	2.05531e+07	1.69689e+07	2.9528e+07	2.72679e+07
3-Indoleacetonitrile	0	0	0	0	0	0	0	0	0	0	0	0	3.65836e+07	3.93887e+07	1.73074e+07	1.56274e+07	1.88395e+07	1.72902e+07
5-Methyl-2-furancarboxaldehyde	0	0	0	0	0	0	0	0	0	0	0	0	3.64817e+07	4.47785e+07	5.67196e+07	5.31461e+07	5.35695e+07	1.53227e+07
Nopaline	513161	473583	428415	625213	530553	667429	500757	354482	446828	368532	609824	355532	3.64308e+07	2.52816e+07	93964.8	134166	115315	38793.7
8-Amino-7-oxononanoate	0	0	0	0	0	0	0	0	0	0	0	0	3.63862e+07	3.68289e+07	2.68914e+07	3.37498e+07	2.33612e+07	2.79821e+07
(2S,4S)-4-Hydroxy-2,3,4,5-tetrahydrodipicolinate	0	0	0	0	0	0	0	0	0	0	0	0	3.60144e+07	3.77994e+07	3.42467e+06	4.15297e+06	9.01889e+06	8.23053e+06
Stipitatate	1.99042e+06	1.90061e+06	1.40402e+06	1.44709e+06	1.46038e+06	1.45232e+06	1.32287e+06	1.17453e+06	3.36829e+06	1.42697e+06	1.41445e+06	1.51726e+06	3.59806e+07	3.5684e+07	2.26741e+07	2.55567e+07	3.59824e+07	3.15799e+07
7,8-Dihydropteroic acid	0	0	0	0	0	0	0	0	0	0	0	0	3.59606e+07	3.86405e+07	119900	1.16674e+06	190501	124923
Cefdinir	1.01481e+06	906479	146276	121749	93808.1	155610	1.01374e+06	985527	370028	13104.3	438608	334645	3.54065e+07	4.08295e+07	2.8869e+07	3.19406e+07	4.16594e+07	3.98642e+07
Deltaline	0	0	0	0	0	0	0	0	0	0	0	0	3.50219e+07	1.81289e+07	1.11541e+07	7.94189e+06	1.18741e+07	4.98467e+06
N1-Acetylspermidine	4.68994e+06	3.80743e+06	4.05175e+07	4.2591e+07	7.71094e+07	6.94508e+07	7.89325e+06	7.63858e+06	1.11373e+07	1.03944e+07	3.67055e+07	3.46043e+07	3.49039e+07	3.58291e+07	4.74968e+07	4.40111e+07	4.39392e+07	3.50627e+07
3-Sulfinylpyruvic acid	0	0	0	0	0	0	0	0	0	0	0	0	3.48865e+07	3.89292e+07	3.63805e+07	3.33947e+07	3.96728e+07	3.50918e+07
Medroxyprogesterone	0	0	0	0	0	0	0	0	0	0	0	0	3.48141e+07	2.39734e+07	6.03882e+06	5.59645e+06	3.72356e+07	114647
3-Succinoylpyridine	2.04354e+06	1.78161e+06	798356	847185	870047	933670	0	52349.8	428224	304187	0	0	3.46849e+07	1.74214e+07	3.50838e+07	1.00747e+07	3.47331e+07	3.41309e+07
Cyclopentolate	0	0	0	0	0	0	0	0	0	0	0	0	3.34866e+07	9.80181e+06	118531	44087.3	50554.8	477338
D-Xylitol	0	0	0	0	0	0	0	0	0	0	0	0	3.31872e+07	2.34404e+07	1.87309e+06	1.7642e+06	1.37245e+06	6.61567e+06
Sulfate	0	0	0	0	0	0	0	0	0	0	0	0	3.29183e+07	4.43102e+07	5.24047e+07	5.2452e+07	5.28265e+07	4.31123e+07
Neamine	0	0	0	0	0	0	0	0	0	0	0	0	3.24552e+07	3.03768e+07	1.82617e+06	1.66132e+06	52868	25613.8
CMP	138894	98118.9	1.86834e+06	1.42151e+06	194009	211903	344836	373103	252439	132576	120438	111555	3.23318e+07	3.07869e+07	3.18829e+07	3.3773e+07	8.57017e+06	9.13472e+06
N-Glycolylneuraminic acid	0	0	0	0	0	0	0	0	0	0	0	0	3.22101e+07	3.38091e+07	7.41748e+07	7.29634e+07	4.04399e+07	3.89166e+07
Methylselenopyruvate	1.17518e+06	1.09523e+06	50859.4	184754	764771	881286	163096	200679	28627.4	60593.5	266418	328756	3.21566e+07	3.40572e+07	5.69011e+07	5.95973e+07	4.564e+07	4.92597e+07
Tulipalin A	0	0	0	0	0	0	0	0	0	0	0	0	3.19022e+07	2.97088e+07	1.72028e+07	1.72598e+07	1.66144e+07	1.74604e+07
6-Malonylgenistin	0	0	0	0	0	0	0	0	0	0	0	0	3.1861e+07	8.89375e+06	257856	2.64805e+06	163323	29944.2
omega-COOH-tetranor-LTE3	0	0	0	0	0	0	0	0	0	0	0	0	3.15813e+07	3.53851e+07	3.92201e+07	4.28152e+07	4.58284e+07	4.7908e+07
Aminomalonic acid	0	0	0	0	0	0	0	0	0	0	0	0	3.13149e+07	2.98218e+07	5.30643e+07	5.4372e+07	5.96952e+07	5.90051e+07
UDP	1.79554e+06	1.60906e+06	0	6114.1	155318	141736	0	0	275796	224828	832224	999038	3.13142e+07	2.92267e+07	3.86143e+07	3.39724e+07	3.05583e+07	3.14341e+07
Parthenin	0	0	0	0	0	0	0	0	0	0	0	0	3.11477e+07	3.9865e+07	2.56489e+07	2.06164e+07	2.57415e+07	2.19505e+07
N(omega)-Nitro-L-arginine methyl ester	0	0	0	0	0	0	0	0	0	0	0	0	3.02597e+07	7.38005e+06	422394	462705	1.99055e+06	1.98226e+06
Delta-Tocopherol	0	0	0	0	0	0	0	0	0	0	0	0	2.99718e+07	2.40341e+07	1.90763e+07	2.54833e+07	3.83831e+07	3.87081e+07
Dihydromyricetin	8.4933e+06	6.91154e+06	5.5335e+06	6.16128e+06	6.74141e+06	6.54042e+06	2.57539e+06	3.03151e+06	0	0	473607	473612	2.94113e+07	3.16914e+07	2.34347e+07	2.06508e+07	2.12793e+07	2.26957e+07
Carbamoyl phosphate	0	0	0	0	0	0	0	0	0	0	0	0	2.93478e+07	2.69902e+07	2.7321e+07	2.6432e+07	2.5515e+07	2.61152e+07
Glucosamine 6-phosphate	0	0	0	0	0	0	0	0	0	0	0	0	2.90186e+07	2.90057e+07	2.90261e+07	6149.34	2.91609e+07	21435.6
6-Amino-6-deoxyfutalosine	0	0	0	0	0	0	0	0	0	0	0	0	2.89334e+07	3.12294e+07	6.61879e+07	8.59545e+07	9.55223e+07	6.91913e+07
5-Dehydroavenasterol	0	0	0	0	0	0	0	0	0	0	0	0	2.83626e+07	3.57519e+07	1.66126e+07	1.09782e+07	3.50289e+07	2.19343e+07
Melphalan	0	0	0	0	0	0	0	0	0	0	0	0	2.79128e+07	3.18726e+07	1.49857e+07	1.44323e+07	1.71866e+07	1.72962e+07
Morphinone	0	0	0	0	0	0	0	0	0	0	0	0	2.78897e+07	2.9969e+07	54447.3	453122	115132	162600
10-Formyltetrahydrofolate	0	0	0	0	0	0	0	0	0	0	0	0	2.78503e+07	2.78682e+07	3.32693e+07	4.46075e+07	3.00621e+07	2.93975e+07
2-Aminobenzoic acid	0	0	0	0	0	0	0	0	0	0	0	0	2.75422e+07	4.0283e+07	4.5314e+06	4.69662e+06	4.68345e+06	5.01222e+06
beta-Sitosterol	0	0	0	0	0	0	0	0	0	0	0	0	2.75266e+07	1.69328e+07	2.64699e+07	3.30902e+07	2.7568e+07	2.06134e+07
Perindopril	0	0	0	0	0	0	0	0	0	0	0	0	2.74163e+07	2.78288e+07	2.81756e+07	2.84543e+07	2.86632e+07	2.88005e+07
(13E)-11a-Hydroxy-9,15-dioxoprost-13-enoic acid	0	0	0	0	0	0	0	0	0	0	0	0	2.7209e+07	1.13728e+07	2.11228e+07	2.00075e+07	8.74571e+06	1.59551e+07
Ureidopropionic acid	0	0	0	0	0	0	0	0	0	0	0	0	2.71833e+07	2.01864e+07	4.14568e+07	4.75938e+07	4.3534e+07	4.34337e+07
Dihydrostreptomycin 6-phosphate	0	0	0	0	0	0	0	0	0	0	0	0	2.71806e+07	3.78403e+07	8.00133e+06	1.20601e+07	2.03026e+07	1.79399e+07
5,7-Dihydroxyisoflavone	0	0	0	0	0	0	0	0	0	0	0	0	2.71247e+07	2.65207e+07	1.94023e+07	1.62979e+07	1.80921e+07	1.6583e+07
Sertraline	119303	87897.1	27510.5	211054	42680.4	48027.8	706241	845704	3232.47	4034.13	144839	154079	2.70511e+07	2.60911e+07	7.40982e+06	4.76263e+06	1.92759e+06	2.9181e+06
(6S)-6beta-Hydroxy-1,4,5,6-tetrahydronicotinamide-adenine dinucleotide phosphate	0	0	0	0	0	0	0	0	0	0	0	0	2.69236e+07	2.38079e+07	2.05527e+06	6.15016e+06	1.01768e+07	9.32364e+06
Geranylgeraniol	0	0	0	0	0	0	0	0	0	0	0	0	2.67992e+07	2.27676e+07	2.8503e+07	5.29854e+07	2.49905e+07	2.33347e+07
Ethylmethylacetic acid	0	0	0	0	0	0	0	0	0	0	0	0	2.62818e+07	1.29881e+07	1.33157e+07	1.37048e+07	1.41619e+07	1.46958e+07
Ethyl icosapentate	0	0	0	0	0	0	0	0	0	0	0	0	2.62602e+07	2.17373e+07	6.62872e+06	7.97941e+07	6.25173e+07	1.94696e+07
1,3-Benzenediol	0	0	0	0	0	0	0	0	0	0	0	0	2.62399e+07	2.34557e+07	2.5195e+06	3.03521e+07	5.78019e+06	2.91143e+07
3-Oxalomalate	8.07664e+06	7.30593e+06	759644	1.09157e+06	1.0101e+06	702569	4.55557e+06	6.48832e+06	3.49845e+06	2.99718e+06	2.70664e+06	2.85129e+06	2.61016e+07	1.95932e+07	3.06801e+06	3.00142e+06	1.21153e+07	1.3336e+07
N6-(Delta2-Isopentenyl)-adenine	0	0	0	0	0	0	0	0	0	0	0	0	2.60958e+07	2.99909e+07	5.99707e+06	6.81257e+06	1.51484e+07	7.74223e+06
Oxyfluorfen	0	0	0	0	0	0	0	0	0	0	0	0	2.60025e+07	2.51208e+07	1.8028e+07	1.83761e+07	2.25003e+07	2.03921e+07
6-Hydroxynicotinic acid	0	0	0	0	0	0	0	0	0	0	0	0	2.59714e+07	7.18528e+06	2.31088e+07	2.34306e+07	2.52469e+07	2.60454e+07
Vanillylmandelic acid	0	0	0	0	0	0	0	0	0	0	0	0	2.5864e+07	2.23175e+07	2.35132e+07	2.42658e+07	2.50472e+07	2.44806e+07
Cytochalasin B	0	0	0	0	0	0	0	0	0	0	0	0	2.56499e+07	2.08238e+07	1.22465e+06	4.50287e+06	20386.6	26644.2
Neohesperidin	0	0	0	0	0	0	0	0	0	0	0	0	2.52441e+07	7.12996e+07	1.12971e+07	1.19119e+07	2.07178e+07	1.81321e+07
Buformin	0	0	0	0	0	0	0	0	0	0	0	0	2.51927e+07	2.07464e+07	1.97046e+07	2.19728e+07	2.28363e+07	2.07387e+07
Nudicauline	0	0	0	0	0	0	0	0	0	0	0	0	2.50343e+07	5150.36	8471.36	16752.3	16217.5	2.31798e+07
4-Hydroxy-2-butenoic acid gamma-lactone	0	0	0	0	0	0	0	0	0	0	0	0	2.48889e+07	2.34201e+07	1.90078e+07	2.08298e+07	2.46012e+07	2.39066e+07
Tiagabine	0	0	0	0	0	0	0	0	0	0	0	0	2.47435e+07	2.64002e+07	6.89419e+06	4.44448e+06	9.84392e+06	8.50476e+06
cis-N-Methyl-(S)-7,8,13,14-tetrahydroprotoberberine	0	0	0	0	0	0	0	0	0	0	0	0	2.46385e+07	4.55902e+06	2.98432e+06	3.77983e+06	2.27065e+06	2.33885e+06
Progesterone	0	0	0	0	0	0	0	0	0	0	0	0	2.44189e+07	51485.9	2.74222e+07	58050.2	119005	43731.9
6-Benzylaminopurine	0	0	0	0	0	0	0	0	0	0	0	0	2.40652e+07	2.56502e+07	1.79782e+07	1.65895e+07	2.45157e+07	2.43003e+07
Norselegiline	0	0	0	0	0	0	0	0	0	0	0	0	2.35929e+07	1.30306e+07	2.12597e+07	3.18939e+07	389582	1.31612e+07
3-Methylthiopropionic acid	0	0	0	0	0	0	0	0	0	0	0	0	2.34827e+07	3.50842e+07	5.9772e+07	1.52544e+07	1.91364e+07	1.47281e+07
3-Hydroxyaminophenol	0	0	0	0	0	0	0	0	0	0	0	0	2.34695e+07	2.11729e+07	6.74735e+07	5.99151e+07	5.98816e+07	3.78928e+07
Ritodrine	0	0	0	0	0	0	0	0	0	0	0	0	2.34448e+07	6.88883e+06	1.02013e+07	8.18447e+06	9.27102e+06	1.63932e+07
Myristic acid	0	0	0	0	0	0	0	0	0	0	0	0	2.33238e+07	1.89699e+07	1.73577e+07	1.70062e+07	1.74278e+07	2.76269e+07
Yangonin	0	0	0	0	0	0	0	0	0	0	0	0	2.32866e+07	2.33359e+07	26971.1	2.34335e+07	2.34816e+07	18957.6
Mirtazapine	0	0	0	0	0	0	0	0	0	0	0	0	2.32652e+07	1.15746e+07	526246	636688	2.19677e+06	1.54738e+06
Soyasapogenol B	0	0	0	0	0	0	0	0	0	0	0	0	2.31593e+07	6.8742e+06	2.89961e+06	2.36249e+06	1.72494e+07	1.61462e+07
4-Acetamido-2-aminobutanoic acid	0	0	0	0	0	0	0	0	0	0	0	0	2.31571e+07	2.31804e+07	1.48213e+07	1.52764e+07	1.6407e+07	1.60168e+07
Dimethenamid	0	0	0	0	0	0	0	0	0	0	0	0	2.31171e+07	2.47747e+07	1.68252e+07	1.57954e+07	8.55803e+06	8.9687e+06
Sumatriptan	0	0	0	0	0	0	0	0	0	0	0	0	2.26326e+07	2.25936e+07	2.24586e+07	203153	13467.8	2.15407e+07
3alpha,11beta-Dihydroxy-5alpha-androstane-17-one	0	0	0	0	0	0	0	0	0	0	0	0	2.2554e+07	1.7029e+07	78669.6	9.42568e+06	1.0019e+07	1.06351e+07
Pyridoxine	0	0	0	0	0	0	0	0	0	0	0	0	2.24886e+07	2.65688e+07	1.71175e+07	1.32441e+07	2.08525e+07	5.48844e+06
Sulfanilamide	0	0	0	0	0	0	0	0	0	0	0	0	2.22372e+07	2.27836e+07	6.14517e+07	6.11451e+07	6.85434e+07	6.64735e+07
Immunomycin	0	0	0	0	0	0	0	0	0	0	0	0	2.22291e+07	2.18244e+07	2.15428e+07	2.13705e+07	6517.55	2.13235e+07
Cyclopeptine	0	0	0	0	0	0	0	0	0	0	0	0	2.21301e+07	2.18527e+07	777844	936492	853031	669378
Prenol	0	0	0	0	0	0	0	0	0	0	0	0	2.16929e+07	2.24965e+07	3.6952e+07	3.64459e+07	7.17942e+07	7.57917e+07
Gambogic acid	0	0	0	0	0	0	0	0	0	0	0	0	2.16389e+07	2.21489e+07	2.27264e+07	2.33767e+07	2.41047e+07	2.49129e+07
Salicyluric acid	0	0	0	0	0	0	0	0	0	0	0	0	2.15401e+07	2.12023e+07	366342	200997	219463	193849
Acetoacetic acid	4.33961e+06	2.34444e+07	1.77291e+06	2.06234e+06	2.76408e+06	2.75118e+06	975338	1.02739e+06	2.40646e+06	1.87941e+06	3.21298e+06	3.03014e+06	2.12694e+07	1.66398e+07	1.60948e+07	9.92054e+06	1.05265e+07	1.01406e+07
Cyanidin 3-glucoside	0	0	0	0	0	0	0	0	0	0	0	0	2.12567e+07	5273.43	2.1809e+07	6832.94	2.2005e+07	2.19711e+07
13(Z)-Docosenoic Acid	0	0	0	0	0	0	0	0	0	0	0	0	2.12335e+07	3.555e+07	3.73258e+07	3.07839e+07	5.4053e+07	4.31267e+07
1-palmitoylglycerophosphocholine	0	0	0	0	0	0	0	0	0	0	0	0	2.12327e+07	1.17227e+07	7.03993e+06	122160	6.91312e+06	974531
Vitamin D3	0	0	0	0	0	0	0	0	0	0	0	0	2.12176e+07	3.29213e+07	704157	230022	798218	1.52863e+06
Phosphohydroxypyruvic acid	0	0	0	0	0	0	0	0	0	0	0	0	2.09956e+07	2.43772e+07	2.7061e+07	2.75855e+07	6.2858e+06	1.46173e+08
Phenol	3.58821e+06	9.26617e+06	8.51868e+06	1.06742e+07	6.97493e+06	5.92491e+06	1.52422e+07	8.08118e+06	8.40826e+06	1.68851e+07	4.84637e+06	5.66139e+06	2.08954e+07	8.94843e+07	5.86638e+07	3.3724e+07	5.31526e+07	4.76261e+07
4-Hydroxycinnamoylagmatine	0	0	0	0	0	0	0	0	0	0	0	0	2.04853e+07	2.81097e+07	40293.2	39926.5	7219.19	3.44918e+06
2-Caffeoylisocitrate	2.39719e+06	1.93419e+06	1.67916e+07	1.68532e+07	1.35603e+07	1.44855e+07	2.13942e+06	1.90089e+06	5.26714e+06	5.92475e+06	3.50737e+06	4.79606e+06	2.04362e+07	2.47396e+07	1.36804e+07	1.15955e+07	1.61512e+07	1.49455e+07
Atraton	0	0	0	0	0	0	0	0	0	0	0	0	2.01758e+07	1.10552e+07	1.01914e+06	1.15755e+06	828703	972780
Valeric acid	0	0	0	0	0	0	0	0	0	0	0	0	2.00476e+07	7.41211e+06	2.05859e+07	2.28137e+07	3.26042e+06	9.2362e+06
Oxaloglutarate	0	0	0	0	0	0	0	0	0	0	0	0	2.001e+07	2.45182e+07	1.94087e+07	2.40811e+07	3.00132e+07	2.96164e+07
Nicotinamide ribotide	0	0	0	0	0	0	0	0	0	0	0	0	1.99193e+07	1.27419e+07	1.41261e+07	1.01603e+07	1.12702e+07	1.47861e+07
Histamine	5.0739e+06	3.28633e+06	7.34864e+06	6.08311e+06	6.13598e+06	6.74468e+06	371657	124264	662915	293454	683531	754100	1.99076e+07	1.93899e+07	7.96713e+06	7.89824e+06	9.76316e+06	8.32505e+06
L-Alanyl-gamma-D-glutamyl-L-lysine	0	0	0	0	0	0	0	0	0	0	0	0	1.98152e+07	2.05026e+07	165600	663732	459861	731482
Levamisole	0	0	0	0	0	0	0	0	0	0	0	0	1.92756e+07	2.37404e+07	5.6877e+06	6.58411e+06	7.09359e+06	5.73551e+06
Hydrogen phosphate	0	0	0	0	0	0	0	0	0	0	0	0	1.91846e+07	2.19805e+07	6.90429e+06	3.52546e+07	3.53392e+07	4.25719e+07
3,3`-dichlorobenzidine	0	0	0	0	0	0	0	0	0	0	0	0	1.90913e+07	1.86601e+07	1.78895e+07	1.61333e+07	1.31709e+07	1.40295e+07
Rimantadine	0	0	0	0	0	0	0	0	0	0	0	0	1.90645e+07	1.63587e+07	1.67818e+07	1.78013e+07	1.68551e+07	1.79538e+07
4-Hydroxytamoxifen	0	0	0	0	0	0	0	0	0	0	0	0	1.90504e+07	1.81016e+07	4.2689e+06	4.35607e+06	512737	599180
N(6)-Methyllysine	0	0	0	0	0	0	0	0	0	0	0	0	1.90403e+07	1.3546e+07	3.7634e+06	3.71145e+06	2.3768e+06	6.86886e+06
N5-Methyl-L-glutamine	0	0	0	0	0	0	0	0	0	0	0	0	1.88557e+07	1.18518e+07	5.94716e+06	4.77564e+06	4.64495e+06	4.13602e+06
Thiamine monophosphate	0	0	0	0	0	0	0	0	0	0	0	0	1.87901e+07	6.46516e+06	13711.3	1.98957e+06	1.9775e+06	1.97529e+06
Isopropylmaleate	0	0	0	0	0	0	0	0	0	0	0	0	1.85159e+07	1.0116e+07	7.88732e+06	1.16182e+07	1.27843e+07	1.29434e+07
Amino acid(Arg-)	0	0	0	0	0	0	0	0	0	0	0	0	1.84062e+07	2.01062e+07	4.22178e+07	2.68969e+07	8.2694e+06	6.39269e+06
5-(Methylthio)-2,3-dioxopentyl phosphate	0	0	0	0	0	0	0	0	0	0	0	0	1.82744e+07	1.09352e+07	1.76335e+06	844973	6052.57	18645.7
Cholesterol	0	0	0	0	0	0	0	0	0	0	0	0	1.82015e+07	5.2827e+06	6.85082e+06	6.19623e+06	7.13111e+06	1.27912e+07
3-Dehydroshikimate	0	0	0	0	0	0	0	0	0	0	0	0	1.81271e+07	5.45406e+07	5.25753e+07	6.73165e+07	3.18937e+07	6.7054e+07
N-Glucosylnicotinate	0	0	0	0	0	0	0	0	0	0	0	0	1.8055e+07	2.68131e+07	1.56312e+07	1.75829e+07	2.12633e+07	1.76058e+07
Quinolinic acid	0	0	0	0	0	0	0	0	0	0	0	0	1.79353e+07	7.72314e+06	4.38753e+07	1.80424e+07	7.88491e+06	6.96318e+06
NAD	0	0	0	0	0	0	0	0	0	0	0	0	1.78284e+07	1.08901e+07	1.04676e+07	1.1866e+07	1.83553e+07	1.53898e+07
13(S)-HpOTrE	0	0	0	0	0	0	0	0	0	0	0	0	1.77963e+07	8.92963e+06	7.01491e+06	6.56213e+06	1.43033e+06	1.84537e+06
Ribose 1,5-bisphosphate	0	0	0	0	0	0	0	0	0	0	0	0	1.77014e+07	1.84813e+07	4.4209e+07	3.9603e+07	3.84463e+07	4.24994e+07
Etiocholanolone	0	0	0	0	0	0	0	0	0	0	0	0	1.73966e+07	75596.7	116702	183251	291199	27056.1
L-Glutamate	0	0	0	0	0	0	0	0	0	0	0	0	1.73741e+07	2.32537e+07	1.94357e+07	2.00691e+07	2.3067e+07	1.95237e+07
Campesterol	0	0	0	0	0	0	0	0	0	0	0	0	1.72959e+07	1.72204e+07	1.71436e+07	1.70655e+07	1.69862e+07	1.6906e+07
all-trans-Retinoic acid	0	0	0	0	0	0	0	0	0	0	0	0	1.72055e+07	1.09157e+07	6.54627e+06	5.09857e+06	7.64631e+06	9.17393e+06
1-O-[2-(L-Cysteinamido)-2-deoxy-alpha-D-glucopyranosyl]-1D-myo-inositol	0	0	0	0	0	0	0	0	0	0	0	0	1.7086e+07	1.50237e+07	4.90054e+06	6.1547e+06	7.59232e+06	6.09509e+06
Xanomeline	0	0	0	0	0	0	0	0	0	0	0	0	1.7047e+07	2.23829e+06	25945.9	41587.3	535813	80476.1
Protocatechuic acid	0	0	0	0	0	0	0	0	0	0	0	0	1.67972e+07	2.22175e+07	2.84437e+07	2.86725e+07	2.95386e+07	2.34087e+07
(S)-1-Phenylethanol	0	0	0	0	0	0	0	0	0	0	0	0	1.66454e+07	1.19707e+07	3.84095e+06	1.75137e+07	1.74251e+07	1.67902e+07
Thiamine aldehyde	0	0	0	0	0	0	0	0	0	0	0	0	1.65296e+07	2.20708e+07	457273	364006	1.30529e+06	911449
Arecoline	0	0	0	0	0	0	0	0	0	0	0	0	1.63515e+07	1.75516e+07	5.28735e+06	5.09479e+06	1.09184e+07	9.73127e+06
Trimethoprim	0	0	0	0	0	0	0	0	0	0	0	0	1.62348e+07	1.11398e+07	851060	999308	1.7441e+06	1.83341e+06
Triamterene	0	0	0	0	0	0	0	0	0	0	0	0	1.61123e+07	2.07823e+07	2.84354e+06	2.09748e+06	3.37953e+06	4.30108e+06
3,4-Dihydro-2H-1-benzopyran-2-one	2.49114e+07	2.14346e+07	2.27848e+07	2.30067e+07	2.68534e+07	2.70836e+07	8.22692e+06	9.77478e+06	1.44548e+07	1.33786e+07	2.49225e+07	2.53801e+07	1.61016e+07	2.07291e+07	357346	352192	500709	9.89641e+06
N-Acetyl-D-tryptophan	0	0	0	0	0	0	0	0	0	0	0	0	1.60753e+07	2.25397e+07	3.44846e+07	3.51478e+07	1.43971e+08	9.21733e+07
Codeinone	0	0	0	0	0	0	0	0	0	0	0	0	1.60085e+07	1.69806e+07	785657	862006	1.06945e+06	947205
Ginsenoside A2	0	0	0	0	0	0	0	0	0	0	0	0	1.5786e+07	2.42215e+07	1.43526e+06	1.966e+06	275445	8.84421e+06
Dethiobiotin	0	0	0	0	0	0	0	0	0	0	0	0	1.56199e+07	1.21364e+07	5.85419e+06	2.26725e+06	808910	778057
Ammeline	0	0	0	0	0	0	0	0	0	0	0	0	1.54723e+07	1.89496e+07	3.16824e+07	3.17351e+07	3.91425e+07	3.62942e+07
Droperidol	0	0	0	0	0	0	0	0	0	0	0	0	1.53734e+07	1.55841e+07	1.83739e+07	2.04923e+07	1.21088e+06	5.10337e+06
Guaiacol	0	0	0	0	0	0	0	0	0	0	0	0	1.52408e+07	1.14676e+07	2.63821e+07	2.79367e+07	1.32826e+07	1.15303e+07
Spermidine	7.57162e+06	3.59032e+06	3.62711e+07	4.27288e+07	2.9198e+07	3.47813e+07	1.00656e+07	1.78466e+07	6.02807e+06	6.33524e+06	1.25007e+07	1.14039e+07	1.5221e+07	7.02498e+06	2.58751e+07	1.71553e+07	1.08492e+07	1.04707e+07
24,25-Dihydrolanosterol	0	0	0	0	0	0	0	0	0	0	0	0	1.51989e+07	9.8825e+06	288183	188165	1.06379e+06	828707
13-L-Hydroperoxylinoleic acid	0	0	0	0	0	0	0	0	0	0	0	0	1.50564e+07	1.42574e+07	2.76955e+07	3.2293e+07	1.39289e+07	2.21599e+07
Vigabatrin	0	0	0	0	0	0	0	0	0	0	0	0	1.49982e+07	2.01826e+07	2.15767e+07	2.18795e+07	2.27501e+07	3.00497e+07
Hypotaurine	0	0	0	0	0	0	0	0	0	0	0	0	1.49131e+07	1.4644e+07	1.41635e+07	420530	1.43998e+06	499187
5-Aminopentanal	0	0	0	0	0	0	0	0	0	0	0	0	1.48191e+07	1.55353e+07	1.79429e+07	7.32606e+07	1.72752e+07	2.16704e+07
Capsidiol	0	0	0	0	0	0	0	0	0	0	0	0	1.47939e+07	9.90108e+06	3.75434e+07	3.63449e+07	2.18273e+07	1.67961e+07
Fludrocortisone	0	0	0	0	0	0	0	0	0	0	0	0	1.47206e+07	9.01602e+06	9.09147e+06	57890.2	9.28993e+06	19333.6
Carmine red	0	0	0	0	0	0	0	0	0	0	0	0	1.4711e+07	1.8095e+07	5.82762e+06	4.66627e+06	6.82514e+06	7.03978e+06
3,4-Dihydroxyphenylacetaldehyde	0	0	0	0	0	0	0	0	0	0	0	0	1.43965e+07	1.21864e+07	4.53661e+06	4.33754e+06	6.56061e+06	6.06849e+06
Didecyldimethylammonium chloride	0	0	0	0	0	0	0	0	0	0	0	0	1.43015e+07	1.34251e+07	1.28273e+07	1.24412e+07	3.98936e+07	6.25004e+07
4-Nitrocatechol	1.4565e+06	1.06057e+06	923034	1.01422e+06	733321	858904	1.13034e+06	1.23974e+06	695995	1.24792e+06	1.29655e+06	1.39014e+06	1.42952e+07	2.62772e+06	1.41024e+06	7.69893e+06	1.38276e+07	1.20605e+07
Gamma-Linolenic acid	0	0	0	0	0	0	0	0	0	0	0	0	1.42346e+07	6.67278e+06	1.18599e+07	1.74754e+07	1.65925e+07	1.00205e+07
Phosphoserine	0	0	0	0	0	0	0	0	0	0	0	0	1.41866e+07	1.18244e+07	1.2808e+07	1.59557e+07	1.46439e+07	1.30463e+07
Chloridazon	0	0	0	0	0	0	0	0	0	0	0	0	1.41085e+07	1.40123e+07	1.35807e+07	1.76507e+07	2.03213e+07	3.05884e+07
Methyl beta-D-galactoside	0	0	0	0	0	0	0	0	0	0	0	0	1.41029e+07	5.21982e+06	248749	398651	1.4711e+07	1.46865e+07
6-Aminopenicillanic acid	0	0	0	0	0	0	0	0	0	0	0	0	1.40849e+07	1.25965e+07	2.5707e+07	1.73706e+07	1.38414e+07	1.45019e+07
Pelletierine	0	0	0	0	0	0	0	0	0	0	0	0	1.40344e+07	1.41221e+07	1.08929e+07	1.3167e+07	9.4187e+06	1.12259e+07
(R)-3-Hydroxybutyric acid	0	0	0	0	0	0	0	0	0	0	0	0	1.38707e+07	2.15875e+07	3.96431e+07	3.67717e+07	7.11133e+07	7.0426e+07
D-Pinitol	0	0	0	0	0	0	0	0	0	0	0	0	1.38467e+07	1.53116e+07	2.45156e+07	2.42197e+07	2.34575e+07	2.1595e+07
Muramic acid	0	0	0	0	0	0	0	0	0	0	0	0	1.38291e+07	3.72857e+06	1.88859e+07	2.06394e+07	3.62798e+07	3.75428e+07
3-Hydroxybenzoic acid	0	0	0	0	0	0	0	0	0	0	0	0	1.37708e+07	1.32883e+07	2.29156e+07	1.91484e+07	2.30599e+07	2.13794e+07
3,4-Dihydroxyphenylglycol	0	0	0	0	0	0	0	0	0	0	0	0	1.37545e+07	3.78755e+06	4.85831e+06	5.34806e+06	4.69304e+06	3.83226e+06
D-Cathinone	0	0	0	0	0	0	0	0	0	0	0	0	1.36378e+07	3.09858e+07	3.81499e+07	1.72175e+07	1.74755e+07	3.12088e+06
Pregnanediol	0	0	0	0	0	0	0	0	0	0	0	0	1.35889e+07	11278.6	1.36789e+07	1.36936e+07	6027.13	9941.62
L-Homoserine	0	0	0	0	0	0	0	0	0	0	0	0	1.34296e+07	1.32876e+07	2.45465e+06	1.00957e+07	1.99158e+07	2.20062e+07
3-(3,4-Dihydroxyphenyl)pyruvate	0	0	0	0	0	0	0	0	0	0	0	0	1.32474e+07	1.31159e+07	1.30213e+07	1.29609e+07	100768	1.29364e+07
L-5-Carboxymethylhydantoin	0	0	0	0	0	0	0	0	0	0	0	0	1.32194e+07	1.14152e+07	1.46861e+07	1.38724e+07	1.28173e+07	1.42638e+07
Thymyl acetate	0	0	0	0	0	0	0	0	0	0	0	0	1.31285e+07	1.04455e+07	3.51928e+06	4.04556e+06	1.21361e+06	1.78911e+06
2,5-Dihydroxybenzoate	0	0	0	0	0	0	0	0	0	0	0	0	1.30266e+07	1.08229e+07	1.54977e+07	1.60239e+07	1.72516e+07	1.95701e+07
Bufadienolide	0	0	0	0	0	0	0	0	0	0	0	0	1.29032e+07	6.78084e+06	5.78958e+06	5.98014e+06	5.29108e+06	9.5283e+06
7-Dehydrocholesterol	0	0	0	0	0	0	0	0	0	0	0	0	1.28704e+07	2.03492e+07	6.51643e+07	4.23057e+07	5.04939e+07	3.33393e+07
Diphenylamine	0	0	0	0	0	0	0	0	0	0	0	0	1.27765e+07	1.05552e+07	5.59009e+06	6.88228e+06	7.89979e+06	1.30136e+07
Ondansetron	0	0	0	0	0	0	0	0	0	0	0	0	1.27071e+07	1.10872e+07	4.86943e+06	4.20902e+06	75931.6	17994.9
N-Formyl-L-glutamic acid	0	0	0	0	0	0	0	0	0	0	0	0	1.26819e+07	986235	3.92038e+06	3.79962e+06	3.95025e+06	3.65356e+06
Ribitol	0	0	0	0	0	0	0	0	0	0	0	0	1.26074e+07	1.38266e+07	1.43123e+07	1.39011e+07	1.54958e+07	1.5187e+07
3-Dehydroecdysone	0	0	0	0	0	0	0	0	0	0	0	0	1.25963e+07	4.53274e+06	1.03418e+06	945151	27094.4	1.02886e+06
Isonicotinic acid	2.5451e+07	2.46827e+07	1.50926e+08	1.49924e+08	1.6125e+08	1.56716e+08	7.88326e+06	8.19445e+06	1.42997e+07	1.15475e+07	5.87379e+06	7.03342e+06	1.2559e+07	1.02245e+07	8.09564e+06	7.42595e+06	3.07045e+07	3.462e+07
2'-O-Methyladenosine	0	0	0	0	0	0	0	0	0	0	0	0	1.25554e+07	1.24684e+07	1.44199e+06	1.52457e+06	1.8188e+07	2.11204e+07
Fluazifop butyl	0	0	0	0	0	0	0	0	0	0	0	0	1.24651e+07	7352.72	1.26729e+07	1.28294e+07	1.30215e+07	1.32504e+07
Celecoxib	0	0	2.49593e+06	2.43117e+06	4.22715e+06	4.18672e+06	0	0	0	3747.79	413338	228174	1.24579e+07	1.2492e+07	1.25358e+07	1.25889e+07	1.26512e+07	1.27235e+07
Uridine diphosphate glucose	0	0	0	0	0	0	0	0	0	0	0	0	1.24544e+07	1.09071e+07	7.44344e+06	6.99476e+06	8.24396e+06	6.2242e+06
2'-N-Acetylparomamine	0	0	0	0	0	0	0	0	0	0	0	0	1.24032e+07	1.43738e+07	1.00184e+06	1.02047e+06	13615.1	19589.2
Vindoline	0	0	0	0	0	0	0	0	0	0	0	0	1.23904e+07	1.24703e+07	1.25607e+07	1.26611e+07	1.2771e+07	1.28906e+07
o-Xylene	0	0	0	0	0	0	0	0	0	0	0	0	1.23818e+07	1.42027e+07	5.32885e+06	5.22561e+06	246660	642257
Norsolorinic acid	0	0	0	0	0	0	0	0	0	0	0	0	1.23303e+07	7831.24	1.27146e+07	1.29328e+07	4165.85	1.3421e+07
Guanfacine	0	0	0	0	0	0	0	0	0	0	0	0	1.22658e+07	1.22239e+07	1.21878e+07	10002.6	1.21314e+07	1.21105e+07
4-Methylbenzaldehyde	0	0	0	0	0	0	0	0	0	0	0	0	1.22639e+07	8.92912e+06	5.25172e+06	2.92499e+06	1.69071e+06	2.17184e+06
5-Amino-2-oxopentanoic acid	0	0	0	0	0	0	0	0	0	0	0	0	1.22575e+07	1.69126e+07	3.99129e+06	4.30723e+06	4.93263e+06	5.81331e+06
Plastoquinol-9	0	0	0	0	0	0	0	0	0	0	0	0	1.22259e+07	3.43671e+06	1.55857e+07	1.9819e+07	1.71982e+07	1.20747e+07
Brassinolide	0	0	0	0	0	0	0	0	0	0	0	0	1.20645e+07	7.78472e+06	1.92224e+06	1.23909e+06	151761	368687
4-Guanidinobutanoic acid	0	0	0	0	0	0	0	0	0	0	0	0	1.20246e+07	8.07824e+06	1.16633e+07	8.89383e+06	5.06857e+06	1.12043e+07
5-Guanidino-3-methyl-2-oxopentanoate	0	0	0	0	0	0	0	0	0	0	0	0	1.1876e+07	1.25676e+07	5.59305e+06	3.8134e+06	1.83279e+06	2.18564e+06
Quassin	0	0	0	0	0	0	0	0	0	0	0	0	1.18221e+07	5.48153e+06	41287	7.11776e+06	49774.5	1.12912e+06
Arachidic acid	0	0	0	0	0	0	0	0	0	0	0	0	1.18066e+07	1.43927e+06	1.05372e+06	1.31526e+06	1.31542e+07	1.26514e+07
3-(2-Hydroxyphenyl)propanoic acid	0	0	0	0	0	0	0	0	0	0	0	0	1.1795e+07	1.22317e+07	4.05145e+06	5.71033e+06	1.1167e+07	1.50827e+07
Betaine aldehyde	2.96686e+07	2.1484e+07	2.64499e+07	2.72784e+07	1.62041e+07	3.19602e+07	1.96923e+07	2.81695e+07	3.60409e+07	1.81637e+07	3.50494e+07	6.86009e+06	1.1789e+07	1.27963e+07	8.82211e+06	8.13329e+06	9.7814e+06	9.92185e+06
S-Allylcysteine	0	0	0	0	0	0	0	0	0	0	0	0	1.1785e+07	1.02377e+07	1.54284e+07	1.67758e+07	1.07656e+07	1.02851e+07
Coumaphos	0	0	0	0	0	0	0	0	0	0	0	0	1.17154e+07	7.07279e+06	1.30057e+07	1.10444e+07	7.35821e+06	7.60812e+06
Oxyphencyclimine	0	0	0	0	0	0	0	0	0	0	0	0	1.15898e+07	1.15318e+07	1.14783e+07	1.14284e+07	1.13815e+07	18767.9
5-Dehydroepisterol	0	0	0	0	0	0	0	0	0	0	0	0	1.14866e+07	1.17124e+07	1.19063e+07	1.20643e+07	77491.4	30105.9
Adipate semialdehyde	0	0	0	0	0	0	0	0	0	0	0	0	1.14562e+07	1.45219e+07	1.45877e+07	1.53109e+07	1.67052e+07	2.00866e+07
Neopine	0	0	0	0	0	0	0	0	0	0	0	0	1.14413e+07	9.91024e+06	8.10414e+06	7.78818e+06	9.23233e+06	6.76063e+06
Formylanthranilic acid	0	0	0	0	0	0	0	0	0	0	0	0	1.14008e+07	2.10612e+07	2.14639e+07	5.72648e+06	1.02465e+07	5.48478e+06
20-Hydroxyecdysone	0	0	0	0	0	0	0	0	0	0	0	0	1.13073e+07	2.38145e+06	576583	430265	21182.5	53634.8
Testosterone cypionate	0	0	0	0	0	0	0	0	0	0	0	0	1.13032e+07	8.61302e+06	1.90548e+06	1.64521e+06	1.1171e+07	4658.05
Geranial	0	0	0	0	0	0	0	0	0	0	0	0	1.11247e+07	1.24456e+07	1.14406e+07	1.28935e+07	9.65936e+06	1.3737e+07
N-Methyl-2-pyrrolidinone	0	0	0	0	0	0	0	0	0	0	0	0	1.11131e+07	2.4433e+07	2.22083e+06	9.39764e+06	1.02439e+07	1.07735e+07
Methidathion	0	0	0	0	0	0	0	0	0	0	0	0	1.10723e+07	1.02942e+07	1.14926e+07	1.2363e+07	1.35325e+07	1.38081e+07
Linatine	0	0	0	0	0	0	0	0	0	0	0	0	1.10647e+07	1.10815e+07	2.79047e+06	3.12889e+06	2.23774e+06	1.94735e+06
GMP	2.40189e+06	1.84142e+06	28345.1	47799.9	70257.5	85971.1	4732.06	64905.2	18368.5	9594.36	2922.45	0	1.1023e+07	1.33124e+07	2.30476e+07	2.16422e+07	2.25807e+07	2.42923e+07
2-Hydroxyadipic acid	0	0	0	0	0	0	0	0	0	0	0	0	1.09943e+07	2.66982e+07	5.72695e+07	7.00719e+06	2.67831e+06	1.10803e+07
Metoclopramide	0	0	0	0	0	0	0	0	0	0	0	0	1.08408e+07	1.06328e+07	1.10879e+07	1.11851e+07	1.11423e+07	1.1046e+07
Fonofos	0	0	0	0	0	0	0	0	0	0	0	0	1.08273e+07	1.08164e+07	29655.8	14269.3	93413.5	170152
Perphenazine	0	0	0	0	0	0	0	0	0	0	0	0	1.08166e+07	7.89031e+06	489452	431644	398814	481541
Disulfiram	0	0	0	0	0	0	0	0	0	0	0	0	1.07647e+07	1.17885e+07	2.93666e+07	2.79566e+07	2.17446e+07	2.2809e+07
L-Prolinamide	0	0	0	0	0	0	0	0	0	0	0	0	1.07451e+07	9.14236e+06	7.69053e+06	9.24588e+06	1.20902e+07	1.29696e+07
Prazosin	0	0	0	0	0	0	0	0	0	0	0	0	1.07187e+07	9.94804e+06	2.0522e+07	1.75075e+07	1.39707e+07	1.76123e+07
Fumaric acid	0	0	0	0	0	0	0	0	0	0	0	0	1.07014e+07	9.0557e+06	9.93029e+06	1.06402e+07	1.09121e+07	9.66343e+06
Guanethidine	0	0	0	0	0	0	0	0	0	0	0	0	1.06743e+07	7.37021e+06	1.19061e+07	9.93858e+06	9.68332e+06	8.99946e+06
Quinoline	1.2084e+07	1.11329e+07	1.19084e+07	1.23241e+07	1.39383e+07	1.38636e+07	7.03832e+06	8.04339e+06	9.40002e+06	2.13964e+07	1.36442e+07	1.41568e+07	1.06396e+07	1.49506e+07	1.55135e+07	1.64311e+07	1.85108e+07	1.913e+07
Digitogenin	0	0	0	0	0	0	0	0	0	0	0	0	1.05348e+07	1.6433e+06	289720	194480	750125	382200
Diaminopimelic acid	0	0	0	0	0	0	0	0	0	0	0	0	1.0522e+07	6.10606e+06	1.20818e+06	1.23686e+06	2.07952e+06	1.73099e+06
Novclobiocin 105	0	0	0	0	0	0	0	0	0	0	0	0	1.03549e+07	4.60503e+06	3.11957e+06	2.84423e+06	4.52545e+06	3.39112e+06
N-Succinyl-2-amino-6-ketopimelate	0	0	0	0	0	0	0	0	0	0	0	0	1.03113e+07	1.02218e+07	1.2913e+06	990672	721827	1.78761e+06
3-Methoxyanthranilate	0	0	0	0	0	0	0	0	0	0	0	0	1.02661e+07	2.75594e+06	8.72441e+06	2.06458e+07	1.89092e+07	1.53812e+07
Guvacoline	0	0	0	0	0	0	0	0	0	0	0	0	1.02269e+07	9.28522e+06	8.52748e+06	8.20803e+06	8.05067e+06	8.76701e+06
Malathion	0	0	0	0	0	0	0	0	0	0	0	0	1.02229e+07	379915	9.2573e+06	9.97215e+06	6.74821e+06	6.68676e+06
Sucrose	259821	162854	250630	275847	184721	113942	133981	165205	168180	185861	340774	547254	1.02009e+07	5.50049e+06	6.08084e+06	1.01071e+07	5.27619e+06	1.52376e+07
(S)-Reticuline	0	0	0	0	0	0	0	0	0	0	0	0	1.02007e+07	9.51199e+06	1.39322e+06	1.12758e+06	5.00172e+06	3.67468e+06
3-Methyl-2-butenal	0	0	0	0	0	0	0	0	0	0	0	0	1.01614e+07	3.60183e+06	2.00117e+06	2.45801e+06	2.74401e+06	4.54708e+06
Pimozide	0	0	0	0	0	0	0	0	0	0	0	0	1.01472e+07	1.04766e+07	1.03456e+07	9.80436e+06	8.98579e+06	8.04136e+06
Seneciphylline	0	0	0	0	0	0	0	0	0	0	0	0	1.00766e+07	9.26814e+06	154224	302532	193349	168648
Stearidonic acid	0	0	0	0	0	0	0	0	0	0	0	0	1.00464e+07	4.8252e+06	1.62836e+07	2.49306e+07	7.0443e+06	1.58442e+07
Caproic acid	0	0	0	0	0	0	0	0	0	0	0	0	1.00219e+07	6.19705e+06	3.47882e+06	3.7157e+06	8.96933e+06	3.96957e+06
2-Ketohexanoic acid	0	0	0	0	0	0	0	0	0	0	0	0	1.00187e+07	1.31468e+07	1.26744e+07	1.23447e+07	1.48558e+07	1.54966e+07
Fluorene	0	0	0	0	0	0	0	0	0	0	0	0	1.00141e+07	1.09536e+07	3.89341e+06	3.10877e+06	3.90793e+06	4.33923e+06
Choline	3.29161e+09	3.07068e+09	3.23925e+09	3.34497e+09	4.09123e+09	3.95728e+09	2.56763e+09	2.82553e+09	5.52728e+09	5.90139e+09	4.01115e+09	3.96622e+09	9.99683e+06	104857	9.78143e+06	185578	67329.4	120811
(-)-Salsoline	0	0	0	0	0	0	0	0	0	0	0	0	9.98641e+06	1.5671e+07	7.16696e+06	1.09989e+07	3.77407e+06	4.15297e+06
ortho-Toluidine	0	0	0	0	0	0	0	0	0	0	0	0	9.95214e+06	1.26593e+07	1.16322e+07	1.1861e+07	1.03527e+07	7.18543e+06
Levonorgestrel	0	0	0	0	0	0	0	0	0	0	0	0	9.95039e+06	8.47938e+06	1.74834e+06	1.46511e+06	230550	288987
Adenosine	1.30238e+06	5.86663e+06	1.33266e+06	2.33041e+06	711951	1.05287e+06	1.47827e+06	1.65869e+06	7.23021e+06	7.14285e+06	3.10967e+06	4.34463e+06	9.94763e+06	1.4431e+07	1.13179e+07	8.32816e+06	3.77465e+07	3.75214e+07
Calcitriol	0	0	0	0	0	0	0	0	0	0	0	0	9.88419e+06	1.16321e+06	293917	96982.6	1.32426e+07	1.10624e+07
Chavicol	0	0	0	0	0	0	0	0	0	0	0	0	9.82078e+06	8.79847e+06	1.34321e+07	1.79726e+07	9.05862e+06	1.16562e+07
9,10-EOT	0	0	0	0	0	0	0	0	0	0	0	0	9.77935e+06	5.17201e+06	5.2905e+06	5.95577e+06	1.49131e+06	2.2414e+06
Resolvin D2	0	0	0	0	0	0	0	0	0	0	0	0	9.71664e+06	52288.8	9.70832e+06	9.69941e+06	9.68681e+06	24804.3
D-4-Hydroxy-2-oxoglutarate	0	0	0	0	0	0	0	0	0	0	0	0	9.6804e+06	8.08134e+06	3.89713e+06	3.05672e+06	1.89426e+07	1.82093e+06
Dobutamine	0	0	0	0	0	0	0	0	0	0	0	0	9.54464e+06	9.00271e+06	655910	501030	241524	327693
Deacetylcephalosporin C	0	0	0	0	0	0	0	0	0	0	0	0	9.53581e+06	9.45435e+06	9.3918e+06	9.34664e+06	9.31784e+06	9.30504e+06
3,4-Dihydroxymandelic acid	0	0	0	0	0	0	0	0	0	0	0	0	9.50619e+06	9.51469e+06	1.14114e+07	1.14592e+07	1.1494e+07	1.24186e+07
Purpurogallin	0	0	0	0	0	0	0	0	0	0	0	0	9.4849e+06	2.09207e+07	2.99942e+07	3.38636e+07	3.70764e+07	3.51213e+07
Epsilon-caprolactam	0	0	0	0	0	0	0	0	0	0	0	0	9.45144e+06	1.51303e+07	2.16615e+07	2.81448e+07	3.35688e+07	2.47905e+07
Gamma-terpinene	0	0	0	0	0	0	0	0	0	0	0	0	9.40144e+06	9.17778e+06	9.86569e+06	8.86787e+06	1.02457e+07	9.22073e+06
Stearic acid	0	0	0	0	0	0	0	0	0	0	0	0	9.38878e+06	6.30246e+06	9.19469e+06	1.13476e+07	1.00477e+07	6.87134e+06
Se-Methylselenocysteine	0	0	0	0	0	0	0	0	0	0	0	0	9.37273e+06	1.2344e+07	1.20835e+07	1.25723e+07	1.29274e+07	1.29187e+07
Phenylacetylglutamine	0	0	0	0	0	0	0	0	0	0	0	0	9.3641e+06	8.68884e+06	1.1373e+06	846069	38232.5	387242
Tranexamic Acid	0	0	0	0	0	0	0	0	0	0	0	0	9.34049e+06	1.15798e+07	7.91699e+06	7.79953e+06	1.19508e+07	1.30752e+07
Heptanoic acid	0	0	0	0	0	0	0	0	0	0	0	0	9.32378e+06	1.05241e+07	1.03058e+07	5.47684e+06	6.99068e+06	8.53468e+06
N-Acetylleucine	0	0	0	0	0	0	0	0	0	0	0	0	9.30622e+06	1.7608e+07	7.30822e+06	7.59662e+06	1.1963e+07	1.1564e+07
Matairesinol	0	0	0	0	0	0	0	0	0	0	0	0	9.21661e+06	9.09113e+06	14778.3	8.86613e+06	6656.05	19514
Cholest-4-en-3-one	0	0	0	0	0	0	0	0	0	0	0	0	9.18399e+06	1.23369e+07	8.25558e+06	1.10152e+06	1.18064e+07	1.29997e+07
Diacetyl	0	0	0	0	0	0	0	0	0	0	0	0	9.15504e+06	7.26584e+06	7.18141e+06	8.37156e+06	8.36188e+06	1.13131e+07
Mesoridazine	0	0	0	0	0	0	0	0	0	0	0	0	8.9375e+06	14092.7	5955.82	18754.1	23764.9	15464.2
Glaucarubin	0	0	0	0	0	0	0	0	0	0	0	0	8.92235e+06	8.98309e+06	9.04358e+06	9.10329e+06	9.16182e+06	9.21892e+06
8-Ethyl-12-methylbacteriochlorophyllide d	0	0	0	0	0	0	0	0	0	0	0	0	8.80615e+06	8.82827e+06	8.83135e+06	8.81649e+06	8.7848e+06	8.73729e+06
Ketoleucine	0	0	0	0	0	0	0	0	0	0	0	0	8.77278e+06	1.124e+07	1.2752e+07	1.36093e+07	1.33421e+07	1.72812e+07
Gibberellin A4	0	0	0	0	0	0	0	0	0	0	0	0	8.76832e+06	1.03623e+07	201862	167788	236616	198576
dIMP	0	0	0	0	0	0	0	0	0	0	0	0	8.71959e+06	1.20553e+07	2.28411e+07	2.37855e+07	2.0386e+07	2.26692e+07
Nonadecanoic acid	0	0	0	0	0	0	0	0	0	0	0	0	8.67502e+06	7.27694e+06	3.57807e+06	6.05405e+06	953368	536838
2-Oxo-4-methylthiobutanoic acid	0	0	0	0	0	0	0	0	0	0	0	0	8.6657e+06	1.08796e+07	1.24993e+07	1.27457e+07	2.52173e+07	1.3801e+07
Lupinine	0	0	0	0	0	0	0	0	0	0	0	0	8.57978e+06	6.81863e+06	6.59145e+06	5.4516e+06	6.42378e+06	8.20095e+06
Propylthiouracil	0	0	0	0	0	0	0	0	0	0	0	0	8.56951e+06	8.89451e+06	1.63933e+07	1.6141e+07	1.0756e+08	9.27136e+07
Alpha-dimorphecolic acid	4.83227e+06	4.51416e+06	5.84251e+06	5.93778e+06	2.24158e+06	2.19168e+06	1.14195e+06	1.17022e+06	1.64656e+06	980425	1.56794e+06	1.46481e+06	8.52637e+06	9.67253e+06	9.58531e+06	9.76359e+06	1.00293e+07	9.35709e+06
L-Octanoylcarnitine	1.32882e+06	981682	3.58649e+06	3.75398e+06	1.04498e+07	2.3321e+07	2.1344e+06	2.28282e+06	328309	293556	1.45545e+06	1.55927e+06	8.49995e+06	229162	1.61094e+07	1.19621e+07	1.41467e+07	1.37561e+07
Tetrahydroharmine	0	0	0	0	0	0	0	0	0	0	0	0	8.26314e+06	6.61767e+06	1.09482e+07	9.49245e+06	2.35905e+06	2.15512e+06
Ethynodiol Diacetate	0	0	0	0	0	0	0	0	0	0	0	0	8.21497e+06	8.38901e+06	8.51956e+06	8.60328e+06	8.63866e+06	8644.26
beta-Cubebene	0	0	0	0	0	0	0	0	0	0	0	0	8.14739e+06	5.63197e+06	2.73635e+06	1.69027e+06	5.03942e+06	6.5993e+06
Lumichrome	277551	182833	263899	303074	267744	225662	235485	198656	233867	254728	188985	205255	8.08818e+06	7.97312e+06	1.51704e+07	1.49933e+07	1.75048e+07	1.79924e+07
(-)-Guttiferone E	0	0	0	0	0	0	0	0	0	0	0	0	8.08375e+06	5.5178e+06	1.85643e+06	11405.6	1712.01	5643.63
L-Glutamic gamma-semialdehyde	0	0	0	0	0	0	0	0	0	0	0	0	8.08072e+06	3.4471e+07	1.80398e+07	2.01274e+07	7.71327e+06	2.62393e+07
Methaqualone	0	0	0	0	0	0	0	0	0	0	0	0	7.97297e+06	6.48896e+06	1.39137e+07	1.1367e+07	2.47577e+07	2.59885e+07
5a-Pregnane-3,20-dione	0	0	0	0	0	0	0	0	0	0	0	0	7.9586e+06	5.39768e+06	1.17934e+06	1.02518e+06	2.83167e+07	23478
Aminohydroquinone	0	0	0	0	0	0	0	0	0	0	0	0	7.95711e+06	8.30377e+06	1.13031e+07	1.12376e+07	9.70737e+06	1.20796e+07
Isoniazid	0	0	0	0	0	0	0	0	0	0	0	0	7.9359e+06	8.3829e+06	9.71796e+06	1.06866e+07	8.38069e+06	1.22946e+07
Vitamin K1	0	0	0	0	0	0	0	0	0	0	0	0	7.88511e+06	5.16032e+06	2.09086e+06	450997	1.62697e+06	1.69043e+06
Pirbuterol	0	0	0	0	0	0	0	0	0	0	0	0	7.79615e+06	1.80252e+07	2.685e+07	2.83696e+07	3.03062e+07	3.1915e+07
D-Glyceraldehyde 3-phosphate	0	0	0	0	0	0	0	0	0	0	0	0	7.79059e+06	7.30281e+06	6.62122e+06	5.84591e+06	5.75436e+06	5.01179e+06
Diethylcarbamazine	0	0	0	0	0	0	0	0	0	0	0	0	7.78558e+06	7.41552e+06	8.36281e+06	7.65034e+06	7.99278e+06	8.85628e+06
Monocrotaline	0	0	0	0	0	0	0	0	0	0	0	0	7.77275e+06	6.3076e+06	380384	1.6192e+06	308235	324548
Pregnenolone	0	0	0	0	0	0	0	0	0	0	0	0	7.74854e+06	7.43737e+06	1.19538e+06	1.12905e+06	24838.6	49678.7
Glutarate semialdehyde	0	0	0	0	0	0	0	0	0	0	0	0	7.7461e+06	8.75949e+06	5.18372e+06	4.93561e+06	5.98819e+06	2.5478e+07
12-OPDA	0	0	0	0	0	0	0	0	0	0	0	0	7.72597e+06	702465	727910	3.51856e+06	69630.9	1.09011e+06
6-Paradol	0	0	0	0	0	0	0	0	0	0	0	0	7.71987e+06	7.62347e+06	7.975e+06	7.08961e+06	7.79348e+06	6.99015e+06
Deoxyuridine-5'-triphosphate	0	0	0	0	0	0	0	0	0	0	0	0	7.66974e+06	4.08058e+07	5.98695e+07	1.01036e+08	3.55568e+07	7.046e+06
Pyridoxal 5-phosphate	0	0	0	0	0	0	0	0	0	0	0	0	7.65953e+06	6.38852e+06	6.01343e+06	6.84897e+06	1.72222e+06	3.38082e+06
4-O-beta-D-Glucosyl-sinapate	0	0	0	0	0	0	0	0	0	0	0	0	7.63513e+06	9.82206e+06	1.5144e+07	1.59905e+07	5.50461e+06	7.99697e+06
(-)-Gossypol	0	0	0	0	0	0	0	0	0	0	0	0	7.61965e+06	4.53434e+06	10026.5	3.75935e+06	353144	85631.9
Caffeic acid	0	0	0	0	0	0	0	0	0	0	0	0	7.54659e+06	7.23191e+06	7.24891e+06	7.29818e+06	5.71946e+06	2.45507e+06
3-Hydroxyquinaldic acid	0	0	0	0	0	0	0	0	0	0	0	0	7.45531e+06	7.44795e+06	1.41005e+06	1.309e+06	1.33534e+06	1.33631e+06
L-Gulonolactone	0	0	0	0	0	0	0	0	0	0	0	0	7.43273e+06	6.81071e+06	8.68708e+06	9.41048e+06	5.65093e+06	9.14705e+06
Dichlobenil	0	0	0	0	0	0	0	0	0	0	0	0	7.42539e+06	6.99085e+06	8.13309e+06	5.42941e+06	8.20533e+06	6.25809e+06
Catechol	0	0	0	0	0	0	0	0	0	0	0	0	7.3748e+06	2.03214e+07	2.61083e+07	2.71943e+07	8.16514e+07	3.03494e+07
L-Kynurenine	0	0	0	0	0	0	0	0	0	0	0	0	7.36281e+06	8.95429e+06	1.33003e+07	1.28307e+07	2.98798e+07	2.55102e+07
N-Methylnicotinate	0	0	0	0	0	0	0	0	0	0	0	0	7.34766e+06	2.53055e+06	2.86643e+06	2.45229e+06	3.06886e+06	1.56361e+07
3,4-Dihydroxymandelaldehyde	0	0	0	0	0	0	0	0	0	0	0	0	7.25826e+06	7.20707e+06	7.15736e+06	64265.2	494068	434622
Alpha-Linolenic acid	0	0	0	0	0	0	0	0	0	0	0	0	7.22395e+06	6.43294e+06	6.78542e+06	6.36449e+06	6.93139e+06	6.38032e+06
Aurin	0	0	0	0	0	0	0	0	0	0	0	0	7.20713e+06	7028.72	7.23703e+06	7.2238e+06	7.19318e+06	7.14633e+06
Guanine	2.65078e+08	2.40984e+08	4.60871e+07	4.52799e+07	1.00136e+08	1.02885e+08	4.745e+07	5.32305e+07	1.86959e+07	1.36248e+07	8.87068e+07	8.8034e+07	7.18392e+06	6.92914e+06	1.68271e+07	1.02854e+07	3.18453e+06	1.6894e+07
N-Acetylglutamic acid	0	0	0	0	0	0	0	0	0	0	0	0	7.1543e+06	7.24018e+06	2.30771e+07	7.27512e+06	8.18506e+06	6.21099e+06
5-Methylbarbiturate	0	0	0	0	0	0	0	0	0	0	0	0	7.14189e+06	4.35484e+06	8.14515e+06	1.22995e+06	1.0771e+06	1.2003e+06
Galactosylsphingosine	0	0	0	0	0	0	0	0	0	0	0	0	7.13071e+06	4.98527e+06	6.89859e+06	5.09765e+06	1.30969e+07	1.80028e+07
4-Acetylbutyrate	0	0	0	0	0	0	0	0	0	0	0	0	7.09603e+06	9.99964e+06	9.98258e+06	1.02655e+07	1.15435e+07	1.13557e+07
cis-9,10-Epoxystearic acid	0	0	0	0	0	0	0	0	0	0	0	0	7.06344e+06	1.23377e+06	1.05729e+06	1.5171e+06	1.62724e+06	1.23427e+06
1-Methyladenine	0	0	0	0	0	0	0	0	0	0	0	0	7.0561e+06	8.22638e+06	1.17441e+07	1.04648e+07	8.45894e+07	6.78376e+07
Allantoin	0	0	0	0	0	0	0	0	0	0	0	0	7.05122e+06	5.68954e+06	1.15473e+07	1.18648e+07	1.25625e+07	1.16589e+07
Citalopram	0	0	0	0	0	0	0	0	0	0	0	0	7.0089e+06	5.79301e+06	316202	454489	21988.8	7178.79
4-Methylbenzyl alcohol	0	0	0	0	0	0	0	0	0	0	0	0	6.98063e+06	6.94581e+06	625894	609449	378339	538700
Piplartine	0	0	0	0	0	0	0	0	0	0	0	0	6.97604e+06	6.02483e+06	1.58384e+07	2.16267e+07	1.38774e+07	2.14703e+07
beta-Alanyl-L-arginine	0	0	0	0	0	0	0	0	0	0	0	0	6.88919e+06	1.07993e+07	405062	482407	956460	917778
8-Methoxykynurenate	0	0	0	0	0	0	0	0	0	0	0	0	6.87315e+06	9.72201e+06	5.69455e+06	4.97632e+06	5.99376e+06	5.43707e+06
Aflatoxin B1	0	0	0	0	0	0	0	0	0	0	0	0	6.81736e+06	6.93373e+06	7.04308e+06	7.14453e+06	39098.4	90948.6
L-Formylkynurenine	0	0	0	0	0	0	0	0	0	0	0	0	6.79555e+06	4.40641e+06	1.02649e+07	1.18807e+07	7.5803e+06	9.02072e+06
p-Synephrine	0	0	0	0	0	0	0	0	0	0	0	0	6.72484e+06	8.17661e+06	3.13491e+06	2.22514e+06	2.58039e+06	2.68625e+06
Trenbolone	0	0	0	0	0	0	0	0	0	0	0	0	6.69609e+06	2.42938e+06	283397	282304	192441	219194
Kyotorphin	0	0	0	0	0	0	0	0	0	0	0	0	6.63002e+06	7.56391e+06	906245	501619	1.52192e+06	1.78991e+06
Glutathione	0	0	0	0	0	0	0	0	0	0	0	0	6.59358e+06	7.18391e+06	2.31093e+07	2.46987e+07	1.07822e+07	1.28386e+07
5-Hydroxyconiferyl alcohol	0	0	0	0	0	0	0	0	0	0	0	0	6.57611e+06	6.33723e+06	288373	147130	191357	139489
Bufotenin	0	0	0	0	0	0	0	0	0	0	0	0	6.55844e+06	2.73005e+06	4.42036e+06	3.97707e+06	8.4376e+06	9.36512e+06
Isoxaben	0	0	0	0	0	0	0	0	0	0	0	0	6.53818e+06	3.69515e+06	1.52992e+06	1.01319e+06	632879	119168
dTDP-4-oxo-5-C-methyl-L-rhamnose	177593	129267	192921	115107	634191	613331	176468	174031	0	0	0	0	6.47466e+06	6.31222e+06	2.79482e+06	3.55788e+06	4.58957e+06	3.17542e+06
Sarcosine	4.88753e+08	4.40218e+08	3.80538e+08	3.83913e+08	5.6693e+08	5.72301e+08	1.5311e+08	1.60762e+08	5.10308e+08	4.0609e+08	3.45607e+08	3.57451e+08	6.4513e+06	7.87996e+06	2.70818e+06	2.20302e+06	6.34676e+06	5.36203e+06
Oleanolic acid	0	0	0	0	0	0	0	0	0	0	0	0	6.42745e+06	3.79014e+06	1.0996e+06	137221	1.23014e+07	1.11965e+07
(2R,3R)-3-Methylornithinyl-N6-lysine	0	0	0	0	0	0	0	0	0	0	0	0	6.40465e+06	4.90286e+06	87545.3	42252.5	25160.4	16541.4
Neocnidilide	0	0	0	0	0	0	0	0	0	0	0	0	6.36348e+06	6.21692e+06	5.8981e+06	5.27924e+06	5.1549e+06	4.85011e+06
Nalorphine	0	0	0	0	0	0	0	0	0	0	0	0	6.32753e+06	6.37007e+06	6.41294e+06	6.45637e+06	6.5005e+06	6.5453e+06
Mesna	0	0	0	0	0	0	0	0	0	0	0	0	6.3052e+06	2.15431e+07	7.63058e+07	2.62464e+07	7.13629e+07	2.83604e+07
Herniarin	0	0	0	0	0	0	0	0	0	0	0	0	6.28924e+06	6.53336e+06	6.62677e+06	6.77126e+06	6.02666e+06	6.44593e+06
ent-8alpha-Hydroxylabd-13-en-15-yl diphosphate	0	0	0	0	0	0	0	0	0	0	0	0	6.25336e+06	6.2993e+06	6.31904e+06	6.31263e+06	6.28081e+06	16247
Clonidine	0	0	0	0	0	0	0	0	0	0	0	0	6.23638e+06	6.21047e+06	4764.83	8885.31	6.17291e+06	6.17256e+06
Glycerophosphocholine	7.92777e+07	6.49747e+07	4.79919e+08	4.79307e+08	6.99681e+08	6.76579e+08	6.17681e+06	6.02463e+06	5.53286e+07	4.69404e+07	4.58297e+08	4.95988e+08	6.22397e+06	7.8827e+06	7.23796e+06	7.52622e+06	2.11367e+06	1.62476e+06
3-Hydroxypicolinic acid	0	0	0	0	0	0	0	0	0	0	0	0	6.19563e+06	3.35946e+06	5.44309e+06	5.88678e+06	8.08141e+06	7.81265e+06
Diethanolamine	0	0	0	0	0	0	0	0	0	0	0	0	6.17652e+06	5.75036e+06	7.50601e+06	8.58197e+06	5.93465e+06	9.58338e+06
Fluroxypyr	1.05451e+06	647577	0	0	0	0	0	0	0	0	0	0	6.12427e+06	2.58783e+06	1.15758e+07	8.84566e+06	8.93488e+06	1.75302e+06
L-Lysine 1,6-lactam	0	0	0	0	0	0	0	0	0	0	0	0	6.07508e+06	2.20864e+07	9.58761e+06	4.97353e+06	1.1777e+07	1.08775e+07
5-Hydroxymethyluracil	0	0	0	0	0	0	0	0	0	0	0	0	6.07209e+06	4.86687e+06	1.49968e+06	1.03277e+06	1.92589e+07	661415
Cucurbitacin D	0	0	0	0	0	0	0	0	0	0	0	0	6.04468e+06	455848	5.20827e+06	5.18853e+06	5.15425e+06	10876.7
Irisxanthone	0	0	0	0	0	0	0	0	0	0	0	0	6.03939e+06	6.09087e+06	6.13857e+06	6.18243e+06	6.2223e+06	7810.29
Trimeprazine	0	0	0	0	0	0	0	0	0	0	0	0	6.00382e+06	5.93422e+06	5.90251e+06	5.90599e+06	5.94333e+06	6.01435e+06
2-hydroxyflutamide	0	0	0	0	0	0	0	0	0	0	0	0	6.00306e+06	9.51244e+06	5.53678e+06	5.92566e+06	8.95595e+06	8.9323e+06
Caffeine	2.02652e+07	1.71176e+07	0	0	0	0	0	0	769859	395320	0	0	5.97469e+06	6.47903e+06	6.83483e+06	6.27379e+06	6.68803e+06	6.25393e+06
Propanoyl phosphate	0	0	0	0	0	0	0	0	0	0	0	0	5.97075e+06	5.33746e+06	5.06474e+06	4.66701e+06	5.30552e+06	4.98922e+06
Psoralen	0	0	0	0	0	0	0	0	0	0	0	0	5.89734e+06	35429.7	5.92632e+06	22783.1	23119.3	19673.3
Aldosterone	0	0	0	0	0	0	0	0	0	0	0	0	5.88444e+06	51647.1	745816	86342.7	72948.7	350819
Paroxetine	0	0	0	0	0	0	0	0	0	0	0	0	5.85686e+06	5.79704e+06	5.74402e+06	5.69728e+06	5.65649e+06	5.6215e+06
6-Tuliposide B	0	0	0	0	0	0	0	0	0	0	0	0	5.83022e+06	1.85369e+06	390395	239903	936288	720240
Ellagic acid	114808	136701	101899	106084	438306	405120	48768.3	63358.1	942607	852674	89640.6	127348	5.82459e+06	85194.8	358838	1.3887e+06	446588	411507
Linustatin	0	0	0	0	0	0	0	0	0	0	0	0	5.76911e+06	5.0967e+06	42074.9	58437.6	69282	23184
5alpha-Ergosta-7,22-diene-3beta,5-diol	0	0	0	0	0	0	0	0	0	0	0	0	5.7458e+06	4.99953e+06	1.35616e+06	647167	7.47348e+06	9.08079e+06
Clionasterol	0	0	0	0	0	0	0	0	0	0	0	0	5.70781e+06	2.92164e+06	3.54258e+06	5.86255e+06	4.80906e+06	4.33329e+06
Palmitic acid	0	0	0	0	0	0	0	0	0	0	0	0	5.70462e+06	402987	1.18195e+07	6.19402e+06	5.28979e+06	6.50609e+06
Lanosterin	0	0	0	0	0	0	0	0	0	0	0	0	5.67029e+06	3.28665e+06	5.98202e+06	6.19192e+06	6.47506e+06	4.93619e+06
alpha-Tocopherol	0	0	0	0	0	0	0	0	0	0	0	0	5.63397e+06	819412	3.84564e+06	6.66754e+06	697000	6.59686e+06
Ergosterol	0	0	0	0	0	0	0	0	0	0	0	0	5.62329e+06	3.31362e+06	765910	230072	91234.9	71037.5
Benzoylecgonine	0	0	0	0	0	0	0	0	0	0	0	0	5.59478e+06	6.7194e+06	3.96375e+06	3.18252e+06	727398	131394
Neopterin	2.40134e+06	2.13392e+06	3456.25	16349.6	13312.4	3271.8	17056.5	10183.8	15773.1	15771.5	8922.72	18338.4	5.59169e+06	3.77615e+06	1.6404e+06	1.33847e+06	590740	612079
Azathioprine	0	0	0	0	0	0	0	0	0	0	0	0	5.59099e+06	974844	3.95155e+06	3.36845e+06	4.30004e+06	4.39353e+06
Psoralidin	0	0	0	0	0	0	0	0	0	0	0	0	5.44186e+06	4.85354e+06	1.13998e+06	740480	121640	296936
Pravastatin	0	0	0	0	0	0	0	0	0	0	0	0	5.42549e+06	5.40812e+06	5.39987e+06	5.40067e+06	5.41043e+06	5.42883e+06
Tetrahydrodipicolinate	0	0	0	0	0	0	0	0	0	0	0	0	5.41525e+06	4.70477e+06	1.32856e+07	1.52446e+07	9.33666e+06	1.06778e+07
Phenelzine	0	0	0	0	0	0	0	0	0	0	0	0	5.40874e+06	5.26797e+06	6.71325e+06	6.93785e+06	7.24891e+06	6.88536e+06
(S)-3-Hydroxy-N-methylcoclaurine	0	0	0	0	0	0	0	0	0	0	0	0	5.34561e+06	5.27441e+06	790646	2.57174e+06	565022	636563
dCMP	374245	367817	653617	623712	552516	557642	432330	559077	144476	105536	201493	181584	5.31856e+06	5.07461e+06	4.92416e+06	5409.31	4.84381e+06	2059.39
Dihydrophaseic acid	0	0	0	0	0	0	0	0	0	0	0	0	5.25229e+06	162761	63677.2	109770	160294	211404
Prostaglandin E1	0	0	0	0	0	0	0	0	0	0	0	0	5.22979e+06	2.16072e+06	8.63439e+06	3.07168e+07	2.63773e+06	3.83941e+06
FMNH2	0	0	0	0	0	0	0	0	0	0	0	0	5.13044e+06	5.77546e+06	5.90911e+06	8.21504e+06	5.23156e+06	4.55151e+06
4-Aminophenol	0	0	0	0	0	0	0	0	0	0	0	0	5.1292e+06	3.94189e+06	1.43379e+06	755437	118981	517972
Zingerone	6.69614e+06	6.23282e+06	5.6013e+06	5.66598e+06	4.22215e+06	4.29234e+06	5.73035e+06	6.0143e+06	7.15679e+06	5.78328e+06	6.21117e+06	6.2646e+06	5.12016e+06	4.34745e+06	4.20502e+06	3.85858e+06	3.43083e+06	3.42882e+06
(S)-N-Methylcoclaurine	0	0	0	0	0	0	0	0	0	0	0	0	5.10653e+06	5.04751e+06	4.99335e+06	6141.79	4.8977e+06	4.85563e+06
Eriodictyol	0	0	0	0	0	0	0	0	0	0	0	0	5.04843e+06	5.0616e+06	3.08219e+06	2.31148e+06	1.63089e+07	1.45108e+07
Vamidothion	0	0	0	0	0	0	0	0	0	0	0	0	5.02957e+06	5.06951e+06	5.10219e+06	5.12743e+06	6926.71	5.15552e+06
Benzylamine	0	0	0	0	0	0	0	0	0	0	0	0	5.01682e+06	3.40716e+06	9.78867e+06	1.10573e+07	5.87325e+06	6.26061e+06
4-Hydroxy-3-methoxybenzenemethanol	0	0	0	0	0	0	0	0	0	0	0	0	5.0154e+06	4.49314e+06	2.46398e+06	2.52613e+06	4.94683e+06	3.80937e+06
Tiglic acid	0	0	0	0	0	0	0	0	0	0	0	0	5.01532e+06	2.35252e+06	2.57861e+06	2.59721e+06	2.83807e+06	2.7483e+06
Dihydrothymine	0	0	0	0	0	0	0	0	0	0	0	0	5.00591e+06	6.20922e+06	5.62899e+06	5.50468e+06	4.80644e+06	2.66246e+07
4'-Oxonebramine	0	0	0	0	0	0	0	0	0	0	0	0	5.00051e+06	6.4155e+06	4.40902e+06	4.27149e+06	261212	182727
3-Methylbutanamine	0	0	0	0	0	0	0	0	0	0	0	0	4.99481e+06	4.42561e+06	5.34765e+06	5.21422e+06	5.43622e+06	5.47549e+06
Lipoamide	0	0	0	0	0	0	0	0	0	0	0	0	4.99138e+06	5.07389e+06	5.12507e+06	5.03925e+06	7.30934e+06	7.45757e+06
1-Methylhistamine	547209	333982	3.31048e+06	2.8141e+06	4.5241e+06	4.28912e+06	0	0	232543	222644	682036	715480	4.9627e+06	4.31746e+06	5.29891e+06	5.52498e+06	4.85987e+06	4.8693e+06
Aklavinone	0	0	0	0	0	0	0	0	0	0	0	0	4.94184e+06	20574.7	5661.32	4.88773e+06	4.87512e+06	14520
4-Amino-5-hydroxymethyl-2-methylpyrimidine	0	0	0	0	0	0	0	0	0	0	0	0	4.94025e+06	4.66552e+06	4.75723e+06	4.67296e+06	4.70168e+06	4.77687e+06
Himbacine	0	0	0	0	0	0	0	0	0	0	0	0	4.93715e+06	1.68261e+06	2.70226e+06	3.26229e+06	3.7582e+06	2.73266e+06
Hydroxypyruvic acid	0	0	0	0	0	0	0	0	0	0	0	0	4.9173e+06	9.71501e+06	4.60899e+06	9.69888e+06	6.81928e+06	1.16119e+07
Gentamicin C1a	0	0	0	0	0	0	0	0	0	0	0	0	4.86804e+06	4.72797e+06	5.02035e+06	7.41126e+06	4.52208e+06	1.06494e+07
Methylmalonic acid	0	0	0	0	0	0	0	0	0	0	0	0	4.85967e+06	4.17312e+06	772736	860050	1.03055e+06	931056
Azoxystrobin	0	18183.3	80000	27406.2	75846.2	73886.5	125987	138008	156819	254551	51108	103932	4.84834e+06	4.80468e+06	4.75786e+06	4.70823e+06	4.65621e+06	4.60243e+06
Mexiletine	0	0	0	0	0	0	0	0	0	0	0	0	4.84187e+06	4.09272e+06	4.89467e+07	4.77918e+07	4.83837e+07	4.99712e+07
Biliverdin	945037	643159	1.41087e+07	1.63074e+07	5.05515e+06	5.91432e+06	2.76122e+06	3.28394e+06	2.70631e+06	1.26139e+06	2.04312e+06	1.07097e+06	4.7837e+06	6.8181e+06	6.83172e+06	7.13088e+06	5.3965e+06	1.8122e+06
Aconitine	0	0	0	0	0	0	0	0	0	0	0	0	4.77942e+06	4.75291e+06	21108.7	4.70929e+06	13414.1	5180.31
Maslinic acid	0	0	0	0	0	0	0	0	0	0	0	0	4.77164e+06	2.79378e+06	1.22243e+06	149240	5.28957e+06	6.34792e+06
o-Hydroxylaminobenzoate	0	0	0	0	0	0	0	0	0	0	0	0	4.77058e+06	6.13715e+06	1.64265e+07	1.47484e+07	3.37476e+07	3.27198e+07
8-Ethyl-12-methyl-3-vinylbacteriochlorophyllide d	0	0	0	0	0	0	0	0	0	0	0	0	4.76884e+06	4.76406e+06	4.77021e+06	4.7871e+06	4.8146e+06	9154.1
m-Cresol	0	0	0	0	0	0	0	0	0	0	0	0	4.76307e+06	5.42135e+06	1.58456e+07	1.4796e+07	1.11926e+07	2.3537e+07
Cyazofamid	0	0	0	0	0	0	0	0	0	0	0	0	4.75411e+06	5.41465e+06	1.96548e+07	2.03863e+07	1.70593e+07	1.6618e+07
Ginkgolide B	0	0	0	0	0	0	0	0	0	0	0	0	4.75245e+06	4.7611e+06	4.76744e+06	4.77158e+06	4.77361e+06	9700.26
4-Fumarylacetoacetate	0	0	0	0	0	0	0	0	0	0	0	0	4.75077e+06	5.2062e+06	6.32701e+06	5.56409e+06	5.28784e+06	5.53451e+06
Coniferin	0	0	0	0	0	0	0	0	0	0	0	0	4.74479e+06	4.75909e+06	4.77177e+06	5288.77	4418.01	4.79557e+06
Cyclohexylamine	0	0	0	0	0	0	0	0	0	0	0	0	4.64291e+06	5.7203e+06	4.65244e+06	5.57263e+06	5.4005e+06	4.15518e+06
Isoquercitrin	0	0	0	0	0	0	0	0	0	0	0	0	4.62129e+06	8269.79	4624.39	4.51001e+06	4.50528e+06	4.51528e+06
2-Methoxyestrone	0	0	0	0	0	0	0	0	0	0	0	0	4.60846e+06	2.1653e+06	90283.6	111000	18001.4	8061.94
Maleimide	0	0	0	0	0	0	0	0	0	0	0	0	4.60472e+06	4.38889e+06	4.28837e+06	1.48715e+07	3.9541e+06	3.85651e+06
Bioresmethrin	0	0	0	0	0	0	0	0	0	0	0	0	4.60254e+06	3.8526e+06	12631.9	2.51148e+06	93983.8	43199.1
1,4-Dimethyl-7-ethylazulene	0	0	0	0	0	0	0	0	0	0	0	0	4.59882e+06	601219	332728	302933	285518	555729
Quinate	0	0	0	0	0	0	0	0	0	0	0	0	4.57752e+06	902888	1.1326e+06	1.0971e+06	250880	2.04059e+06
2(3H)-Benzothiazolethione	0	0	0	0	0	0	0	0	0	0	0	0	4.56343e+06	4.37593e+06	5.0372e+06	4.55893e+06	5.79394e+06	5.34085e+06
Tremulacin	0	0	0	0	0	0	0	0	0	0	0	0	4.56168e+06	4.55441e+06	220616	637917	52772	37617.1
Mechlorethamine	0	0	0	0	0	0	0	0	0	0	0	0	4.55781e+06	5.52786e+06	1.52877e+07	1.73715e+07	1.29933e+07	1.07889e+07
N-Methyl-D-aspartic acid	0	0	0	0	0	0	0	0	0	0	0	0	4.55158e+06	3.84219e+06	4.73135e+06	4.63839e+06	4.45509e+06	4.8289e+06
11b-Hydroxyandrost-4-ene-3,17-dione	0	0	0	0	0	0	0	0	0	0	0	0	4.53891e+06	1.76552e+06	7.53373e+06	3.52681e+06	2.95149e+06	280877
Perillic acid	0	0	0	0	0	0	0	0	0	0	0	0	4.52135e+06	5.19387e+06	1.98455e+06	1.41908e+06	1.80256e+06	1.73804e+06
N-Acetylmannosamine	6.08992e+06	5.59139e+06	5.90048e+06	6.08169e+06	1.17372e+07	1.14813e+07	1.85121e+06	2.11641e+06	6.16164e+06	4.3874e+06	7.05192e+06	6.97643e+06	4.51632e+06	4.07808e+06	3.93056e+06	3.94422e+06	4.15629e+06	4.53912e+06
Anabasine	0	0	0	0	0	0	0	0	0	0	0	0	4.51503e+06	3.63754e+06	3.74035e+06	4.26872e+06	4.12695e+06	3.60123e+06
Lovastatin	0	0	0	0	0	0	0	0	0	0	0	0	4.50851e+06	5.65352e+06	66749.3	25775.1	50692.8	147379
D-Arabitol	0	0	0	0	0	0	0	0	0	0	0	0	4.48143e+06	9.01969e+07	4.71088e+06	2.16477e+07	4.84192e+07	4.08829e+07
N-Acetyl-O-demethylpuromycin	0	0	0	0	0	0	0	0	0	0	0	0	4.4712e+06	4.45343e+06	4.42817e+06	4.39594e+06	4.35727e+06	4213.45
1-Methylnicotinamide	0	0	0	0	0	0	0	0	0	0	0	0	4.4465e+06	5.47738e+06	9.18715e+06	8.37923e+06	9.96972e+06	9.41013e+06
Phthalic acid	0	0	0	0	0	0	0	0	0	0	0	0	4.43573e+06	4.51116e+06	4.15153e+06	3.61042e+06	4.13299e+06	4.29607e+06
3-Geranylgeranylindole	0	0	0	0	0	0	0	0	0	0	0	0	4.42633e+06	5.54448e+06	1.0402e+07	1.83121e+07	5.38016e+07	3.22583e+07
Dihydroergotamine	0	0	0	0	0	0	0	0	0	0	0	0	4.42313e+06	2.85816e+06	542810	506089	1.86353e+06	1.39873e+06
4-Hydroxycinnamoylmethane	0	0	0	0	0	0	0	0	0	0	0	0	4.39809e+06	2.69338e+06	4.91413e+06	4.89429e+06	2.49126e+06	2.4213e+06
Gibberellin A7	0	0	0	0	0	0	0	0	0	0	0	0	4.37693e+06	985084	4.38403e+06	4.35563e+06	4.32199e+06	4.28368e+06
Chlorfluazuron	0	0	0	0	0	0	0	0	0	0	0	0	4.36396e+06	4.13956e+06	9.73603e+06	7.02294e+06	5.80677e+06	5.44748e+06
Flavanone 7-O-[alpha-L-rhamnosyl-(1->2)-beta-D-glucoside]	0	0	0	0	0	0	0	0	0	0	0	0	4.3503e+06	5636.72	4.35331e+06	4.3414e+06	4.32096e+06	4233.46
Acephate	0	0	0	0	0	0	0	0	0	0	0	0	4.34789e+06	4.34765e+06	4.58164e+06	4.15386e+06	4.30633e+06	3.75416e+06
Chelirubine	0	0	0	0	0	0	0	0	0	0	0	0	4.33915e+06	3.24664e+06	122470	759062	2.7254e+06	3.36208e+06
Prosulfocarb	357209	338266	482752	383641	265461	269665	296979	401246	451570	303273	366019	331261	4.33125e+06	1.939e+06	5.34666e+06	5.13763e+06	1.92339e+07	2.16169e+07
Okadaic acid	0	0	0	0	0	0	0	0	0	0	0	0	4.30563e+06	24413.5	63606.9	12973.8	64124.6	3.97105e+06
Cloransulam-methyl	0	0	0	0	0	0	0	0	0	0	0	0	4.28273e+06	4.25853e+06	4464.16	4.27043e+06	4.30302e+06	4.35335e+06
Mannitol 1-phosphate	0	0	0	0	0	0	0	0	0	0	0	0	4.27614e+06	3.04202e+06	1.1741e+06	480624	2.20532e+06	2.06955e+06
Nicotinic acid adenine dinucleotide	0	0	0	0	0	0	0	0	0	0	0	0	4.25658e+06	4.68215e+06	2.35889e+06	738149	3.67884e+06	4.06524e+06
Piperocaine	0	0	0	0	0	0	0	0	0	0	0	0	4.25222e+06	3.61111e+06	3.4762e+06	3.73027e+06	3.53647e+06	3.86705e+06
Prephenate	0	0	0	0	0	0	0	0	0	0	0	0	4.22898e+06	2.06028e+06	273284	321347	389238	278245
N(beta)-Epoxysuccinamoyl-DAP-Val	0	0	0	0	0	0	0	0	0	0	0	0	4.22789e+06	4.47556e+06	97939.7	109103	17151	29608.8
Phenazopyridine	0	0	0	0	0	0	0	0	0	0	0	0	4.21856e+06	3.91323e+06	4.26851e+06	4.29894e+06	4.16282e+06	4.25852e+06
Neosaxitoxin	0	0	0	0	0	0	0	0	0	0	0	0	4.21513e+06	4.15432e+06	4.11345e+06	4.0909e+06	4.08565e+06	4.09718e+06
Cephalosporin C	0	0	0	0	0	0	0	0	0	0	0	0	4.1814e+06	4.15892e+06	4.14072e+06	4.12664e+06	4.11653e+06	6022.19
Beclometasone dipropionate	0	0	0	0	0	0	0	0	0	0	0	0	4.17504e+06	4.0081e+06	3.87596e+06	3.77228e+06	3.69257e+06	3.6336e+06
Niflumic Acid	0	0	0	0	0	0	0	0	0	0	0	0	4.17497e+06	4.22633e+06	4.25598e+06	4.26389e+06	4.2506e+06	4.21724e+06
4'-O-Methylnorbelladine	0	0	0	0	0	0	0	0	0	0	0	0	4.16595e+06	56457.4	113134	91736	264004	13536.9
1,2-Cyclohexanedione	2.55317e+07	2.2089e+07	1.5995e+07	8.3088e+06	1.21626e+07	1.66081e+07	1.4919e+07	1.32899e+07	1.81457e+07	1.46327e+07	1.08828e+07	1.47205e+07	4.15093e+06	4.26439e+06	1.37077e+07	3.01354e+07	1.02092e+07	1.13534e+07
Mesaconate	0	0	0	0	0	0	0	0	0	0	0	0	4.13727e+06	1.25516e+06	3.96618e+06	5.95845e+06	3.55581e+06	3.6085e+06
Alloepipregnanolone	0	0	0	0	0	0	0	0	0	0	0	0	4.13272e+06	3.76225e+06	9.42721e+06	1.22542e+07	1.60828e+06	1.2041e+06
Fenofibrate	0	0	0	0	0	0	0	0	0	0	0	0	4.11438e+06	4.095e+06	4.08916e+06	4.09609e+06	5777.21	4.14672e+06
4a-Carboxy-4b-methyl-5a-cholesta-8,24-dien-3b-ol	0	0	0	0	0	0	0	0	0	0	0	0	4.1071e+06	7.90076e+07	337387	409822	1.07355e+06	191220
Fluocinonide	0	0	0	0	0	0	0	0	0	0	0	0	4.08515e+06	8319.29	4.08495e+06	4.07337e+06	4.05477e+06	4.02954e+06
13,14-Dihydro-15-keto-PGE2	0	0	0	0	0	0	0	0	0	0	0	0	4.0527e+06	4.07241e+06	24486.6	4.11728e+06	4.1422e+06	14290.3
Aloesin	0	0	0	0	0	0	0	0	0	0	0	0	4.04674e+06	4.06685e+06	4.08242e+06	4.09346e+06	4920.38	4.10224e+06
Butyric acid	0	0	0	0	0	0	0	0	0	0	0	0	4.03297e+06	790811	4.8723e+06	4.40712e+06	1.12316e+06	943463
Cyromazine	0	0	0	0	0	0	0	0	0	0	0	0	4.02432e+06	6.61734e+06	6.56866e+06	5.30209e+06	7.3826e+06	7.45951e+06
3-alpha(S)-Strictosidine	0	0	0	0	0	0	0	0	0	0	0	0	4.00597e+06	3.88559e+06	3.80742e+06	3.76539e+06	3.75605e+06	3.7782e+06
Eucalyptol	0	0	0	0	0	0	0	0	0	0	0	0	4.00255e+06	1.09823e+06	792876	775680	1.56231e+06	1.67738e+06
Mitomycin A	0	0	0	0	0	0	0	0	0	0	0	0	3.98472e+06	7703.82	5477.57	3.9279e+06	5834.07	4702.3
Butabarbital	0	0	0	0	0	0	0	0	0	0	0	0	3.97345e+06	2.85859e+06	655633	650063	990743	1.39226e+06
Carbinoxamine	0	0	0	0	0	0	0	0	0	0	0	0	3.96884e+06	3.77343e+06	4.21774e+06	4.64196e+06	4.68842e+06	4.91976e+06
S-Hexyl-glutathione	0	0	0	0	0	0	0	0	0	0	0	0	3.96499e+06	3.58658e+06	25016.5	14411	24186	4708.61
Methoxamine	0	0	0	0	0	0	0	0	0	0	0	0	3.96244e+06	2.42708e+06	173476	220231	420183	467564
9(S)-HPOT	0	0	0	0	0	0	0	0	0	0	0	0	3.95617e+06	5.79738e+06	9.38026e+06	1.40263e+07	5.79678e+06	2.21054e+06
N-methyl-L-glutamic Acid	0	0	0	0	0	0	0	0	0	0	0	0	3.9299e+06	4.22875e+06	6.96181e+06	9.40949e+06	1.02637e+07	1.31032e+07
Gibberellin A36	0	0	0	0	0	0	0	0	0	0	0	0	3.92934e+06	4.05842e+06	3.28411e+06	22745	21762.1	36251.8
Imipramine	0	0	0	0	0	0	0	0	0	0	0	0	3.91296e+06	4.07222e+06	4.13617e+06	3.86652e+06	3.81518e+06	4.22292e+06
CE(5:0)	0	0	0	0	0	0	0	0	0	0	0	0	3.90524e+06	130235	70928.6	255197	4.15887e+06	4.24697e+06
4'-Methoxyflavanone	0	0	0	0	0	0	0	0	0	0	0	0	3.90152e+06	3.76404e+06	2.91991e+06	2.79005e+06	4.43181e+06	4.52045e+06
Amitrole	0	0	0	0	0	0	0	0	0	0	0	0	3.89057e+06	1.62709e+07	1.46806e+07	3.44318e+06	3.08839e+06	3.17798e+06
2-Acetamidoethylphosphonate	0	0	0	0	0	0	0	0	0	0	0	0	3.88405e+06	4.00876e+06	2.70498e+06	3.6392e+06	3.70402e+06	3.7471e+06
Oxyphenbutazone	0	0	0	0	0	0	0	0	0	0	0	0	3.87658e+06	3.94675e+06	4.0247e+06	4.11086e+06	4.20584e+06	4.31042e+06
1-Methylxanthine	0	0	0	0	0	0	0	0	0	0	0	0	3.87147e+06	3.03669e+06	9.0073e+06	1.68345e+07	7.88144e+07	6.2239e+07
Arbutin	234502	261842	263997	269796	146984	183991	845363	606894	1.08537e+06	726113	737372	989768	3.85625e+06	4.06162e+06	3.31847e+06	3.5918e+06	3.21936e+06	2.61438e+06
Isopimpinellin	0	0	0	0	0	0	0	0	0	0	0	0	3.83821e+06	3.22132e+06	3.31148e+06	3.49867e+06	4.4468e+06	4.49312e+06
Mannitol	0	0	0	0	0	0	0	0	0	0	0	0	3.8307e+06	2.044e+06	3.46605e+06	3.08095e+06	2.2191e+06	3.85345e+06
ADP	1.03266e+06	768366	242236	282025	310862	393290	49703.8	54413	70052.4	69984	77617.6	69627.7	3.7858e+06	3.12278e+06	762602	802389	257153	1.28247e+06
Cadaverine	0	0	0	0	0	0	0	0	0	0	0	0	3.78497e+06	3.44295e+06	929637	614969	1.55456e+06	348456
N1-(5-Phospho-a-D-ribosyl)-5,6-dimethylbenzimidazole	0	0	0	0	0	0	0	0	0	0	0	0	3.78206e+06	3.93172e+06	4.0798e+06	4.2245e+06	4.36384e+06	4.49563e+06
Diphenoxylate	0	0	0	0	0	0	0	0	0	0	0	0	3.73286e+06	3.53965e+06	944916	853415	1.23493e+06	29430.3
4,4?-Dichlorobenzophenone	0	0	0	0	0	0	0	0	0	0	0	0	3.72176e+06	4.18974e+06	5.77175e+06	5.18867e+06	5.90492e+06	5.86418e+06
O-Demethyl-N-demethyl-staurosporine	0	0	0	0	0	0	0	0	0	0	0	0	3.71721e+06	1.36881e+06	3.16591e+06	1.59549e+07	642004	1.1376e+06
Lomefloxacin	0	0	0	0	0	0	0	0	0	0	0	0	3.71472e+06	3.74277e+06	3.76823e+06	3.79065e+06	28421.1	583599
Timolol	0	0	0	0	0	0	0	0	0	0	0	0	3.71447e+06	3.20198e+06	1.15735e+06	1.61885e+06	565923	984047
Tentoxin	0	0	0	0	0	0	0	0	0	0	0	0	3.71108e+06	4.41445e+06	61124.5	64311.4	119698	169798
Avenasterol	0	0	0	0	0	0	0	0	0	0	0	0	3.70914e+06	2.0012e+06	3.45002e+06	4.3749e+06	3.75715e+06	2.29304e+06
2-Keto-glutaramic acid	0	0	0	0	0	0	0	0	0	0	0	0	3.70655e+06	4.47941e+06	3.3874e+06	6.35614e+06	1.65876e+06	2.71383e+06
Candesartan cilexetil	18601.1	8270.72	898928	1.0609e+06	171583	132114	0	0	0	3244.7	0	0	3.66774e+06	2.42106e+06	553789	667108	6.09634e+06	27210.2
Methabenzthiazuron	0	0	0	0	0	0	0	0	0	0	0	0	3.65096e+06	4.05519e+06	326631	332650	295973	202079
Glabranin	0	0	0	0	0	0	0	0	0	0	0	0	3.64904e+06	3.65367e+06	3.65228e+06	3.64519e+06	3.63277e+06	3.61543e+06
(4Z,7Z,10Z,13Z,16Z,19Z)-Docosahexaenoic acid ethyl ester	0	0	0	0	0	0	0	0	0	0	0	0	3.63315e+06	981806	85829.7	201047	350152	183965
Pramoxine	0	0	0	0	0	0	0	0	0	0	0	0	3.61001e+06	2.38658e+06	3.28668e+06	1.61259e+06	5.40354e+06	6.33769e+06
2-Hydroxy-6-pentadecylbenzoic acid	0	0	0	0	0	0	0	0	0	0	0	0	3.60042e+06	2.23939e+06	3.45022e+06	4.39612e+06	1.82955e+06	3.0567e+06
Gentamicin A2	0	0	0	0	0	0	0	0	0	0	0	0	3.58489e+06	3.44225e+06	3.34499e+06	3.28487e+06	3.25697e+06	3.25892e+06
(-)-Quebrachamine	0	0	0	0	0	0	0	0	0	0	0	0	3.56015e+06	2.93611e+06	9.64707e+06	1.27739e+07	1.03623e+07	6.24373e+06
L-2-Hydroxyglutaric acid	0	0	0	0	0	0	0	0	0	0	0	0	3.55611e+06	3.79804e+06	4.3491e+06	4.3238e+06	4.81689e+06	4.95489e+06
Trifluralin	82951	89442.5	116070	104206	130155	85520.9	113907	85857.3	176985	35786.1	104890	132067	3.54797e+06	3.52419e+06	3.50963e+06	7322.87	9118.93	8132.18
Telmisartan	0	0	0	0	0	0	0	0	0	0	0	0	3.54712e+06	5781.15	3.52297e+06	3.52592e+06	3.53867e+06	20337.8
Phytanic acid	0	0	0	0	0	0	0	0	0	0	0	0	3.53983e+06	2.45237e+06	3.13949e+06	2.9914e+06	2.68141e+06	3.05077e+06
Harmalol	0	0	0	0	0	0	0	0	0	0	0	0	3.53345e+06	2.09731e+06	300980	369194	315884	773637
Salicylic acid	0	0	0	0	0	0	0	0	0	0	0	0	3.52303e+06	2.11862e+06	3.47422e+06	1.6966e+06	1.41016e+06	1.26074e+06
Indoxacarb	0	0	0	0	0	0	0	0	0	0	0	0	3.50536e+06	1.72075e+06	1.02946e+06	1.33867e+06	2.16645e+06	1.90288e+06
D-Erythrose 4-phosphate	4.37738e+06	7.76583e+06	2.46997e+06	2.58558e+06	5.27687e+06	5.18305e+06	1.33589e+06	1.28655e+06	1.94107e+06	1.0374e+06	2.30627e+06	2.14768e+06	3.50473e+06	3.31594e+06	3.38648e+06	3.06444e+06	3.0384e+06	3.07495e+06
Spiroxamine	0	0	0	0	0	0	0	0	0	0	0	0	3.4846e+06	4.43287e+06	2.56433e+06	5.01777e+06	2.10618e+06	4.90715e+06
Riboflavin	0	0	0	0	0	0	0	0	0	0	0	0	3.48417e+06	2.76967e+06	90419.5	68825.1	952680	66439.9
Genistin	0	0	0	0	0	0	0	0	0	0	0	0	3.47918e+06	3.64727e+06	5.11414e+06	5.88852e+06	4.19971e+06	3.79327e+06
Myricitrin	0	0	0	0	0	0	0	0	0	0	0	0	3.47399e+06	6387.12	6242.1	3.58631e+06	3.58456e+06	3.56379e+06
O-Acetylcarnitine	0	0	0	0	0	0	0	0	0	0	0	0	3.47305e+06	5.76104e+06	8.49151e+06	4.06442e+06	9.17691e+06	3.06425e+06
Rimonabant	0	0	0	0	0	0	0	0	0	0	0	0	3.46434e+06	5026.5	5135.24	4054.18	3.4975e+06	3.51879e+06
N-Phenyl-2-naphthylamine	1.31328e+06	1.42901e+06	1.39409e+06	1.37933e+06	1.33095e+06	1.32056e+06	1.28859e+06	1.1615e+06	1.69094e+06	1.24948e+06	1.26706e+06	1.35562e+06	3.45383e+06	2.40788e+06	342277	373628	411467	399849
Irbesartan	0	0	0	0	0	0	0	0	0	0	0	0	3.43372e+06	1.8642e+06	3.54099e+06	4.33587e+06	5.2976e+06	3.61928e+06
Nicotianamine	0	0	0	0	0	0	0	0	0	0	0	0	3.41874e+06	3.80489e+06	4.83732e+06	8.49951e+06	2.60666e+06	4.84865e+06
Tetrahydrocortisone	0	0	0	0	0	0	0	0	0	0	0	0	3.39474e+06	3.70155e+06	355998	142011	3.58534e+06	12515.5
5-Methoxyindoleacetate	0	0	0	0	0	0	0	0	0	0	0	0	3.37628e+06	3.87594e+06	1.0949e+06	944928	1.17739e+06	1.24758e+06
Trimethobenzamide	0	0	0	0	0	0	0	0	0	0	0	0	3.37604e+06	3.40882e+06	3.44806e+06	3.49407e+06	3.54722e+06	3.6078e+06
Biotin	0	0	0	0	0	0	0	0	0	0	0	0	3.35041e+06	3.12347e+06	82795.2	87908.4	227420	181560
Thiotepa	0	0	0	0	0	0	0	0	0	0	0	0	3.32996e+06	1.35281e+07	3.53743e+06	2.54145e+06	2.31457e+06	2.15161e+06
Pirimiphos-ethyl	0	0	0	0	0	0	0	0	0	0	0	0	3.32085e+06	3.31771e+06	3.31716e+06	3.31947e+06	3.3249e+06	3.3337e+06
4-Hydroxy-2-oxoglutaric acid	0	0	0	0	0	0	0	0	0	0	0	0	3.31397e+06	2.66799e+06	2.86157e+06	2.34694e+06	2.19733e+06	2.91719e+06
Fenbuconazole	0	0	0	0	0	0	0	0	0	0	0	0	3.2886e+06	14450.8	3.57531e+06	3.75107e+06	3.95244e+06	4.18358e+06
Moupinamide	0	0	0	0	0	0	0	0	0	0	0	0	3.28203e+06	4.96637e+06	1.6958e+06	2.1923e+06	2.32355e+06	1.39934e+06
Qing Hau Sau	0	0	0	0	0	0	0	0	0	0	0	0	3.27803e+06	2.38974e+06	29109.8	59229.4	531929	175973
Sulcatol	0	0	0	0	0	0	0	0	0	0	0	0	3.27678e+06	3.63571e+06	2.77009e+06	2.82339e+06	4.7365e+06	4.06583e+06
Carbimazole	0	0	0	0	0	0	0	0	0	0	0	0	3.26093e+06	3.76199e+06	3.21371e+06	2.99151e+06	3.39668e+06	3.18518e+06
S-Adenosylmethionine	0	0	0	0	0	0	0	0	0	0	0	0	3.24705e+06	3.26563e+06	3.27593e+06	3.27809e+06	3.2724e+06	3.25928e+06
Indolebutyric acid	0	0	0	0	0	0	0	0	0	0	0	0	3.23357e+06	2.49314e+06	2.83386e+06	2.70373e+06	2.85909e+06	3.01557e+06
Limonin	0	0	0	0	0	0	0	0	0	0	0	0	3.21919e+06	1.23067e+06	176044	8489.43	5690.27	11068.1
Riboflavin reduced	0	0	0	0	0	0	0	0	0	0	0	0	3.21837e+06	3.32495e+06	1.995e+07	1.88206e+07	4.29152e+07	1.39153e+07
para-Aminoazobenzene	0	0	0	0	0	0	0	0	0	0	0	0	3.19424e+06	1.72027e+06	347390	325657	377817	537043
Cyclic GMP	0	0	0	0	0	0	0	0	0	0	0	0	3.18923e+06	3.18207e+06	12800.7	3.1674e+06	27657.6	31583
2-Hydroxyglutarate	0	0	0	0	0	0	0	0	0	0	0	0	3.15196e+06	3.47372e+06	3.64415e+06	3.87717e+06	4.10936e+06	4.04216e+06
Carnitine	0	0	0	0	0	0	0	0	0	0	0	0	3.1449e+06	3.12307e+06	3.15336e+06	3.28549e+06	3.21615e+06	3.42857e+06
N-Acetylputrescine	0	0	0	0	0	0	0	0	0	0	0	0	3.14474e+06	3.24699e+06	908292	741987	1.21665e+06	2.24118e+06
Nodularin	0	0	0	0	0	0	0	0	0	0	0	0	3.12821e+06	16613.1	3.10435e+06	3.06078e+06	2.99913e+06	2.92243e+06
IBMX	0	0	0	0	0	0	0	0	0	0	0	0	3.09967e+06	2.06984e+06	3.57603e+06	3.38073e+06	3.64203e+06	4.03387e+06
Farnesoic acid	0	0	0	0	0	0	0	0	0	0	0	0	3.09466e+06	939646	2.29689e+06	1.70086e+06	3.81056e+06	1.6333e+07
Cocaine	0	0	0	0	0	0	0	0	0	0	0	0	3.08709e+06	3.83745e+06	69205.1	84104.4	100141	36254.4
Acetylphosphate	0	0	0	0	0	0	0	0	0	0	0	0	3.05626e+06	4.95222e+06	3.44743e+06	4.27032e+06	4.9916e+06	5.40543e+06
Gentamicin X2	0	0	0	0	0	0	0	0	0	0	0	0	3.0545e+06	2.48542e+06	441412	58221.2	2.03946e+06	16675.1
5-Amino-6-(5'-phosphoribitylamino)uracil	0	0	0	0	0	0	0	0	0	0	0	0	3.05079e+06	3.05599e+06	3.05645e+06	3.05209e+06	3.04293e+06	3.02923e+06
Harman	0	0	0	0	0	0	0	0	0	0	0	0	3.04585e+06	3.1232e+06	2.90029e+06	2.99613e+06	3.55657e+06	3.40635e+06
N8-Acetylspermidine	4.68994e+06	3.80743e+06	4.05175e+07	4.2591e+07	7.71094e+07	6.94508e+07	7.89325e+06	7.63858e+06	1.11373e+07	1.03944e+07	3.67055e+07	3.46043e+07	3.03117e+06	3.09273e+06	3.14115e+06	3.17515e+06	9.18216e+06	1.35511e+07
Dapdiamide C	0	0	0	0	0	0	0	0	0	0	0	0	3.02648e+06	3.71486e+06	86610.5	92781.2	438187	139236
2-Butenoate	0	0	0	0	0	0	0	0	0	0	0	0	3.0075e+06	8.81936e+06	4.21891e+06	1.00308e+07	8.09807e+06	6.49251e+06
Lariciresinol	0	0	0	0	0	0	0	0	0	0	0	0	3.00189e+06	2.79033e+07	1.62726e+06	1.44151e+06	874684	1.46753e+06
Pyridaben	0	0	0	0	0	0	0	0	0	0	0	0	2.99272e+06	2.96337e+06	2.92844e+06	2.88818e+06	7721.94	2.79416e+06
Indolelactic acid	0	0	0	0	0	0	0	0	0	0	0	0	2.9912e+06	3.3245e+06	3.92671e+06	3.88437e+06	5.04318e+06	5.20649e+06
1-O-Feruloyl-beta-D-glucose	0	0	0	0	0	0	0	0	0	0	0	0	2.98361e+06	2.96614e+06	4950.47	2.94488e+06	2.94046e+06	12068.7
Kanamycin	0	0	0	0	0	0	0	0	0	0	0	0	2.98141e+06	2.98264e+06	5197.81	3.03323e+06	4585.62	3.14882e+06
Selenomethionine	0	0	0	0	0	0	0	0	0	0	0	0	2.97439e+06	2.8122e+06	1.94235e+06	1.53002e+06	696521	1.10607e+06
11-O-Demethyl-17-O-deacetylvindoline	0	0	0	0	0	0	0	0	0	0	0	0	2.9723e+06	4.50766e+06	2.90331e+06	2.63938e+06	6025.48	6760.17
Phenytoin	0	0	0	0	0	0	0	0	0	0	0	0	2.96097e+06	3.31629e+06	1.62748e+06	1.62252e+06	3.68629e+06	2.70238e+06
Glucaric acid	0	0	0	0	0	0	0	0	0	0	0	0	2.95448e+06	3.52363e+06	3.47456e+06	3.28287e+06	4.62838e+06	4.01938e+06
Hexadecanedioic acid	0	0	0	0	0	0	0	0	0	0	0	0	2.95207e+06	75308.7	3.05691e+06	3.1007e+06	132141	781863
Cinnamaldehyde	0	0	0	0	0	0	0	0	0	0	0	0	2.95133e+06	3.83369e+06	2.81928e+06	2.42923e+06	2.52666e+06	2.40338e+06
L-Histidinol	0	0	0	0	0	0	0	0	0	0	0	0	2.94389e+06	1.21948e+07	1.64623e+07	1.60847e+06	1.51742e+06	1.60556e+06
Purpurin	0	0	0	0	0	0	0	0	0	0	0	0	2.93496e+06	2.89928e+06	2.87103e+06	2.84964e+06	2.83471e+06	2.82588e+06
Felbamate	0	0	0	0	0	0	0	0	0	0	0	0	2.93072e+06	55530	47371.6	10265	56578.2	62737.1
17-Hydroxyprogesterone	0	0	0	0	0	0	0	0	0	0	0	0	2.92925e+06	843983	2.15727e+06	1.17544e+06	1.71695e+07	2.18457e+06
Ecgonine	0	0	0	0	0	0	0	0	0	0	0	0	2.90335e+06	2.27622e+06	2.45114e+06	9.57195e+06	7.43009e+06	2.39701e+06
Homocitrulline	0	0	0	0	0	0	0	0	0	0	0	0	2.89863e+06	2.56261e+06	1.62771e+06	1.87333e+06	2.91471e+06	2.88109e+06
D-Maltose	0	0	0	0	0	0	0	0	0	0	0	0	2.89476e+06	2.74151e+06	1.45179e+06	1.4216e+06	81169.6	162421
Misoprostol	0	0	0	0	0	0	0	0	0	0	0	0	2.89357e+06	7437.52	5460.74	2.91529e+06	2.93708e+06	2.966e+06
Pentadecanoic acid	0	0	0	0	0	0	0	0	0	0	0	0	2.87594e+06	2.65044e+06	6.89598e+06	7.09374e+06	5.78405e+06	6.42792e+06
Thiocyclam	0	0	0	0	0	0	0	0	0	0	0	0	2.85319e+06	2.02403e+06	2.43434e+06	2.39438e+06	2.16709e+06	2.60377e+06
Ectoine	0	0	0	0	0	0	0	0	0	0	0	0	2.84807e+06	4.7299e+06	718195	799505	6.51774e+06	6.15742e+06
Deoxyribose	6.10479e+06	5.63099e+06	2.53667e+06	2.77233e+06	5.40158e+06	5.14223e+06	2.49433e+06	2.82246e+06	1.1733e+06	634722	2.39156e+06	2.30446e+06	2.81796e+06	3.28395e+06	2.08605e+06	1.80076e+06	2.03198e+06	2.16321e+06
Cephapirin	0	0	444519	412990	89007.7	111452	0	0	0	0	0	2123.4	2.80852e+06	2.08396e+06	524950	1.9522e+06	2.17303e+06	3.56017e+06
Pseudoephedrine	0	0	0	0	0	0	0	0	0	0	0	0	2.80402e+06	2.60107e+06	303426	1.8579e+06	2.58339e+06	2.3508e+06
N-Nitrosodi-n-butylamine	0	0	0	0	0	0	0	0	0	0	0	0	2.80046e+06	3.1759e+06	3.01259e+06	3.31869e+06	2.68598e+06	2.27986e+06
Prostaglandin D3	0	0	0	0	0	0	0	0	0	0	0	0	2.79935e+06	2.85218e+06	2.90874e+06	2.96926e+06	3.03391e+06	3.10272e+06
Magnesium protoporphyrin	0	0	0	0	0	0	0	0	0	0	0	0	2.79688e+06	8023.52	6386.38	5250.6	2.85464e+06	2.8827e+06
Tolmetin	0	0	0	0	0	0	0	0	0	0	0	0	2.7944e+06	5.34553e+06	1.05152e+07	9.30127e+06	5.55853e+06	8.21183e+06
Acetohexamide	0	0	0	0	0	0	0	0	0	0	0	0	2.78867e+06	2.841e+06	2.88549e+06	5617.4	2.94897e+06	6578.09
2-Hydroxyestrone	0	0	0	0	0	0	0	0	0	0	0	0	2.7626e+06	4.06831e+06	254942	230077	532788	473505
2,3-Dinor-8-iso prostaglandin F1alpha	0	0	0	0	0	0	0	0	0	0	0	0	2.75843e+06	6.57052e+06	7.26216e+06	7.20384e+06	5.64697e+06	955999
D-4'-Phosphopantothenate	0	0	0	0	0	0	0	0	0	0	0	0	2.75389e+06	2.84172e+06	7219.46	8446.12	25363.8	2.87441e+06
L-Tryptophan	8.17303e+08	7.05874e+08	6.93784e+08	7.01454e+08	8.59229e+08	8.53197e+08	2.8778e+08	3.22901e+08	4.20909e+08	3.33549e+08	7.76251e+08	8.4224e+08	2.75057e+06	2.38759e+06	2.28349e+06	2.1824e+06	2.22483e+06	2.18277e+06
9,10-DHOME	0	0	0	0	0	0	0	0	0	0	0	0	2.73096e+06	2.72132e+06	14612.9	2.72731e+06	28672.9	2.76494e+06
Deoxyadenosine	4.67834e+06	5.43486e+06	5.02158e+06	6.20721e+06	2.26984e+06	3.41285e+06	611709	825278	716323	628546	2.05673e+06	3.33245e+06	2.72848e+06	879850	23506.5	35785.4	66965.1	88259.4
L-Dopa	0	0	0	0	0	0	0	0	0	0	0	0	2.71999e+06	817142	5.82127e+06	6.65089e+06	1.02968e+07	1.25459e+07
Hydrochlorothiazide	0	0	0	0	0	0	0	0	0	0	0	0	2.71221e+06	639779	5.61824e+06	1.32079e+06	4.76914e+06	986829
Benzoyl phosphate	0	0	0	0	0	0	0	0	0	0	0	0	2.69407e+06	3.20583e+06	3.02382e+06	1.85811e+06	4.90011e+06	5.12208e+06
Isoprothiolane	0	0	0	0	0	0	0	0	0	0	0	0	2.68545e+06	2.6351e+06	1.53955e+07	1.47128e+07	2.51345e+07	2.49411e+07
Nicotinuric acid	0	0	0	0	0	0	0	0	0	0	0	0	2.67571e+06	2.8535e+06	1.41755e+06	1.37946e+06	2.55596e+06	3.08727e+06
BADGE	0	0	0	0	0	0	0	0	0	0	0	0	2.6643e+06	2.67553e+06	95143.6	66217.1	134914	16675.3
5-(2-Hydroxyethyl)-4-methylthiazole	0	0	0	0	0	0	0	0	0	0	0	0	2.65284e+06	2.99028e+06	777705	714574	1.14807e+06	946421
13-Deoxycarminomycin	0	0	0	0	0	0	0	0	0	0	0	0	2.65212e+06	2.67647e+06	6955.71	6822.33	2.73902e+06	2.75676e+06
Procarbazine hydrochloride	0	0	0	0	0	0	0	0	0	0	0	0	2.64639e+06	3.13994e+06	2.90538e+06	3.09045e+06	1.63403e+06	2.07649e+06
Digalacturonate	0	0	0	0	0	0	0	0	0	0	0	0	2.6432e+06	3.39256e+06	1.48054e+07	1.18595e+07	6.93876e+07	7.59584e+07
Ammelide	0	0	0	0	0	0	0	0	0	0	0	0	2.6419e+06	7.52253e+06	5.74118e+06	6.52549e+06	5.80377e+06	4.61693e+06
Methotrexate	0	0	0	0	0	0	0	0	0	0	0	0	2.64173e+06	1.98871e+06	3.32745e+06	7.71898e+06	1.97974e+06	1.7543e+06
Precorrin 6Y	0	0	0	0	0	0	0	0	0	0	0	0	2.63312e+06	2.59953e+06	2.56787e+06	2.53798e+06	3584.34	2.48285e+06
Lubiprostone	0	0	0	0	0	0	0	0	0	0	0	0	2.62641e+06	2.59754e+06	11527.7	4673.52	6476.65	6721.31
2-Deoxy-scyllo-inosose	0	0	0	0	0	0	0	0	0	0	0	0	2.62305e+06	5.78935e+06	1.86309e+06	2.36859e+06	2.35067e+06	2.39647e+06
9S-hydroxy-11,15-dioxo-5Z,13E-prostadienoic acid	0	0	0	0	0	0	0	0	0	0	0	0	2.62145e+06	2.68431e+06	15908.6	2.74183e+06	2.73534e+06	2.70633e+06
Methyllycaconitine	0	0	0	0	0	0	0	0	0	0	0	0	2.61775e+06	329074	4.2747e+06	4.20742e+06	4.14508e+06	45166.1
17a-Hydroxypregnenolone	0	0	0	0	0	0	0	0	0	0	0	0	2.6162e+06	4.8018e+06	2.55934e+06	2.27829e+06	1.14503e+06	2.57167e+06
Risperidone	0	0	0	0	0	0	0	0	0	0	0	0	2.60877e+06	2.50116e+06	2.42347e+06	5160.42	2.33709e+06	2.32266e+06
2'-Deamino-2'-hydroxyparomamine	0	0	0	0	0	0	0	0	0	0	0	0	2.6081e+06	2.60858e+06	2.62778e+06	4482.67	2.72297e+06	13896.2
dTDP-D-forosamine	0	0	0	0	0	0	0	0	0	0	0	0	2.60734e+06	4.88828e+06	214870	50045.7	19135.6	16271.1
pantothenic acid	0	0	0	0	0	0	0	0	0	0	0	0	2.59508e+06	2.82999e+06	1.04081e+06	820478	2.59326e+06	2.60013e+06
Formononetin	0	0	0	0	0	0	0	0	0	0	0	0	2.58743e+06	3.01746e+06	2.65566e+06	2.58431e+06	7.30495e+06	6.77183e+06
4-Hydroxybenzoate	0	0	0	0	0	0	0	0	0	0	0	0	2.58621e+06	2.98738e+06	3.04358e+06	2.6226e+06	810047	2.18806e+06
N-Succinyl-L,L-2,6-diaminopimelate	0	0	0	0	0	0	0	0	0	0	0	0	2.569e+06	1.81316e+06	1.01967e+06	927310	5.61292e+06	1.7431e+07
Deisopropylatrazine	0	0	0	0	0	0	0	0	0	0	0	0	2.56817e+06	2.39447e+06	3.24168e+06	2.86786e+06	2.84167e+06	3.85056e+06
dADP	0	0	0	0	0	0	0	0	0	0	0	0	2.56207e+06	1.237e+06	288001	1.43443e+06	997901	2.09603e+06
1-Naphthol	0	0	0	0	0	0	0	0	0	0	0	0	2.55761e+06	2.93177e+06	1.45783e+06	1.01501e+06	2.79467e+06	1.24848e+06
Androsta-1,4-diene-3,17-dione	0	0	0	0	0	0	0	0	0	0	0	0	2.55742e+06	2.32766e+06	114302	83471.6	112431	102605
Ambelline	0	0	0	0	0	0	0	0	0	0	0	0	2.54944e+06	2.61521e+06	5.34494e+06	5.50695e+06	5.50238e+06	5.34801e+06
N-Acetylhistidine	0	0	0	0	0	0	0	0	0	0	0	0	2.53447e+06	2.20308e+06	1.40986e+06	1.5449e+06	1.70023e+06	1.51485e+06
(-)-Wikstromol	0	0	0	0	0	0	0	0	0	0	0	0	2.53358e+06	2.567e+06	5345.1	4851.7	2.62943e+06	5537.81
Copal-8-ol diphosphate	0	0	0	0	0	0	0	0	0	0	0	0	2.53254e+06	6512.44	4551.52	6453.16	2.60318e+06	2.67999e+06
4-Hydroxystyrene	0	0	0	0	0	0	0	0	0	0	0	0	2.53165e+06	2.87939e+06	1.09882e+06	907741	964033	1.01456e+06
2-Acetamidofluorene	0	0	0	0	0	0	0	0	0	0	0	0	2.52548e+06	3.70635e+06	317268	311070	655485	580976
6'-Oxogentamicin X2	0	0	0	0	0	0	0	0	0	0	0	0	2.51289e+06	24127.9	2.44804e+06	2.41356e+06	2.37809e+06	5034.72
2-Oxoarginine	0	0	0	0	0	0	0	0	0	0	0	0	2.50232e+06	3.30506e+06	2.742e+06	3.59689e+06	3.23432e+06	3.52142e+06
Geniposidic acid	0	0	0	0	0	0	0	0	0	0	0	0	2.50153e+06	3.28278e+06	7.33583e+06	6.2505e+06	8.44611e+06	8.82189e+06
Levetiracetam	0	0	0	0	0	0	0	0	0	0	0	0	2.49507e+06	852697	5.21647e+06	5.12923e+06	4.28305e+06	5.21538e+06
5-Methyltetrahydrofolic acid	0	0	0	0	0	0	0	0	0	0	0	0	2.49317e+06	2.47424e+06	2.47003e+06	2.47959e+06	2.50261e+06	2.53944e+06
3,4-Dimethoxybenzaldehyde	0	0	0	0	0	0	0	0	0	0	0	0	2.49182e+06	1.56545e+06	1.00921e+06	1.46943e+06	1.9651e+06	3.32358e+06
1H-Indole-2,3-dione	0	0	0	0	0	0	0	0	0	0	0	0	2.48596e+06	2.41093e+06	2.66516e+06	2.777e+06	2.77057e+06	2.74714e+06
Tetracosanoic acid	0	0	0	0	0	0	0	0	0	0	0	0	2.47016e+06	2.25917e+06	1.45514e+06	222271	9.09572e+07	79000
Azatadine	0	0	0	0	0	0	0	0	0	0	0	0	2.46163e+06	3.06652e+06	1.86959e+06	1.49562e+06	259216	66722.7
N,N-Dimethylaniline	5.60883e+07	4.45813e+07	4.68933e+07	1.22368e+08	1.38874e+08	4.05124e+07	4.31127e+07	4.31782e+07	5.23063e+07	5.52844e+07	6.18558e+07	4.32945e+07	2.4575e+06	1.77523e+06	8.4584e+06	3.95325e+06	2.80716e+06	8.62839e+06
Desacetoxyvindoline	0	0	0	0	0	0	0	0	0	0	0	0	2.45091e+06	953435	6.12476e+06	4.43094e+06	4765.58	1.81548e+06
Tetrahydropteridine	0	0	0	0	0	0	0	0	0	0	0	0	2.45053e+06	2.3745e+06	1.68183e+06	1.52979e+06	1.77267e+06	1.74986e+06
Thiram	0	0	0	0	0	0	0	0	0	0	0	0	2.44002e+06	2.21749e+06	2.26718e+06	1.95743e+06	2.32079e+06	2.10639e+06
4-(Dimethylamino)azobenzene	0	0	0	0	0	0	0	0	0	0	0	0	2.43619e+06	2.12753e+06	166957	145900	160132	161683
Eprosartan	0	0	0	0	0	0	0	0	0	0	0	0	2.42685e+06	2.40868e+06	2.38849e+06	2.36663e+06	2.34334e+06	2.31874e+06
p-Fluorophenylalanine	0	0	0	0	0	0	0	0	0	0	0	0	2.42262e+06	2.81062e+06	2.72718e+06	2.51945e+06	2.74835e+06	1.19081e+06
N-Acetyl-L-aspartic acid	0	0	0	0	0	0	0	0	0	0	0	0	2.42203e+06	1.90504e+06	403474	381749	1.24871e+06	465436
26-Hydroxyecdysone	0	0	0	0	0	0	0	0	0	0	0	0	2.4022e+06	465661	311849	3.4189e+07	87666.6	2.71077e+06
Domoic acid	0	0	0	0	0	0	0	0	0	0	0	0	2.38374e+06	3.27491e+06	229118	221255	777553	654026
Sulfamethizole	0	0	0	0	0	0	0	0	0	0	0	0	2.3723e+06	2.3697e+06	2.36307e+06	2.35261e+06	4306.28	2.32134e+06
Nitrendipine	0	0	0	0	0	0	0	0	0	0	0	0	2.36754e+06	1.47304e+06	1.11097e+06	1.21877e+06	1.90452e+06	2.64768e+06
Berberine	0	0	0	0	0	0	0	0	0	0	0	0	2.36264e+06	2.33919e+06	7742.47	2.32566e+06	2.33441e+06	2.35321e+06
Ethoprophos	0	0	0	0	0	0	0	0	0	0	0	0	2.36066e+06	3.54091e+06	424192	340069	405960	395393
20a,22b-Dihydroxycholesterol	0	0	0	0	0	0	0	0	0	0	0	0	2.35782e+06	5.30316e+06	1.57921e+06	55470.7	727158	613027
2,5-Diamino-6-(5-phospho-D-ribitylamino)pyrimidin-4(3H)-one	2.9753e+06	2.73065e+06	1.33023e+06	1.46974e+06	1.38649e+06	1.4607e+06	518975	556181	558682	718570	326486	351565	2.33891e+06	74454.5	151584	184589	91507.2	2.37722e+06
11-cis-Dehydroretinal	0	0	0	0	0	0	0	0	0	0	0	0	2.33623e+06	2.07176e+06	3.53281e+06	3.24759e+06	256856	312816
Ketoprofen	0	0	0	0	0	0	0	0	0	0	0	0	2.32425e+06	2.21754e+06	1.43626e+06	735799	2.29987e+06	2.46432e+06
3-Sulfinoalanine	0	0	0	0	0	0	0	0	0	0	0	0	2.32251e+06	2.08374e+06	2.12595e+06	2.16106e+06	2.14199e+06	1.69822e+06
N-Methyltyramine	0	0	0	0	0	0	0	0	0	0	0	0	2.3221e+06	2.21984e+06	2.91227e+06	2.354e+06	1.84769e+06	2.24434e+06
4-Isopropylbenzaldehyde	0	0	0	0	0	0	0	0	0	0	0	0	2.311e+06	2.24836e+06	2.40392e+06	2.46185e+06	2.48644e+06	2.58902e+06
3-Hydroxy-L-phenylalanine	0	0	0	0	0	0	0	0	0	0	0	0	2.30764e+06	2.21599e+06	2.48172e+06	2.42122e+06	2.46466e+06	2.62351e+06
Buprenorphine	0	0	0	0	0	0	0	0	0	0	0	0	2.30517e+06	3.15e+06	663222	643782	284265	180634
Piperonal	0	0	0	0	0	0	0	0	0	0	0	0	2.30195e+06	2.5841e+07	3.0535e+06	3.13867e+06	2.78155e+06	3.23312e+06
4-Hydroxyphenylpyruvic acid	0	0	0	0	0	0	0	0	0	0	0	0	2.29307e+06	2.32522e+06	2.90993e+06	3.88396e+06	644840	1.18058e+06
Ginkgolide C	0	0	0	0	0	0	0	0	0	0	0	0	2.29235e+06	2.26138e+06	2.23628e+06	2.21659e+06	2.20195e+06	2.19205e+06
Amifostine	0	0	0	0	0	0	0	0	0	0	0	0	2.2899e+06	2.50001e+06	2.60522e+06	2.87995e+06	3.17705e+06	3.48093e+06
25-Hydroxycholesterol	0	0	0	0	0	0	0	0	0	0	0	0	2.28562e+06	3.59867e+06	1.36236e+06	1.90295e+06	1.69742e+06	1.00853e+06
(2-Naphthalenyloxy)acetic acid	0	0	0	0	0	0	0	0	0	0	0	0	2.27399e+06	125332	145885	402006	177502	122537
Sulfamethoxazole	67746.9	100383	35843.8	30575.7	14600.8	47250.3	91573.6	103616	86083.2	236423	134030	71451.3	2.26147e+06	2.28158e+06	2.29573e+06	2.30404e+06	2.30669e+06	2.30383e+06
Flumioxazin	1.0788e+07	1.25378e+07	1.12129e+07	1.24752e+07	1.21473e+07	1.23619e+07	1.16692e+07	1.30415e+07	1.26888e+07	2.20906e+07	1.20583e+07	1.08832e+07	2.25525e+06	2.27361e+06	2.29085e+06	2.30691e+06	2.32171e+06	2.33517e+06
Sudan I	0	0	0	0	0	0	0	0	0	0	0	0	2.25467e+06	2.30373e+06	59805.8	22929.7	16586.8	374071
Divinylprotochlorophyllide	0	0	0	0	0	0	0	0	0	0	0	0	2.25188e+06	2.22665e+06	2.22164e+06	2.23527e+06	2.26712e+06	2.318e+06
alpha-Santonin	0	0	0	0	0	0	0	0	0	0	0	0	2.24316e+06	1.97292e+06	2.96218e+06	2.31557e+06	1.64389e+06	1.63222e+06
Oxaprozin	0	0	0	0	0	0	0	0	0	0	0	0	2.23462e+06	2.50166e+06	460599	482759	195275	175904
Carbidopa-levodopa	0	0	0	0	0	0	0	0	0	0	0	0	2.23027e+06	6918.08	6504.49	6020.35	2.16147e+06	2.15415e+06
5'-O-beta-D-Glucosylpyridoxine	0	0	0	0	0	0	0	0	0	0	0	0	2.22243e+06	2.21703e+06	2.20231e+06	2.17958e+06	2.15002e+06	2.11442e+06
Pyracarbolid	0	0	0	0	0	0	0	0	0	0	0	0	2.22233e+06	2.3716e+06	2.49038e+06	2.38137e+06	2.8155e+06	2.99425e+06
Glycitein	0	0	0	0	0	0	0	0	0	0	0	0	2.21233e+06	479661	172182	245098	4.97793e+06	4042.13
Dinotefuran	0	0	0	0	0	0	0	0	0	0	0	0	2.20793e+06	3.02813e+06	3.22042e+06	3.72261e+06	6.83504e+06	5.64838e+06
Dioscin	0	0	0	0	0	0	0	0	0	0	0	0	2.2053e+06	2.28335e+06	2.30261e+06	2.26212e+06	2.16982e+06	2.03981e+06
3',5'-Dichloro-2-hydroxy-2-methylbut-3-enanilide	0	0	0	0	0	0	0	0	0	0	0	0	2.20286e+06	2.22407e+06	21135.2	32770.9	5937.73	21871.8
Salannin	0	0	0	0	0	0	0	0	0	0	0	0	2.19886e+06	1.67482e+06	1.55628e+06	1.40032e+06	8899.04	2.95163e+06
Fructose 1,6-bisphosphate	0	0	0	0	0	0	0	0	0	0	0	0	2.17564e+06	1.87012e+06	1.0212e+06	1.38801e+06	619997	1.08108e+06
5,6-DHET	0	0	0	0	0	0	0	0	0	0	0	0	2.16708e+06	1.55495e+06	760974	833378	932987	1.04916e+06
(R)-Amphetamine	0	0	0	0	0	0	0	0	0	0	0	0	2.16528e+06	2.44119e+06	2.13378e+06	1.91389e+06	2.12255e+06	1.99462e+06
Oxytetracycline	2.05666e+07	1.67011e+07	158760	201824	135344	71034.6	66551.8	5368.89	5192.19	2471.76	20367.2	17834.1	2.16491e+06	1.92465e+06	451670	853333	26308.3	27279.6
[6]-Gingerol	0	0	0	0	0	0	0	0	0	0	0	0	2.16254e+06	1.85777e+06	3.4204e+06	3.76089e+06	1.52827e+06	2.75854e+06
Arctiin	0	0	0	0	0	0	0	0	0	0	0	0	2.15842e+06	2.17834e+06	2.19421e+06	5732.63	2.21371e+06	2.21751e+06
N1,N12-Diacetylspermine	8.88763e+06	6.1965e+06	1.58389e+07	1.59073e+07	3.09245e+07	3.3253e+07	1.73229e+06	2.09072e+06	1.33183e+07	9.79163e+06	1.07282e+07	1.00768e+07	2.13469e+06	2.08101e+06	2.05365e+06	2.04975e+06	2.06825e+06	26628.4
Decarbamoylnovobiocin	0	0	0	0	0	0	0	0	0	0	0	0	2.13298e+06	2.05554e+06	188293	164382	9.34377e+06	9.17571e+06
Pilocarpine	0	0	0	0	0	0	0	0	0	0	0	0	2.13021e+06	2.45446e+06	3.40935e+06	3.25343e+06	6.42126e+06	6.21926e+06
4-Aminobenzenesulfonate	0	0	0	0	0	0	0	0	0	0	0	0	2.10804e+06	426792	502162	393673	173026	168931
Indole-3-acetate	0	0	0	0	0	0	0	0	0	0	0	0	2.10517e+06	523141	3.5226e+06	2.11116e+06	3.40109e+06	5.91148e+06
Notoginsenoside R1	0	0	0	0	0	0	0	0	0	0	0	0	2.10339e+06	2.17789e+06	2.23832e+06	2.28229e+06	2.30801e+06	2.31451e+06
S-Ribosyl-L-homocysteine	0	0	0	0	0	0	0	0	0	0	0	0	2.10164e+06	2.05467e+06	2.00163e+06	1.94403e+06	209987	217106
GDP-beta-L-colitose	0	0	0	0	0	0	0	0	0	0	0	0	2.10133e+06	2.05766e+06	6115.72	1.98497e+06	11109.9	12358.9
Estriol-16-Glucuronide	0	0	0	0	0	0	0	0	0	0	0	0	2.09987e+06	85559.9	2.05056e+06	6835.47	20931.5	9447.99
Estrone	0	0	0	0	0	0	0	0	0	0	0	0	2.09537e+06	197724	73821.9	99244.7	93513.1	110230
Ropivacaine	0	0	0	0	0	0	0	0	0	0	0	0	2.09498e+06	9.95561e+06	1.53504e+06	4.98122e+06	69508.3	127648
Meperidine	0	0	0	0	0	0	0	0	0	0	0	0	2.075e+06	1.8202e+06	2.40153e+06	3.75051e+06	3.60158e+06	2.48387e+06
p-Aminobenzoic acid	0	0	0	0	0	0	0	0	0	0	0	0	2.06676e+06	2.12526e+06	1.90435e+06	1.98848e+06	1.82156e+06	1.89953e+06
Pentostatin	0	0	0	0	0	0	0	0	0	0	0	0	2.06649e+06	955555	431928	313531	1.09931e+06	1.47923e+06
Prostaglandin E2	0	0	0	0	0	0	0	0	0	0	0	0	2.05864e+06	2.09309e+06	2.13569e+06	2.18678e+06	2.24689e+06	2.31677e+06
(3-Phenoxyphenyl)methanol	0	0	0	0	0	0	0	0	0	0	0	0	2.05487e+06	1.72358e+06	780119	554499	916328	994718
S-Glutathionyl-L-cysteine	0	0	0	0	0	0	0	0	0	0	0	0	2.04987e+06	2.26405e+06	139005	1.45561e+06	29320.1	138774
3-Methylxanthine	0	0	0	0	0	0	0	0	0	0	0	0	2.04962e+06	3.382e+06	3.06909e+06	1.84765e+06	1.78017e+06	1.87112e+06
6'-Dehydro-6'-oxoparomamine	0	0	0	0	0	0	0	0	0	0	0	0	2.04556e+06	2.04217e+06	1.6112e+06	1.38116e+06	9487.8	8040.45
Triamcinolone acetonide	0	0	0	0	0	0	0	0	0	0	0	0	2.04163e+06	1.05799e+06	3.31299e+06	3.32972e+06	48791.9	49778.9
Ecgonine methyl ester	0	0	0	0	0	0	0	0	0	0	0	0	2.0189e+06	3.93405e+06	1.5783e+06	1.3101e+06	1.30161e+06	1.10583e+06
Epicatechin	0	0	0	0	0	0	0	0	0	0	0	0	2.00626e+06	2.43112e+06	4.16676e+06	3.88332e+06	5.13284e+06	4.45496e+06
Protoveratrine A	0	0	0	0	0	0	0	0	0	0	0	0	2.00226e+06	1.99548e+06	1.98117e+06	1.96033e+06	1.93386e+06	1.90251e+06
Scolymoside	0	0	0	0	0	0	0	0	0	0	0	0	1.99231e+06	1.99466e+06	1.98538e+06	1.96544e+06	1.936e+06	1.89828e+06
4-Octylphenol	0	0	0	0	0	0	0	0	0	0	0	0	1.98829e+06	4.62556e+06	93919.5	109752	143164	1.93712e+06
Tropine	0	0	0	0	0	0	0	0	0	0	0	0	1.95418e+06	2.06378e+06	2.13153e+06	2.21784e+06	1.99118e+06	2.19247e+06
7-Demethylmitomycin A	0	0	0	0	0	0	0	0	0	0	0	0	1.94914e+06	1.64239e+06	164699	232490	1.15999e+06	2.01138e+06
4-Methylumbelliferone	0	0	0	0	0	0	0	0	0	0	0	0	1.93812e+06	1.96958e+06	2.15701e+06	2.04847e+06	1.20977e+07	1.40528e+07
N-Benzoyl-4-hydroxyanthranilate	3.31429e+06	3.32993e+06	3.33436e+06	3.18535e+06	3.08511e+06	3.11314e+06	2.94951e+06	2.58643e+06	3.28611e+06	3.06547e+06	3.0134e+06	3.19359e+06	1.92894e+06	2.49205e+06	3.18184e+06	3.3491e+06	763175	1.42191e+06
Phenylephrine	0	0	0	0	0	0	0	0	0	0	0	0	1.9093e+06	1.69846e+06	1.63441e+06	1.58284e+06	1.64089e+06	1.67157e+06
6k-PGF1alpha-d4	0	0	0	0	0	0	0	0	0	0	0	0	1.90502e+06	1.33913e+06	1.46442e+06	1.67177e+06	1.65936e+06	1.28077e+06
Umbelliferone	0	0	0	0	0	0	0	0	0	0	0	0	1.90486e+06	311036	2.90447e+06	1.6347e+06	6.00504e+06	7.04143e+06
(-)-alpha-Narcotine	0	0	0	0	0	0	0	0	0	0	0	0	1.89972e+06	1.94076e+06	1.98801e+06	8631.2	2.10227e+06	8890.15
Capsaicin	0	0	0	0	0	0	0	0	0	0	0	0	1.88904e+06	6.12116e+06	9.75918e+06	2.75427e+06	2.3891e+06	8.62191e+06
(3S)-6-Acetamido-3-aminohexanoate	0	0	0	0	0	0	0	0	0	0	0	0	1.88684e+06	2.61952e+06	1.99429e+06	2.08395e+06	1.83539e+06	1.85884e+06
Amlodipine	0	0	0	0	0	0	0	0	0	0	0	0	1.88605e+06	1.85728e+06	1.83766e+06	4431	1.82307e+06	1.82725e+06
(S)-2-Acetolactate	0	0	0	0	0	0	0	0	0	0	0	0	1.88159e+06	1.81392e+06	2.46131e+06	2.39936e+06	2.29584e+06	2.3349e+06
Guanidinosuccinic acid	0	0	0	0	0	0	0	0	0	0	0	0	1.87886e+06	1.61196e+06	1.03934e+06	1.07841e+06	1.25558e+06	1.14818e+06
(+)-Camphor	0	0	0	0	0	0	0	0	0	0	0	0	1.87697e+06	1.9295e+06	2.31422e+06	2.2038e+06	2.20988e+06	2.46907e+06
Leukotriene C4	0	0	90114.2	124560	289462	342762	0	2857.38	0	0	0	0	1.86858e+06	1.69605e+06	434845	488947	1.0215e+06	527074
Suprofen	0	0	0	0	0	0	0	0	0	0	0	0	1.86386e+06	3.41492e+06	1.60953e+07	1.54798e+07	1.92923e+06	1.11484e+07
2-Methylthiobenzothiazole	0	0	0	0	0	0	0	0	0	0	0	0	1.86281e+06	4.95712e+06	7.91851e+06	1.12683e+07	6.42538e+06	7.60568e+06
Poncirin	0	0	0	0	0	0	0	0	0	0	0	0	1.85992e+06	1.86075e+06	1.8489e+06	1.82545e+06	22929.2	6130.33
Trifluoperazine	0	0	0	0	0	0	0	0	0	0	0	0	1.85773e+06	6877.76	1.75938e+06	1.733e+06	10787.6	1.71772e+06
Lauric aldehyde	0	0	0	0	0	0	0	0	0	0	0	0	1.85585e+06	1.95819e+06	2.06903e+06	2.18916e+06	2.31943e+06	2.46084e+06
Mestranol	0	0	0	0	0	0	0	0	0	0	0	0	1.84953e+06	108047	46698.1	9.87686e+07	9.85452e+07	181269
dUMP	78381.4	46441.1	4437.4	13851	258332	306698	0	6756.13	0	0	233115	231884	1.83871e+06	1.81812e+06	1.79604e+06	1.77268e+06	1.74826e+06	1.72298e+06
Licoricidin	0	0	0	0	0	0	0	0	0	0	0	0	1.82618e+06	1.8781e+06	1.90606e+06	1.9087e+06	1.8866e+06	1.84211e+06
Sclareol	0	0	0	0	0	0	0	0	0	0	0	0	1.81746e+06	338527	471732	1.15401e+06	362652	3.97942e+06
Ergosta-5,7,22,24(28)-tetraen-3beta-ol	0	0	0	0	0	0	0	0	0	0	0	0	1.81565e+06	1.84292e+06	1.87158e+06	1.90152e+06	8607	14334.4
Ginsenoside Rd	0	0	0	0	0	0	0	0	0	0	0	0	1.80818e+06	1.8285e+06	9908.93	1.92448e+06	2.00506e+06	2.11263e+06
Omethoate	0	0	0	0	0	0	0	0	0	0	0	0	1.79978e+06	1.56081e+06	7.52552e+06	1.7106e+06	1.66579e+06	1.66103e+06
Azobenzene	0	0	0	0	0	0	0	0	0	0	0	0	1.79914e+06	1.96341e+06	1.76067e+06	1.88372e+06	1.96635e+06	1.89697e+06
Aflatoxin G2	0	0	0	0	0	0	0	0	0	0	0	0	1.79911e+06	37844.5	1.78233e+06	1.78392e+06	11186.1	1.80598e+06
10-Hydroxycarbazepine	0	0	0	0	0	0	0	0	0	0	0	0	1.79843e+06	1.10396e+06	2.7527e+06	3.11056e+06	2.00892e+06	2.29048e+06
4-Amino-anhydrotetracycline	0	0	0	0	0	0	0	0	0	0	0	0	1.79517e+06	1.79997e+06	16399	165596	24743.1	44702.5
Swainsonine	0	0	0	0	0	0	0	0	0	0	0	0	1.78582e+06	1.68064e+06	1.53598e+06	1.42565e+06	1.48641e+06	1.40873e+06
Norgalanthamine	0	0	0	0	0	0	0	0	0	0	0	0	1.76913e+06	1.43634e+06	50571.6	74556.1	171243	138115
Nicotinic acid mononucleotide	0	0	0	0	0	0	0	0	0	0	0	0	1.75408e+06	2.24347e+06	4.20707e+06	4.30608e+06	4.49538e+06	4.54306e+06
Geranyl acetate	0	0	0	0	0	0	0	0	0	0	0	0	1.75378e+06	1.32448e+06	1.26826e+06	1.14966e+06	1.65223e+06	3.6567e+06
Thyrotropin releasing hormone	0	0	0	0	0	0	0	0	0	0	0	0	1.7471e+06	1.68906e+06	24375.3	28694.8	25623.7	36994.4
Rifamycin	0	0	378803	255772	399909	373396	0	0	1.83469e+06	1.96225e+06	802169	1.09208e+06	1.74013e+06	4573.81	6063.76	14779.4	34106.2	14974
Latrunculin A	0	0	0	0	0	0	0	0	0	0	0	0	1.7398e+06	1.81551e+06	1.87655e+06	1.9197e+06	1.94272e+06	1.94469e+06
ortho-Anisidine	0	0	0	0	0	0	0	0	0	0	0	0	1.73936e+06	1.67393e+06	1.9962e+06	1.99619e+06	2.19986e+06	2.27621e+06
Alfentanil	0	0	0	0	0	0	0	0	0	0	0	0	1.73265e+06	1.68999e+06	1.03669e+06	1.67976e+06	1.90625e+06	1.362e+06
Roseoflavin	0	0	0	0	0	0	0	0	0	0	0	0	1.73076e+06	1.78516e+06	1.84543e+06	7783.73	1.98524e+06	7561.34
Isopyridoxal	0	0	0	0	0	0	0	0	0	0	0	0	1.72149e+06	1.48178e+06	2.50839e+06	2.98894e+06	2.7281e+06	2.98503e+06
10-Formyldihydrofolate	0	0	0	0	0	0	0	0	0	0	0	0	1.71903e+06	1.70892e+06	1.70104e+06	1.69536e+06	1.69186e+06	1.69043e+06
Mepyramine	0	0	0	0	0	0	0	0	0	0	0	0	1.7087e+06	1.68691e+06	24959.9	5424.09	5979.98	12679.3
Fluvastatin	0	0	0	0	0	0	0	0	0	0	0	0	1.70126e+06	2.00059e+06	334476	387335	222491	278914
1-Methyl-4-phenyl-1,2,3,6-tetrahydropyridine	0	0	0	0	0	0	0	0	0	0	0	0	1.70103e+06	1.50703e+06	1.60056e+06	1.44406e+06	1.75101e+06	1.45861e+06
Sulfathiazole	0	0	0	0	0	0	0	0	0	0	0	0	1.70088e+06	1.71773e+06	1.73664e+06	1.75755e+06	4782.86	1.80534e+06
3,3'-Dimethoxybenzidine	0	0	0	0	0	0	0	0	0	0	0	0	1.6965e+06	2.04712e+06	2.35465e+06	2.56569e+06	646605	617073
Demethylcitalopram	0	0	0	0	0	0	0	0	0	0	0	0	1.69356e+06	2.30402e+06	36931.7	48500	14960.7	20678.4
Enalaprilat	0	0	0	0	0	0	0	0	0	0	0	0	1.68991e+06	775494	111972	143076	89026.8	105938
21-Deoxycortisol	0	0	0	0	0	0	0	0	0	0	0	0	1.6894e+06	332582	122718	92960.2	29823.2	16310.4
Propiomazine	0	0	0	0	0	0	0	0	0	0	0	0	1.68813e+06	1.88013e+06	81678.5	24497.3	234199	153962
3-Methyl-2-oxovaleric acid	0	0	0	0	0	0	0	0	0	0	0	0	1.68694e+06	2.07174e+06	2.02692e+06	1.90185e+06	2.08285e+06	2.23506e+06
Clomiphene citrate	0	0	0	0	0	0	0	0	0	0	0	0	1.68322e+06	1.70151e+06	1.71273e+06	1.71675e+06	1.71365e+06	1.70366e+06
Coumarin	0	0	0	0	0	0	0	0	0	0	0	0	1.68118e+06	3.49847e+06	1.00107e+06	2.22652e+06	1.01737e+06	2.31902e+06
Baicalein	0	0	0	0	0	0	0	0	0	0	0	0	1.67662e+06	1.65485e+06	7643.46	30498.5	4405.46	1.6445e+06
3''-Oxogentamicin A2	0	0	0	0	0	0	0	0	0	0	0	0	1.66675e+06	1.66658e+06	1.66212e+06	1.65361e+06	1.64139e+06	1.62592e+06
Oxalureate	0	0	0	0	0	0	0	0	0	0	0	0	1.65922e+06	2.53029e+06	3.25889e+06	121204	4.29784e+06	4.70987e+06
Aripiprazole	0	0	0	0	0	0	0	0	0	0	0	0	1.65064e+06	10265.7	1.64635e+06	5489.7	1.61446e+06	1.5898e+06
Fenuron	0	0	0	0	0	0	0	0	0	0	0	0	1.64838e+06	1.61846e+06	2.05774e+06	1.93238e+06	1.82246e+06	1.86283e+06
L-Histidine trimethylbetaine	0	0	0	0	0	0	0	0	0	0	0	0	1.64335e+06	1.77243e+06	1.32888e+06	1.30462e+06	1.18634e+06	1.09588e+06
Biocytin	0	0	0	0	0	0	0	0	0	0	0	0	1.6407e+06	1.83275e+06	150418	115612	60456.9	54547.4
Haloperidol	0	0	0	0	0	0	0	0	0	0	0	0	1.63963e+06	1.25295e+06	50996	28538.2	74087.9	45563.3
Acetaminophen	0	0	0	0	0	0	0	0	0	0	0	0	1.63666e+06	2.66639e+06	986876	990859	2.45764e+06	1.60804e+06
L-Homophenylalanine	0	0	0	0	0	0	0	0	0	0	0	0	1.63306e+06	1.11445e+06	809249	843295	786196	773560
L-Ribulose	0	0	0	0	0	0	0	0	0	0	0	0	1.61434e+06	858674	5.13652e+06	4.17801e+06	3.61803e+06	5.90472e+06
Thiamine	0	0	0	0	0	0	0	0	0	0	0	0	1.61122e+06	430514	7.5271e+06	5.60511e+06	5.71829e+06	7.87723e+06
(1H-Indol-3-yl)-N-methylmethanamine	0	0	0	0	0	0	0	0	0	0	0	0	1.60763e+06	2.83063e+06	3.69619e+06	3.43075e+06	3.80723e+06	3.52986e+06
Tocainide	0	0	0	0	0	0	0	0	0	0	0	0	1.60749e+06	465854	1.20354e+06	7.01889e+06	806151	670109
Parthenolide	0	0	0	0	0	0	0	0	0	0	0	0	1.58261e+06	3.20663e+06	161201	157915	923501	775271
Indinavir	0	0	0	0	0	0	0	0	0	0	0	0	1.5769e+06	325202	6.9041e+07	6.77573e+07	6.61739e+07	6.43521e+07
Asiaticoside	0	0	0	0	0	0	0	0	0	0	0	0	1.5763e+06	1.53585e+06	1.5085e+06	1.49255e+06	1.48699e+06	1.49141e+06
Baicalin	5.01644e+07	4.12344e+07	32061.8	33129.2	33564.1	8722.53	7549.14	2434.66	0	3123.16	0	1940.73	1.5741e+06	1.55791e+06	1.54449e+06	1.53356e+06	1.5249e+06	1.51836e+06
Sudan III	0	0	0	0	0	0	0	0	0	0	0	0	1.56991e+06	10020.1	41409.8	64743	32286.8	77027.5
Metalaxyl	0	0	0	0	0	0	0	0	0	0	0	0	1.56915e+06	1.50472e+06	1.34623e+06	1.17606e+06	970550	1.14369e+06
Ononin	0	0	0	0	0	0	0	0	0	0	0	0	1.56843e+06	1.58112e+06	1.59629e+06	1.61391e+06	1.63399e+06	11781
Methylisoeugenol	0	0	0	0	0	0	0	0	0	0	0	0	1.55693e+06	412264	2.61188e+06	2.98078e+06	4.49447e+06	4.6124e+06
N-Carbobenzoxyglycylproline	0	0	0	0	0	0	0	0	0	0	0	0	1.55428e+06	23478.3	34229.8	77789.2	13094.7	6569.96
Ribostamycin	0	0	0	0	0	0	0	0	0	0	0	0	1.55318e+06	363708	8.97644e+06	1.13918e+07	1.2775e+07	1.21316e+07
(R)-Pantolactone	0	0	0	0	0	0	0	0	0	0	0	0	1.55245e+06	1.44035e+06	1.34178e+06	1.57508e+06	1.52053e+06	1.46341e+06
Prochlorperazine	0	0	0	0	0	0	0	0	0	0	0	0	1.55074e+06	1.6312e+06	1.72955e+06	1.8498e+06	1.99766e+06	2.18137e+06
Putrescine	1.43378e+06	946289	6.85253e+07	6.90202e+07	1.38307e+07	1.39599e+07	393087	401542	815224	1.56711e+06	582482	806498	1.54358e+06	1.01916e+06	2.62813e+06	2.49643e+06	2.3238e+06	2.61032e+06
Propantheline	0	0	0	0	0	0	0	0	0	0	0	0	1.54104e+06	1.54744e+06	1.55644e+06	4489.28	1.58226e+06	1.5991e+06
Streptomycin	0	0	0	0	0	0	0	0	0	0	0	0	1.53795e+06	1.58947e+06	38185.9	20000.7	106102	64080.4
4a-Carbinolamine tetrahydrobiopterin	0	0	0	0	0	0	0	0	0	0	0	0	1.5364e+06	3.54481e+06	1.05135e+06	997999	1.60165e+06	1.31704e+06
dTDP-D-glucose	0	0	0	0	0	0	0	0	0	0	0	0	1.53622e+06	1.51949e+06	2.10338e+06	2.12534e+06	1.41993e+06	1.89784e+06
4-Acetamidobutanoate	0	0	0	0	0	0	0	0	0	0	0	0	1.53233e+06	1.33198e+06	2.21268e+06	1.99249e+06	1.84161e+06	1.94234e+06
Chorismate	0	0	0	0	0	0	0	0	0	0	0	0	1.52289e+06	1.49157e+06	13089.8	177661	29081.1	11922.2
Phenacetin	0	0	0	0	0	0	0	0	0	0	0	0	1.52162e+06	267855	201470	116555	228321	545998
Homo-L-arginine	0	0	0	0	0	0	0	0	0	0	0	0	1.51733e+06	2.30988e+06	1.69991e+06	1.55553e+06	2.38931e+06	9.89969e+06
Kinetin	0	0	0	0	0	0	0	0	0	0	0	0	1.51627e+06	1.82755e+06	1.08175e+07	2.0157e+06	2.24796e+06	2.083e+06
Metronidazole	0	0	0	0	0	0	0	0	0	0	0	0	1.51522e+06	2.72965e+06	392947	381439	2.35712e+06	3.11293e+06
5'-Oxoinosine	0	0	0	0	0	0	0	0	0	0	0	0	1.51296e+06	9898.28	7313.21	33341.6	1.54243e+06	19631
3-Amino-4-hydroxybenzoate	0	0	0	0	0	0	0	0	0	0	0	0	1.50989e+06	1.35479e+06	1.26568e+06	4.612e+06	3.66285e+06	1.56838e+06
3-Oxovalproic acid	0	0	0	0	0	0	0	0	0	0	0	0	1.50355e+06	1.31494e+06	1.47124e+06	1.50603e+06	1.42672e+06	1.59545e+06
Propoxyphene	0	0	0	0	0	0	0	0	0	0	0	0	1.49638e+06	279076	9902.42	7442.25	73417.9	7166.8
O-Succinyl-L-homoserine	0	0	0	0	0	0	0	0	0	0	0	0	1.49207e+06	418739	1.44524e+07	1.47579e+07	4.00782e+07	4.21781e+07
Fluvoxamine	0	0	0	0	0	0	0	0	0	0	0	0	1.49039e+06	237260	7398.72	10068.1	40675.7	56680
5-Hydroxy-L-tryptophan	0	0	0	0	0	0	0	0	0	0	0	0	1.4679e+06	1.06392e+06	575775	717733	616025	628999
Phenolic phosphate	0	0	0	0	0	0	0	0	0	0	0	0	1.4677e+06	1.23806e+06	1.46628e+06	1.49922e+06	2.22948e+06	2.2813e+06
gamma-L-Glutamyl-D-alanine	0	0	0	0	0	0	0	0	0	0	0	0	1.46212e+06	1.82151e+06	1.18313e+06	1.27939e+06	914407	769946
Methyl (indol-3-yl)acetate	0	0	0	0	0	0	0	0	0	0	0	0	1.45536e+06	1.2606e+06	1.50307e+06	1.50309e+06	1.56996e+06	1.64561e+06
Phosphonoacetate	0	0	0	0	0	0	0	0	0	0	0	0	1.45257e+06	1.43362e+06	1.64811e+06	1.72774e+06	1.75e+06	1.85974e+06
Quinone	0	0	0	0	0	0	0	0	0	0	0	0	1.44954e+06	1.74544e+06	1.49142e+06	1.68974e+06	1.62741e+06	1.41623e+06
Tranylcypromine	3.52452e+07	7.73346e+06	1.24962e+06	2.96409e+07	3.30126e+07	3.90504e+07	1.747e+07	3.12691e+07	4.92647e+07	3.32784e+07	4.4084e+07	4.45447e+07	1.44852e+06	1.24515e+06	702353	717810	777804	831140
N-Acetyl-alpha-D-glucosamine 1-phosphate	0	0	0	0	0	0	0	0	0	0	0	0	1.43865e+06	1.85805e+06	6.35488e+06	6.67531e+06	3.63063e+06	3.89287e+06
Imidazole-4-acetate	0	0	0	0	0	0	0	0	0	0	0	0	1.42984e+06	1.54274e+06	1.42548e+06	850890	1.33287e+06	6.6232e+06
Geldanamycin	0	0	0	0	0	0	0	0	0	0	0	0	1.42731e+06	2.1485e+06	19401.5	43452.9	5.39883e+06	5.29237e+06
Tryptophanol	0	0	0	0	0	0	0	0	0	0	0	0	1.42697e+06	921054	1.4102e+06	1.51655e+06	1.37716e+06	1.43213e+06
2-Amino-2-deoxy-D-gluconate	0	0	0	0	0	0	0	0	0	0	0	0	1.42612e+06	1.19631e+06	1.2169e+06	1.28876e+06	1.251e+06	1.22633e+06
Glucose 6-phosphate	0	0	0	0	0	0	0	0	0	0	0	0	1.4246e+06	2.02971e+06	1.56303e+07	1.8874e+07	8.18937e+06	1.04581e+07
Atorvastatin	0	0	0	0	0	0	0	0	0	0	0	0	1.42128e+06	1.40718e+06	1.39836e+06	1.39445e+06	1.39517e+06	1.40036e+06
Suberic acid	0	0	0	0	0	0	0	0	0	0	0	0	1.41872e+06	1.32623e+06	1.25948e+06	1.13091e+06	1.30222e+06	1.40172e+06
Lividamine	0	0	0	0	0	0	0	0	0	0	0	0	1.41496e+06	729494	7068.58	7505.94	26808.6	1.31498e+06
Zolpidem	0	0	0	0	0	0	0	0	0	0	0	0	1.41288e+06	731247	53861.1	58758	20250.9	42396.3
Haplopine	0	0	2.52803e+06	3.19928e+06	6.14508e+06	7.6596e+06	0	109912	812935	26495.9	1.78177e+06	1.16962e+06	1.41091e+06	1.20894e+06	129702	61095.8	73410.1	101369
Miltirone	0	0	0	0	0	0	0	0	0	0	0	0	1.41086e+06	140604	81292.7	3.21276e+06	89364.4	748606
Etomidate	0	0	0	0	0	0	0	0	0	0	0	0	1.4054e+06	1.40711e+06	1.19631e+06	1.13994e+06	1.23367e+06	1.39497e+06
12-Hydroxydihydrochelirubine	0	0	0	0	0	0	0	0	0	0	0	0	1.40225e+06	1.44322e+06	1.47999e+06	1.51187e+06	1.53832e+06	1.55909e+06
Isoliquiritin	0	0	0	0	0	0	0	0	0	0	0	0	1.38771e+06	8404.42	1.39658e+06	4758.63	32754.5	13472.8
(2R,5S)-2,5-Diaminohexanoate	0	0	0	0	0	0	0	0	0	0	0	0	1.38378e+06	906825	2.04791e+06	1.86089e+06	4.77582e+06	2.87617e+06
Pentylenetetrazole	0	0	0	0	0	0	0	0	0	0	0	0	1.38127e+06	1.37706e+06	1.42042e+06	1.42026e+06	1.3948e+06	157165
N6-Methyl-2'-deoxyadenosine	0	0	0	0	0	0	0	0	0	0	0	0	1.37722e+06	1.60185e+06	43222.7	68421.2	46567.1	47994.5
Salmeterol	0	0	0	0	0	0	0	0	0	0	0	0	1.37494e+06	1.35222e+06	1.32875e+06	1.30491e+06	1.28101e+06	1.25727e+06
Taraxerol	0	0	0	0	0	0	0	0	0	0	0	0	1.37333e+06	678756	92867.7	222769	454526	810948
Erythritol	0	0	0	0	0	0	0	0	0	0	0	0	1.37271e+06	1.65768e+06	1.39568e+06	1.31111e+06	2.07758e+06	1.20398e+06
12-Keto-leukotriene B4	0	0	0	0	0	0	0	0	0	0	0	0	1.36207e+06	4.60366e+06	197259	293433	1.0184e+06	245015
Chlorophyllide b	0	0	0	0	0	0	0	0	0	0	0	0	1.3615e+06	1.35586e+06	1.34787e+06	1.33767e+06	1.32539e+06	1.31118e+06
Tri-allate	0	0	0	0	0	0	0	0	0	0	0	0	1.35543e+06	1.4432e+06	3.70461e+06	2.96786e+06	4.77017e+06	1.12171e+06
L-Rhamnofuranose	0	0	0	0	0	0	0	0	0	0	0	0	1.35421e+06	1.41991e+06	1.46393e+06	1.43955e+06	1.54405e+06	1.52525e+06
Naringin chalcone	0	0	0	0	0	0	0	0	0	0	0	0	1.34674e+06	1.31782e+06	1.2943e+06	1.27572e+06	1.26168e+06	1.25176e+06
Linezolid	0	0	0	0	0	0	0	0	0	0	0	0	1.34439e+06	928990	37679.8	27768.4	768954	1.01429e+06
Tazarotene	0	0	0	0	0	0	0	0	0	0	0	0	1.34073e+06	1.32062e+06	1.29659e+06	1.26945e+06	6263.45	1.20851e+06
Aspirin	0	0	0	0	0	0	0	0	0	0	0	0	1.33678e+06	895230	1.20178e+06	1.02041e+06	9.93846e+06	1.79251e+06
2-Chloromaleylacetate	0	0	0	0	0	0	0	0	0	0	0	0	1.33555e+06	1.36784e+06	1.45405e+06	1.3128e+06	1.22586e+06	1.18841e+06
Bilobalide A	0	0	0	0	0	0	0	0	0	0	0	0	1.32812e+06	1.33584e+06	1.33716e+06	1.33225e+06	1.32146e+06	6220.98
Topiramate	0	0	0	0	0	0	0	0	0	0	0	0	1.32681e+06	1.33236e+06	1.33784e+06	1.34321e+06	1.34841e+06	1.35341e+06
Orotic acid	0	0	0	0	0	0	0	0	0	0	0	0	1.32299e+06	1.06964e+06	2.32202e+06	3.65496e+06	2.73391e+06	5.53179e+06
Dimethylbenzimidazole	3.4492e+06	3.97864e+06	5.31529e+06	5.51704e+06	5.46308e+06	4.9108e+06	4.83252e+06	4.92407e+06	6.12097e+06	6.1476e+06	4.73031e+06	4.5068e+06	1.32285e+06	1.36497e+06	1.25791e+06	1.17888e+06	1.34089e+06	1.45566e+06
Caprylic acid	0	0	0	0	0	0	0	0	0	0	0	0	1.32131e+06	1.50306e+06	1.6896e+06	1.6692e+06	1.58583e+06	1.97525e+06
Prostaglandin B2	0	0	0	0	0	0	0	0	0	0	0	0	1.31963e+06	1.48266e+06	998622	1.17294e+06	1.36603e+06	1.12917e+06
D-Pantethine	0	0	0	0	0	0	0	0	0	0	0	0	1.31871e+06	1.13268e+06	1.27724e+06	298911	588580	416567
Doxepin	0	0	0	0	0	0	0	0	0	0	0	0	1.31601e+06	1.26647e+06	1.40632e+06	1.47075e+06	1.65058e+06	1.59409e+06
Metanephrine	0	0	0	0	0	0	0	0	0	0	0	0	1.31493e+06	4.63227e+06	853312	916413	825225	958334
Trioxsalen	0	0	0	0	0	0	0	0	0	0	0	0	1.3101e+06	1.38157e+06	1.96022e+06	1.86578e+06	932141	810559
(2S,5S)-trans-Carboxymethylproline	0	0	0	0	0	0	0	0	0	0	0	0	1.30408e+06	1.25155e+06	942126	588788	2.05769e+06	1.06974e+06
Morphine	0	0	0	0	0	0	0	0	0	0	0	0	1.30211e+06	1.27075e+06	1.25028e+06	9994.26	1.23728e+06	1.24368e+06
Myriocin	0	0	0	0	0	0	0	0	0	0	0	0	1.29668e+06	1.40154e+06	30174.8	6.45689e+06	7534.34	6.21199e+06
Anethole	0	0	0	0	0	0	0	0	0	0	0	0	1.29441e+06	1.24553e+06	1.48904e+06	1.49576e+06	1.47904e+06	749249
Soyasaponin I	0	0	0	0	0	0	0	0	0	0	0	0	1.29135e+06	1.31366e+06	1.33737e+06	1.36241e+06	1.3887e+06	1.41618e+06
4-Methylcatechol	0	0	0	0	0	0	0	0	0	0	0	0	1.28953e+06	1.42437e+06	1.73464e+06	1.78277e+06	1.68928e+06	1.93863e+06
Flurbiprofen	0	0	0	0	0	0	0	0	0	0	0	0	1.28846e+06	843661	247439	192619	100612	159329
Tetracenomycin E	0	0	0	0	0	0	0	0	0	0	0	0	1.2873e+06	1.32539e+06	1.35374e+06	1.37153e+06	1.37838e+06	1.37422e+06
GW 9662	0	0	0	0	0	0	0	0	0	0	0	0	1.28648e+06	6980.99	1.27555e+06	5491.84	5047.56	1.28849e+06
Mifepristone	0	0	0	0	0	0	0	0	0	0	0	0	1.28214e+06	140046	3.59142e+07	3.43791e+07	3.13729e+07	88118.8
Iodotyrosine	0	0	0	0	0	0	0	0	0	0	0	0	1.27651e+06	1.30352e+06	1.33529e+06	1.37234e+06	1.41525e+06	1.46465e+06
Rilmenidine	0	0	0	0	0	0	0	0	0	0	0	0	1.27369e+06	1.38132e+06	1.52561e+06	1.31833e+06	2.38866e+06	2.04433e+06
Betulin	0	0	0	0	0	0	0	0	0	0	0	0	1.27037e+06	246802	30107.9	5.84894e+06	36984.9	54640
Methadone	0	0	0	0	0	0	0	0	0	0	0	0	1.2702e+06	953878	370432	1.39402e+06	380519	745745
Sparfloxacin	0	0	0	0	0	0	0	0	0	0	0	0	1.26881e+06	2.93499e+06	573750	594954	1.13255e+06	1.4237e+06
Camptothecin	0	0	0	0	0	0	0	0	0	0	0	0	1.26687e+06	1.31884e+06	1.36164e+06	1.39319e+06	1.41198e+06	1.41744e+06
Methyl aklanonate	0	0	0	0	0	0	0	0	0	0	0	0	1.26687e+06	1.27986e+06	1.29577e+06	7259.18	1.33681e+06	1.36236e+06
Trihexyphenidyl	0	0	0	0	0	0	0	0	0	0	0	0	1.26589e+06	1.18888e+06	1.79971e+06	1.55699e+06	1.44521e+06	1.2756e+06
Napropamide	0	0	0	0	0	0	0	0	0	0	0	0	1.26448e+06	428415	226853	213511	175424	233840
N2-Succinyl-L-arginine	0	0	0	0	0	0	0	0	0	0	0	0	1.26417e+06	918388	354764	345999	417345	435768
3-Methylcrotonylglycine	0	0	0	0	0	0	0	0	0	0	0	0	1.26365e+06	1.26005e+06	1.16847e+06	1.07992e+06	1.20627e+06	1.16231e+06
Hesperetin	0	0	0	0	0	0	0	0	0	0	0	0	1.2628e+06	1.15112e+06	1.35476e+06	1.10424e+06	388786	243387
D-Alanyl-D-alanine	0	0	0	0	0	0	0	0	0	0	0	0	1.25856e+06	1.35461e+06	1.41032e+06	1.54656e+06	1.47258e+06	1.61118e+06
para-Phenylenediamine	0	0	0	0	0	0	0	0	0	0	0	0	1.25385e+06	1.18869e+06	553280	588691	632734	711910
Dimethyl trisulfide	0	0	0	0	0	0	0	0	0	0	0	0	1.25326e+06	732192	4.58083e+06	2.80859e+06	6.23131e+06	7.1792e+06
Rosmarinate	0	0	0	0	0	0	0	0	0	0	0	0	1.25253e+06	1.31091e+06	1.36338e+06	1.40829e+06	1.44411e+06	1.46951e+06
Diltiazem	0	0	0	0	0	0	0	0	0	0	0	0	1.24335e+06	1.26016e+06	5393.81	1.28008e+06	1.28329e+06	10707.2
Minocycline	0	0	0	0	0	0	0	0	0	0	0	0	1.24242e+06	1.2067e+06	3673.03	1.14205e+06	1.11288e+06	4292.05
Gulonic acid	0	0	0	0	0	0	0	0	0	0	0	0	1.23485e+06	1.07174e+06	965034	862881	1.29574e+06	1.43078e+06
Geranic acid	0	0	0	0	0	0	0	0	0	0	0	0	1.23383e+06	1.27499e+06	1.42804e+06	1.34148e+06	1.42452e+06	1.58569e+06
Aminopentol	0	0	0	0	0	0	0	0	0	0	0	0	1.23357e+06	2.44983e+06	1.35426e+06	610390	266666	6.31324e+06
1-O-Sinapoyl-beta-D-glucose	0	0	0	0	0	0	0	0	0	0	0	0	1.22895e+06	1.34858e+06	1.4815e+06	1.62859e+06	1.78996e+06	1.96408e+06
Sufentanil	0	0	0	0	0	0	0	0	0	0	0	0	1.22296e+06	1.21309e+06	1.20795e+06	26442.7	1.21063e+06	1.21823e+06
Efavirenz	0	0	0	0	0	0	0	0	0	0	0	0	1.21726e+06	1.27873e+06	8421.47	18143.9	68012.4	22491.4
Cimifugin	0	0	0	0	0	0	0	0	0	0	0	0	1.21644e+06	1.32766e+06	1.45915e+06	1.61636e+06	19668.2	2.04107e+06
Olanzapine	0	0	0	0	0	0	0	0	0	0	0	0	1.21565e+06	514973	120920	54483	20775.8	5963.03
Hexylamine	0	0	0	0	0	0	0	0	0	0	0	0	1.21422e+06	1.47853e+06	2.23673e+06	2.26292e+06	2.39899e+06	2.39323e+06
3-Methyl-L-tyrosine	0	0	0	0	0	0	0	0	0	0	0	0	1.20526e+06	1.13088e+06	1.06908e+06	1.01272e+06	1.1666e+06	1.1211e+06
Pomiferin	0	0	0	0	0	0	0	0	0	0	0	0	1.20262e+06	840983	1.20944e+06	1.24233e+06	2.06259e+06	2.14435e+06
Nivalenol	0	0	0	0	0	0	0	0	0	0	0	0	1.19911e+06	1.59027e+06	1.0584e+06	1.09493e+06	1.1498e+06	1.21831e+06
Rinderine	0	0	0	0	0	0	0	0	0	0	0	0	1.19678e+06	308527	35916.6	506968	11906.4	53382.5
Thiamine pyrophosphate	0	0	0	0	0	0	0	0	0	0	0	0	1.1858e+06	1.17285e+06	1.17503e+06	1.19203e+06	1.22464e+06	1.27476e+06
Acetazolamide	0	0	0	0	0	0	0	0	0	0	0	0	1.1763e+06	1.20464e+06	6.12839e+06	5.74139e+06	5.69545e+06	5.50692e+06
Metyrapone	0	0	0	0	0	0	0	0	0	0	0	0	1.176e+06	735321	202125	170453	149665	155669
Rescinnamine	0	0	0	0	0	0	0	0	0	0	0	0	1.1704e+06	27350.7	13691	19185.1	6498.1	18265.1
Pentoxifylline	0	0	0	0	0	0	0	0	0	0	0	0	1.1675e+06	1.93656e+06	2.14616e+06	8.0647e+06	2.14208e+06	3.99298e+06
2-Amino-3-phosphonopropionic acid	0	0	0	0	0	0	0	0	0	0	0	0	1.1652e+06	1.07047e+06	633709	493249	6.65149e+06	5.81283e+06
Phenylpropanolamine	0	0	0	0	0	0	0	0	0	0	0	0	1.16398e+06	1.23256e+06	1.22454e+06	1.17133e+06	1.15787e+06	1.21103e+06
Doxycycline	0	0	0	0	0	0	0	0	0	0	0	0	1.16329e+06	644834	546988	497463	676452	756192
Chlorpromazine	0	0	0	0	0	0	0	0	0	0	0	0	1.16182e+06	1.14683e+06	1.0476e+06	1.08216e+06	1.15294e+06	1.26891e+06
Tropinone	0	0	0	0	0	0	0	0	0	0	0	0	1.15398e+06	1.01056e+06	1.17839e+06	1.25759e+06	1.2804e+06	1.2689e+06
Maleic acid homopolymer	0	0	0	0	0	0	0	0	0	0	0	0	1.15123e+06	1.16998e+06	1.50983e+06	1.4033e+06	1.35088e+06	1.4004e+06
Aflatoxin B2	0	0	0	0	0	0	0	0	0	0	0	0	1.14917e+06	6724.12	1.1594e+06	1.1559e+06	1.14699e+06	1.13313e+06
N-Demethyl-desepoxyansamitocin P-3	0	0	0	0	0	0	0	0	0	0	0	0	1.14617e+06	1.17045e+06	1.19355e+06	1.21509e+06	1.23474e+06	1.25228e+06
2,4,5-Trimethylaniline	0	0	0	0	0	0	0	0	0	0	0	0	1.14577e+06	1.27715e+06	1.04276e+06	904845	904207	1.02809e+06
Esmolol	0	0	0	0	0	0	0	0	0	0	0	0	1.14515e+06	1.13597e+06	46659.9	36632.4	133437	51407.5
Spinosyn A	0	0	0	0	0	0	0	0	0	0	0	0	1.13918e+06	1.15047e+06	1.16228e+06	1.17444e+06	1.18676e+06	1.19903e+06
Withaferin A	3836.38	0	0	0	0	0	198956	177809	0	0	63344.1	106318	1.13091e+06	432534	39644.5	3.04107e+07	37563.6	43417.2
Sakuranetin	0	0	0	0	0	0	0	0	0	0	0	0	1.13011e+06	1.14526e+06	3.28774e+06	3.21191e+06	3.94926e+06	4.17954e+06
L-Arabinose	0	0	0	0	0	0	0	0	0	0	0	0	1.1301e+06	1.15421e+06	774804	782418	732465	777774
Ancymidol	0	0	0	0	0	0	0	0	0	0	0	0	1.12819e+06	1.36712e+06	3.38248e+06	2.13706e+06	1.9432e+06	1.7518e+06
3alpha,12alpha-Dihydroxy-5beta-chol-6-enoate	0	0	0	0	0	0	0	0	0	0	0	0	1.12319e+06	1.01873e+06	1.16466e+06	1.17473e+06	1.13553e+06	1.08984e+06
(S)-Tetrahydroprotoberberine	0	0	0	0	0	0	0	0	0	0	0	0	1.11444e+06	1.2661e+06	2.49454e+06	72898.4	57798.4	40362.5
Vanylglycol	0	0	0	0	0	0	0	0	0	0	0	0	1.1106e+06	1.39184e+06	1.26121e+06	1.26817e+06	2.29754e+06	2.10429e+06
Oxoadipic acid	0	0	0	0	0	0	0	0	0	0	0	0	1.10806e+06	1.02654e+06	1.22148e+06	1.18146e+06	1.17146e+06	1.19657e+06
Ginsenoside Ro	0	0	0	0	0	0	0	0	0	0	0	0	1.10698e+06	24480.5	1.09222e+06	1.08825e+06	43694.7	1.08625e+06
Harpagoside	0	0	0	0	0	0	0	0	0	0	0	0	1.10484e+06	1.07892e+06	3.96892e+06	3.6288e+06	3.73196e+06	4.45518e+06
Procymidone	74266.7	100341	261292	377124	303470	303604	0	18019.8	137006	78909.6	10255.6	5317.65	1.10243e+06	387494	1.44914e+07	1.42359e+07	1.40622e+07	7426.21
Hydramethylnon	0	0	0	0	0	0	0	0	0	0	0	0	1.0968e+06	1.10487e+06	3805.12	1.12586e+06	1.13897e+06	1.15385e+06
1,3-Dihydro-(2H)-indol-2-one	0	0	0	0	0	0	0	0	0	0	0	0	1.09342e+06	921593	722794	705169	735885	694175
Chloroquine	8.51464e+06	9.80142e+06	1.41281e+07	1.04411e+07	1.31388e+07	9.70486e+06	9.10912e+06	9.14492e+06	1.16879e+07	5.81744e+06	1.00647e+07	7.58789e+06	1.09221e+06	648165	212423	181373	158266	44945.3
Daidzin	5.59469e+06	5.30897e+06	0	0	0	0	0	0	0	0	0	2798.82	1.09054e+06	3.30355e+06	157307	136240	32576.6	30017.9
Tolfenpyrad	0	0	0	0	0	0	0	0	0	0	0	0	1.08683e+06	1.10379e+06	1.122e+06	1.14139e+06	1.16191e+06	1.18355e+06
Floramultine	0	0	0	0	0	0	0	0	0	0	0	0	1.08461e+06	1.22383e+06	12383.7	7.74767e+06	1274.07	5242.31
Lathosterol	0	0	0	0	0	0	0	0	0	0	0	0	1.08062e+06	825480	130032	94616.2	155821	176583
4-Hydroxy-2-quinolone	0	0	0	0	0	0	0	0	0	0	0	0	1.07599e+06	1.10049e+06	1.85128e+06	1.21279e+06	918862	1.10636e+06
Chlordimeform	0	0	0	0	0	0	0	0	0	0	0	0	1.07595e+06	947206	928457	855212	854569	925256
Anatabine	0	0	0	0	0	0	0	0	0	0	0	0	1.07458e+06	1.07983e+06	1.08042e+06	1.22598e+06	1.3471e+06	1.38282e+06
Diethylamine	0	0	0	0	0	0	0	0	0	0	0	0	1.0737e+06	1.29986e+06	1.49203e+06	1.51506e+06	1.7545e+06	1.79479e+06
2-trans,6-trans-Farnesal	0	0	0	0	0	0	0	0	0	0	0	0	1.07289e+06	32218.6	754301	1.13115e+06	335447	260994
Dichlormid	3.46816e+06	1.64107e+06	255441	301466	724732	852082	349808	661722	4.7685e+06	3.46484e+06	969831	1.18887e+06	1.0646e+06	1.50373e+06	2.07686e+06	1.90787e+06	2.54461e+06	2.75305e+06
Astaxanthin	0	0	0	0	0	0	0	0	0	0	0	0	1.05867e+06	428082	2.94223e+06	3.03835e+06	3.13645e+06	3.23578e+06
Pantothenol	0	0	0	0	0	0	0	0	0	0	0	0	1.05563e+06	485862	2.59801e+06	576237	604509	561653
2-(Methylamino)benzoic acid	0	0	0	0	0	0	0	0	0	0	0	0	1.05547e+06	852784	857570	649524	708241	606434
N,N-Dimethylhistidine	0	0	0	0	0	0	0	0	0	0	0	0	1.04996e+06	1.65399e+06	1.57235e+06	1.89699e+06	2.35495e+06	2.90788e+06
Mefloquine	0	0	0	0	0	0	0	0	0	0	0	0	1.04808e+06	21994.1	1.0847e+06	1.09915e+06	1.11085e+06	6376.79
5'-Phosphoribosyl-N-formylglycinamide	0	0	0	0	0	0	0	0	0	0	0	0	1.04572e+06	1.07197e+06	2.44502e+06	2.36902e+06	2.649e+06	2.60956e+06
Androstanedione	0	0	0	0	0	0	0	0	0	0	0	0	1.04154e+06	401210	2.28691e+06	1.85894e+06	1.52454e+06	253999
Neolinustatin	0	0	0	0	0	0	0	0	0	0	0	0	1.04136e+06	815952	36195.8	12430.6	1.81184e+06	8735.21
O-Demethylpuromycin	0	0	0	0	0	0	0	0	0	0	0	0	1.03999e+06	1.05661e+06	1.07558e+06	1.09689e+06	10057.7	1.14672e+06
4'-Oxolividamine	0	0	0	0	0	0	0	0	0	0	0	0	1.03876e+06	1.01578e+06	121465	1.1256e+06	1.33709e+06	1.34822e+06
L-4-Hydroxyphenylglycine	0	0	0	0	0	0	0	0	0	0	0	0	1.03575e+06	893784	1.0238e+06	1.06463e+06	1.07538e+06	1.14653e+06
3-Methoxytyramine	0	0	0	0	0	0	0	0	0	0	0	0	1.03366e+06	910196	995530	986242	1.04331e+06	1.07757e+06
Pumiloside	0	0	0	0	0	0	0	0	0	0	0	0	1.03323e+06	1.04018e+06	1.04834e+06	1.05773e+06	1.06838e+06	1.08032e+06
D-Glycero-D-galacto-heptitol	0	0	0	0	0	0	0	0	0	0	0	0	1.03109e+06	827639	939448	715572	332374	404569
Dopamine	0	0	0	0	0	0	0	0	0	0	0	0	1.02982e+06	1.33045e+06	1.60426e+06	1.33515e+06	2.22209e+06	2.08236e+06
Queuine	0	0	0	0	0	0	0	0	865085	622711	1.16572e+06	1.48671e+06	1.02958e+06	1.02083e+06	4.99489e+06	3.77923e+06	8.29798e+06	6.21527e+06
Gatifloxacin	0	0	0	0	0	0	0	0	0	0	0	0	1.02579e+06	810723	63191.1	35300.8	57014.3	25437
Glucosamine	0	0	0	0	0	0	0	0	0	0	0	0	1.02133e+06	1.5362e+06	1.62603e+06	1.67914e+06	2.38735e+07	1.66713e+07
Quinic acid	0	0	0	0	0	0	0	0	0	0	0	0	1.02011e+06	1.01844e+06	907711	874719	945585	877667
Tobramycin	0	0	0	0	0	0	0	0	0	0	0	0	1.01678e+06	2.52213e+06	200060	179217	194394	124559
Delphinidin 3-glucoside	0	0	0	0	0	0	0	0	0	0	0	0	1.01251e+06	25326.2	999190	993159	5996.12	5237.57
p-Coumaroyl-D-glucose	0	0	0	0	0	0	0	0	0	0	0	0	1.00478e+06	1.0256e+06	11767.4	7277.77	1.0872e+06	1.10687e+06
Benzatropine	0	0	0	0	0	0	0	0	0	0	0	0	1.00471e+06	1.11585e+06	1.2074e+06	1.16064e+06	1.21544e+06	1.31887e+06
(+)-Bebeerine	0	0	0	0	0	0	0	0	0	0	0	0	1.00168e+06	739134	175160	135546	23563.4	71488.5
Kojibiose	2.81272e+07	2.56708e+07	1.3496e+06	1.21488e+06	321496	148345	58794.5	60331.1	0	32112.9	314854	63046.2	988847	982809	975654	967585	958754	949249
Gramine	0	0	0	0	0	0	0	0	0	0	0	0	983998	1.02497e+06	988061	940111	1.0503e+06	1.07066e+06
2,4-Diaminoanisole	0	0	0	0	0	0	0	0	0	0	0	0	982650	1.02476e+06	1.05874e+06	980916	1.05427e+06	986167
Bryostatin 1	0	0	0	0	0	0	0	0	0	0	0	0	978347	979462	974297	8763.24	19283.4	926734
4-Propylphenol	0	0	0	0	0	0	0	0	0	0	0	0	972486	932570	958839	955853	968322	950236
Zolmitriptan	0	0	0	0	0	0	0	0	0	0	0	0	972150	604493	392012	862242	656683	3.50164e+06
Mevalonic acid-5P	0	0	0	0	0	0	0	0	0	0	0	0	969535	1.05116e+06	585427	1.4294e+06	688278	4.30208e+06
Penbutolol	0	0	0	0	0	0	0	0	0	0	0	0	967248	651506	1.21431e+06	950158	193508	469197
Trazodone	368867	346029	458064	453925	344691	307898	77801.1	39704.7	266663	204993	131702	110947	955106	963967	972442	980547	988292	995670
Uridine diphosphate-N-acetylglucosamine	0	0	0	0	0	0	0	0	0	0	0	0	954742	205151	2.16847e+06	48499.1	2.22043e+06	2.23756e+06
Levofloxacin	0	0	0	0	0	0	0	0	0	0	0	0	950704	275576	11644.4	39256.2	14986.5	20724.4
Estriol	0	0	0	0	0	0	0	0	0	0	0	0	950042	68642.3	19326.2	1.64011e+06	55056.5	37988.6
Clotrimazole	0	0	0	0	0	0	0	0	0	0	0	0	948896	907907	1.35693e+06	1.37217e+06	748790	746818
N-Methyltryptamine	0	0	0	0	0	0	0	0	0	0	0	0	948665	994539	1.0373e+06	1.07582e+06	158313	1.11972e+06
8-Demethylnovobiocic acid	0	0	0	0	0	0	0	0	0	0	0	0	948461	949758	953075	1471.44	965418	4732.35
Curcumin	0	0	0	0	0	0	0	0	0	0	0	0	947694	952364	960559	972481	988340	1.00829e+06
7-Methoxyisoflavone	0	0	0	0	0	0	0	0	0	0	0	0	943295	416689	34675	66945.6	114523	88769
N-Butyryl-L-homoserine lactone	0	0	0	0	0	0	0	0	0	0	0	0	929466	854589	921908	843116	801796	800322
trans-Zeatin-7-beta-D-glucoside	0	0	0	0	0	0	0	0	0	0	0	0	921590	301588	16629.9	12381.5	55293.1	158428
alpha-Zearalanol	0	0	0	0	0	0	0	0	0	0	0	0	920277	864857	280811	233039	269603	621268
DL-Homocystine	0	0	0	0	0	0	0	0	0	0	0	0	919779	783992	665406	820355	1.65127e+06	1.94849e+06
3-Methyl-1-(2,4,6-trihydroxyphenyl)-1-butanone	0	0	0	0	0	0	0	0	0	0	0	0	911104	735398	1.09102e+06	858853	532114	712920
Hyperin	0	0	0	0	0	0	0	0	0	0	0	0	903112	22267.9	871778	852922	832557	811126
Sinapyl alcohol	0	0	0	0	0	0	0	0	0	0	0	0	899435	845853	914220	947102	969766	1.16342e+06
Glycerol 3-phosphate	0	0	0	0	0	0	0	0	0	0	0	0	897691	710442	955748	802387	918457	934316
Phosphoribosylformylglycineamidine	0	0	0	0	0	0	0	0	0	0	0	0	890776	17360.7	9945.74	8146.23	882260	4406.5
18-Hydroxycorticosterone	0	0	0	0	0	0	0	0	0	0	0	0	886028	205530	14208	10153.7	14535	37460.8
Diacetoxyscirpenol	0	0	0	0	0	0	0	0	0	0	0	0	883135	958852	27317.5	15203	33532.5	23410.7
(R)-Salsolinol	0	0	0	0	0	0	0	0	0	0	0	0	880044	722202	662039	591438	554861	482736
Triethylamine	0	0	0	0	0	0	0	0	0	0	0	0	878048	1.40378e+06	1.71182e+06	1.20103e+06	2.47304e+06	1.60786e+06
Esculin	0	0	0	0	0	0	0	0	0	0	0	0	875901	887189	899705	10553.5	928454	944759
Osthol	0	0	0	0	0	0	0	0	0	0	0	0	873336	761517	207969	129935	793046	642283
Angelicin	0	0	0	0	0	0	0	0	0	0	0	0	871184	550834	291744	163227	639154	676483
Harmine	0	0	0	0	0	0	0	0	0	0	0	0	864570	945481	394051	362271	466608	147107
Octhilinone	0	0	0	0	0	0	0	0	0	0	0	0	861615	855626	785764	747614	732659	805439
Isoeugenol	0	0	0	0	0	0	0	0	0	0	0	0	861123	922260	900456	780531	956617	1.00185e+06
Demethylated antipyrine	0	0	0	0	0	0	0	0	0	0	0	0	859617	761269	657208	524942	1.44744e+06	749072
Episterol	0	0	0	0	0	0	0	0	0	0	0	0	859419	176718	923824	431777	281659	2.68139e+06
4,4'-Thiodianiline	0	0	0	0	0	0	0	0	0	0	0	0	859270	755113	1.6289e+06	1.46474e+06	439265	513653
5-Hydroxypentanoic acid	0	0	0	0	0	0	0	0	0	0	0	0	853790	981315	808117	728953	808016	801743
Sphinganine	7.83009e+06	3.32403e+07	1.01845e+07	7.26992e+07	7.00317e+07	9.10302e+06	7.1852e+06	7.50052e+06	2.7018e+07	2.18231e+07	8.99664e+06	1.17623e+07	847410	39343.6	2.79541e+07	2.83548e+07	162058	681082
Ursodeoxycholic acid	1.76134e+06	1.38156e+06	3.35278e+07	4.14165e+07	5.41342e+07	5.50466e+07	0	0	0	0	0	0	841710	382914	359897	650231	392690	961783
(2'E,4'Z,8E)-Colneleic acid	0	0	0	0	0	0	0	0	0	0	0	0	841432	3.04674e+06	512114	672219	117093	237587
L-Malic acid	0	0	0	0	0	0	0	0	0	0	0	0	839377	1.75027e+06	2.31014e+06	5.1581e+06	2.23933e+06	2.41299e+06
Atalaphylline	0	0	0	0	0	0	0	0	0	0	0	0	838943	550799	18590.6	5537.5	30414.9	21938.8
Fenpropidin	0	0	441498	535959	4.42419e+06	5.25553e+06	0	0	0	0	0	0	838900	845168	857534	876144	901432	934176
Piperine	0	0	0	0	0	0	0	0	0	0	0	0	835821	844575	853125	861429	869460	6675.57
N(alpha)-gamma-L-Glutamylhistamine	0	0	0	0	0	0	0	0	0	0	0	0	833802	636699	343041	358443	494855	610555
Amitriptyline	0	0	0	0	0	0	0	0	0	0	0	0	829607	2.43159e+06	9287.96	48838.2	41311.3	61120.6
Prazepam	0	0	0	0	0	0	0	0	0	0	0	0	829027	551145	434974	320165	782131	519750
Cisapride	0	0	0	0	0	0	0	0	0	0	0	0	823770	746553	69557.9	95035.7	7997.35	3.40129e+06
Theophylline	0	0	0	0	0	0	0	0	0	0	0	0	822620	356790	455694	490351	505324	426144
5'-Deoxy-5-fluorouridine	0	0	0	0	0	0	0	0	0	0	0	0	822248	717078	696022	726351	752796	730551
Bovinocidin	0	0	0	0	0	0	0	0	0	0	0	0	820777	801550	4.70957e+06	9.72044e+06	5.58826e+06	5.23093e+06
N-Demethylindolmycin	0	0	0	0	0	0	0	0	0	0	0	0	819491	1.36004e+06	3.57755e+06	3.16243e+06	3.90036e+06	3.41193e+06
Butenafine hydrochloride	0	0	0	0	0	0	0	0	0	0	0	0	816839	76832.6	803724	799390	796441	7220.81
epsilon-Caprolactone	0	0	0	0	0	0	0	0	0	0	0	0	805246	901360	1.04998e+06	1.19511e+06	1.19436e+06	1.1932e+06
Daidzein	8.79215e+07	8.01667e+07	6.62856e+06	7.09788e+06	4.97235e+06	5.12292e+06	27391.8	8036.96	4.42606e+06	3.62063e+06	47962.9	37431	805153	2.0575e+06	1.16555e+06	2.84743e+06	287939	44614
N-Acetyl-L-glutamate 5-semialdehyde	0	0	0	0	0	0	0	0	0	0	0	0	802506	851231	6.49702e+06	1.5324e+06	9.83554e+06	1.29395e+07
2,6-Dimethylaniline	4.52123e+07	4.49272e+07	4.54077e+07	4.61706e+07	4.64088e+07	3.69535e+07	4.36499e+07	4.12052e+07	5.39811e+07	5.27293e+07	4.38197e+07	4.40708e+07	802343	866732	979421	903913	975568	1.02178e+06
5-Methoxydimethyltryptamine	0	0	0	0	0	0	0	0	0	0	0	0	795223	756226	703636	755365	870520	764859
Naftifine	0	0	0	0	0	0	0	0	0	0	0	0	795105	378316	176949	1.14027e+06	840976	3.87536e+06
L-Cysteine	0	0	0	0	0	0	0	0	0	0	0	0	791664	1.19291e+06	2.20769e+06	2.39381e+07	873540	2.07272e+07
Coumafuryl	0	0	0	0	0	0	0	0	0	0	0	0	789463	938716	373663	300402	73206.9	99999
Beta-Guanidinopropionic acid	8.2561e+07	6.74596e+07	1.79685e+08	1.64586e+08	2.07108e+08	2.06978e+08	7.13679e+07	8.69656e+07	3.78703e+08	4.39357e+08	3.57697e+08	3.99092e+08	780967	1.02065e+06	1.15536e+06	1.12725e+06	1.17062e+06	1.23464e+06
Cyanidin 3-galactoside	0	0	0	0	0	0	0	0	0	0	0	0	780809	779189	4595.67	11162	790381	799421
Apramycin	0	0	0	0	0	0	0	0	0	0	0	0	769474	632991	39957	33062	1.93964e+06	1.84704e+06
Pymetrozine	0	0	0	0	0	0	0	0	0	0	0	0	769376	824035	359372	1.2743e+06	438481	1.23551e+06
Phytyl diphosphate	0	0	0	0	0	0	0	0	0	0	0	0	768196	152637	10432.7	2.9962e+06	2.85419e+06	9463.13
gamma-Glutamyl-beta-aminopropiononitrile	0	0	0	0	0	0	0	0	0	0	0	0	765945	923805	748497	832045	774977	796350
Tropate	0	0	0	0	0	0	0	0	0	0	0	0	759678	1.246e+06	1.22634e+06	887261	861606	903937
2-Naphthylamine	0	0	0	0	0	0	0	0	0	0	0	0	758961	553145	304626	333035	341657	402167
Cinoxacin	0	0	0	0	0	0	0	0	0	0	0	0	758608	775605	8700.04	802628	15137.6	17023.2
Yamogenin	0	0	0	0	0	0	0	0	0	0	0	0	758276	516060	286447	230983	831315	136611
(1'S,5'S)-Averufin	0	0	0	0	0	0	0	0	0	0	0	0	758003	748702	4197.1	738780	737749	4535.79
Lenticin	0	0	0	0	0	0	0	0	0	0	0	0	748096	452059	85323.1	139077	156895	156722
2-Deoxyecdysone	0	0	0	0	0	0	0	0	0	0	0	0	748044	1.06801e+06	322956	8.32418e+06	4.70745e+06	4.37298e+06
16-Methoxy-2,3-dihydro-3-hydroxytabersonine	0	0	0	0	0	0	0	0	0	0	0	0	747657	960128	1.27471e+06	977788	2.4177e+06	2.37546e+06
2',4'-Dihydroxyacetophenone	0	0	0	0	0	0	0	0	0	0	0	0	745762	784735	865880	932915	852418	4.23539e+06
Hydralazine	0	0	0	0	0	0	0	0	0	0	0	0	742046	1.16138e+06	1.40706e+06	1.47954e+06	1.81693e+06	2.07443e+06
GF 109203X	0	0	0	0	0	0	0	0	0	0	0	0	741884	338922	28059.2	17284.4	6060.75	62643.7
Dicamba	0	0	0	0	0	0	0	0	0	0	0	0	740041	379606	143006	94198.1	46485	19335.7
3D-3,5/4-Trihydroxycyclohexane-1,2-dione	0	0	0	0	0	0	0	0	0	0	0	0	737145	712531	793823	775462	867819	845273
Ethoxyquin	3.70641e+06	3.56528e+06	2.78361e+07	3.31601e+07	7.46143e+06	8.02228e+06	0	0	42823.8	27595.8	0	0	733565	1.55579e+06	353684	270420	14467.2	4841.66
Benfuracarb	0	0	0	0	0	0	0	0	0	0	0	0	728480	786766	64881.1	63382.4	73417.9	111728
(2S)-Liquiritigenin	0	0	0	0	0	0	0	0	0	0	0	0	724303	550724	386497	2.94704e+07	3.06492e+07	989952
Pyridoxamine 5'-phosphate	0	0	0	0	0	0	0	0	0	0	0	0	719623	1.14728e+06	1.22761e+06	1.79975e+06	2.6139e+06	2.86836e+06
4,4'-Diaminodiphenyl ether	0	0	0	0	0	0	0	0	0	0	0	0	719033	558298	667674	684742	701695	711227
Dicyclohexyl phthalate	0	0	0	0	0	0	0	0	0	0	0	0	711900	3.34336e+06	431446	431281	179146	117827
p-Cymene	0	0	0	0	0	0	0	0	0	0	0	0	707431	1.10298e+06	330597	242907	441979	331579
O-Methylsterigmatocystin	0	0	0	0	0	0	0	0	0	0	0	0	696709	679091	671117	671831	680994	698990
Paraoxon	68212.9	74897.1	2.08884e+06	2.41723e+06	2.76182e+06	2.71523e+06	121039	128702	214765	152832	125950	144073	689373	1.01226e+06	1.04357e+06	1.35061e+06	1.27532e+07	1.22e+07
Indole-3-carboxylic acid	0	0	0	0	0	0	0	0	0	0	0	0	688443	656788	636636	601610	578471	541924
Flutamide	1.21068e+07	1.01006e+07	3.53936e+06	3.34389e+06	2.90192e+06	3.07861e+06	797957	683922	1.16117e+06	1.22482e+06	838763	801737	688143	933841	787385	661266	1.57703e+06	1.92275e+06
Fusarenone X	0	0	0	0	0	0	0	0	0	0	0	0	687652	1.69273e+06	2.4376e+06	3.43197e+06	4.96438e+06	4.00068e+06
Thromboxane B2	1.97283e+07	1.71596e+07	105886	153069	86381.4	81488.3	7246.43	6409.1	117653	125101	25151.4	30161	684478	543969	12568.3	5703.75	5.31325e+06	5.33181e+06
Agmatine	0	0	0	0	0	0	0	0	0	0	0	0	683815	772301	737891	789509	974762	942755
Beta-D-Fructose 6-phosphate	0	0	0	0	0	0	0	0	0	0	0	0	680675	389782	6883.91	5976.72	24743.2	46118.2
2-Methylbutanal	0	0	0	0	0	0	0	0	0	0	0	0	678867	3.90905e+06	1.40512e+06	2.04861e+06	665846	2.78567e+06
Voacamine	0	0	0	0	0	0	0	0	0	0	0	0	678620	8907.89	11537.4	7672.35	783746	11573
Phosalone	0	0	0	0	0	0	0	0	0	0	0	0	676444	711651	746854	781615	815419	847670
Senecionine	0	0	0	0	0	0	0	0	0	0	0	0	675707	816637	119199	133033	106806	139221
Etoxazole	0	0	0	0	0	0	0	0	0	0	0	0	673707	649432	408258	370818	660515	696508
Coproporphyrin I	0	0	0	0	0	0	0	0	0	0	0	0	671260	1.63561e+07	1.65497e+07	1.68321e+07	1.72093e+07	1.76909e+07
Cannabinol	0	0	0	0	0	0	0	0	0	0	0	0	670786	672327	14962.6	13427.5	6481.47	13681.7
L-Iditol	0	0	0	0	0	0	0	0	0	0	0	0	669430	587418	587435	614419	677620	605362
Protoveratrine B	0	0	0	0	0	0	0	0	0	0	0	0	661038	976191	3405.14	11549.7	3.19867e+06	15071.8
Trichlopyr	0	0	0	0	0	0	0	0	0	0	0	0	660276	1.60793e+06	732751	466327	99859.5	403347
4-Hydroxyestradiol	0	0	0	0	0	0	0	0	0	0	0	0	646695	416529	30371.3	15545.2	16246.6	1.71817e+06
Nicotine	0	0	0	0	0	0	0	0	0	0	0	0	644927	3.49189e+06	3.18778e+06	4.92279e+06	1.111e+06	2.35459e+06
Orciprenaline	0	0	0	0	0	0	0	0	0	0	0	0	631521	562556	569187	494981	469558	500049
Phenolphthalein	0	0	0	0	0	0	0	0	0	0	0	0	621471	528237	624055	607400	283052	314492
Aminoglutethimide	0	0	0	0	0	0	0	0	0	0	0	0	616942	676911	1.88185e+06	1.77093e+06	1.80684e+06	2.06167e+06
2-Furancarboxaldehyde	0	0	0	0	0	0	0	0	0	0	0	0	616029	3.55781e+06	1.15093e+07	1.24471e+07	1.11156e+07	1.14963e+07
N-Acetyl-a-neuraminic acid	0	0	0	0	0	0	0	0	0	0	0	0	614277	1.37372e+06	1.90655e+06	4.30205e+06	3.05011e+07	2.75491e+07
Myclobutanil	0	0	0	0	0	0	0	0	0	0	0	0	613980	52079.8	201593	263960	744844	1.36797e+06
2-Acetolactate	0	0	0	0	0	0	0	0	0	0	0	0	610258	664055	729984	678075	724134	755068
N-Benzoylanthranilic acid	0	0	0	0	0	0	0	0	0	0	0	0	607820	602276	4.43252e+06	4.57687e+06	3.74377e+06	4.31344e+06
Taxifolin	0	0	0	0	0	0	0	0	0	0	0	0	606304	837354	192164	94180.9	128804	305993
Matricarin	0	0	0	0	0	0	0	0	0	0	0	0	606140	547982	690827	629883	540902	738367
Irinotecan	0	0	0	0	0	0	0	0	0	0	0	0	605392	6.21801e+06	6.36221e+06	6.43792e+06	6.44312e+06	6.37988e+06
3-Methylindolepyruvate	0	0	0	0	0	0	0	0	0	0	0	0	601085	176514	246880	198784	96981.6	176932
N-Oleoyl dopamine	0	0	0	0	0	0	0	0	0	0	0	0	600746	435183	234385	305503	2.20745e+07	127906
Cyclic AMP	0	0	0	0	0	0	0	0	0	0	0	0	596651	188210	111932	78927.1	437085	1.28019e+06
Fosinopril	0	0	0	0	0	0	0	0	0	0	0	0	592638	679653	187003	247785	82904.1	1.93204e+06
Mibefradil	0	0	0	0	0	0	0	0	0	0	0	0	592421	374465	615849	648627	391488	1.30604e+06
Perillyl alcohol	0	0	0	0	0	0	0	0	0	0	0	0	587109	564734	528798	606546	523881	605744
p-Methoxycinnamaldehyde	0	0	0	0	0	0	0	0	0	0	0	0	585162	500187	535606	537333	554729	498372
4-Methoxy-2,2'-bipyrrole-5-carbaldehyde	0	0	0	0	0	0	0	0	0	0	0	0	583217	832093	883188	2.92825e+06	1.02405e+06	1.06773e+06
Secologanin	0	0	0	0	0	0	0	0	0	0	0	0	579053	618987	1.04234e+08	4843.73	1.05347e+08	1.05887e+08
4,4'-Bis(dimethylamino)benzophenone	0	0	0	0	0	0	0	0	0	0	0	0	578312	355687	141655	209071	458888	657325
Pretazettine	0	0	0	0	0	0	0	0	0	0	0	0	574874	429457	200787	130685	71068.6	175656
5-KETE	0	0	0	0	0	0	0	0	0	0	0	0	574607	435777	1.41489e+06	1.51261e+06	305613	670648
Prostaglandin F2a	0	0	0	0	0	0	0	0	0	0	0	0	569529	85548.2	27814.3	12082.2	12705.6	198046
Xylometazoline	0	0	0	0	0	0	0	0	0	0	0	0	568070	127656	139543	138732	161225	841326
Simazine	0	0	0	0	0	0	0	0	0	0	0	0	566479	401998	494916	528345	638893	610593
7-Methylxanthine	0	0	0	0	0	0	0	0	0	0	0	0	565081	584002	325238	91188.9	4.14247e+06	2.97881e+06
2,3-Butanediol	0	0	0	0	0	0	0	0	0	0	0	0	563999	613428	599287	609150	706844	747498
Dimethylglycine	1.83722e+06	5.36835e+06	3.82168e+06	2.84445e+06	409996	6.04389e+06	2.0604e+06	2.57033e+06	4.16242e+06	1.59062e+06	2.63556e+06	2.8726e+06	558417	639281	690943	754687	614847	705110
Tryptophanamide	0	0	0	0	0	0	0	0	0	0	0	0	558133	327140	100549	124526	236251	212144
5-Methylcytosine	4.96142e+07	3.8243e+07	0	0	2.17283e+07	2.39878e+07	0	0	0	0	379660	1.24172e+07	557611	864514	1.34611e+06	1.30259e+06	5.81458e+06	1.82729e+06
Saxitoxin	4077.98	5551.66	138841	144419	430807	420948	18552.2	37581.2	51263.5	39747.9	39468.5	68821	556283	85337.7	27224.7	145293	905166	13061.1
Galantamine	0	0	0	0	0	0	0	0	0	0	0	0	551800	623558	300219	307933	665305	690538
Pindolol	0	0	0	0	0	0	0	0	0	0	0	0	548990	428146	17997	5.6931e+07	28732	5.67963e+07
N6,N6,N6-Trimethyl-L-lysine	0	0	0	0	0	0	0	0	0	0	0	0	548935	614916	56441.6	173466	54746.6	106514
Traumatic Acid	0	0	0	0	0	0	0	0	0	0	0	0	545935	331462	1.14671e+06	1.92748e+06	674493	1.7941e+06
Macarpine	0	0	0	0	0	0	0	0	0	0	0	0	541579	342212	1.32726e+06	839978	1.01763e+06	1.2377e+06
Deoxycorticosterone	0	0	0	0	0	0	0	0	0	0	0	0	536082	366059	217352	149123	102931	164614
(E)-3-(4-Hydroxyphenyl)-2-propenal	0	0	0	0	0	0	0	0	0	0	0	0	530218	708440	307412	225265	359120	626503
(-)-3-Isothujone	0	0	0	0	0	0	0	0	0	0	0	0	529208	549171	585796	637302	572174	552614
Magnoflorine	0	0	0	0	0	0	0	0	0	0	0	0	524083	542760	57651	3869.94	3799.47	3075.31
Blasticidin S	0	0	0	0	0	0	0	0	0	0	0	0	523827	901643	6.09177e+06	9618.93	41446	20503.1
Lenacil	0	0	0	0	0	0	0	0	0	0	0	0	523470	801533	261178	276374	537073	495647
16-Hydroxytabersonine	0	0	0	0	0	0	0	0	0	0	0	0	519989	3.40083e+06	29204.4	19950.6	38118.2	31059.7
Eugenol	0	0	0	0	0	0	0	0	0	0	0	0	519968	562264	562576	645283	660419	571122
4-(beta-D-Glucosyloxy)benzoate	0	0	0	0	0	0	0	0	0	0	0	0	516706	545961	817808	784605	863074	922455
5'-Dehydroadenosine	0	0	0	0	0	0	0	0	0	0	0	0	514089	650105	39112.1	61359.8	132967	78591.8
Cimetidine	0	0	0	0	0	0	0	0	0	0	0	0	510509	204736	6.42633e+06	15328.7	95066.7	70715.1
Phenyllactic acid	0	0	0	0	0	0	0	0	0	0	0	0	509985	485416	45739.7	85964.7	12990.9	12826.3
Gamma-Tocotrienol	0	0	0	0	0	0	0	0	0	0	0	0	509658	490520	352857	527939	782145	1.82197e+06
Isoandrocymbine	0	0	0	0	0	0	0	0	0	0	0	0	509400	349714	6265.88	6531.04	66514.6	48114.6
Dihomo-gamma-linolenate	0	0	0	0	0	0	0	0	0	0	0	0	509350	944820	316404	588124	598634	1.39633e+06
LY 294002	0	0	0	0	0	0	0	0	0	0	0	0	504521	1.39543e+06	130380	131480	209179	172335
Heliotrine	0	0	0	0	0	0	0	0	0	0	0	0	501987	19968.7	7320.36	5196.69	4.45902e+06	4.50496e+06
Lisinopril	0	0	0	0	0	0	0	0	0	0	0	0	500502	425528	5307.73	14857	1.3848e+06	4224.26
2-Methylbenzoic acid	0	0	0	0	0	0	0	0	0	0	0	0	498156	584167	575701	367501	792751	799502
3-Carbamoyl-2-phenylpropionaldehyde	0	0	0	0	0	0	0	0	0	0	0	0	496208	738976	1.13714e+06	843890	901446	554742
Oseltamivir	0	0	0	0	0	0	0	0	0	0	0	0	490077	241514	215925	201619	96385.5	129290
Epinephrine	0	0	0	0	0	0	0	0	0	0	0	0	486375	457112	540211	507353	557387	605893
Iminodiacetic acid	0	0	0	0	0	0	0	0	0	0	0	0	485117	512966	335467	276356	401111	403108
Tolcapone	0	0	0	0	0	0	0	0	0	0	0	0	484720	330359	32897	20228	7.69448e+06	4207.29
3''-Deamino-3''-oxonicotianamine	0	0	0	0	0	0	0	0	0	0	0	0	483543	357288	911244	463251	255824	683218
Terfenadine	0	0	0	0	0	0	0	0	0	0	0	0	482040	425458	81572	45644.1	1.00691e+07	1.04574e+07
Salvinorin A	0	0	0	0	0	0	0	0	0	0	0	0	480799	413562	18372.8	5174.18	25651.4	50910.6
Carmofur	0	0	0	0	0	0	0	0	0	0	0	0	479110	434713	541012	540810	306321	394396
Ketorolac	0	0	0	0	0	0	0	0	0	0	0	0	477876	347983	70690.7	3.76583e+06	196158	78745.3
Prostaglandin I2	0	0	0	0	0	0	0	0	0	0	0	0	477754	148405	244337	67719.4	113949	1.96365e+06
Dulcin	0	0	0	0	0	0	0	0	0	0	0	0	473239	477310	828349	862094	2.22363e+06	1.98512e+06
Rhodomycin D	0	0	0	0	0	0	0	0	0	0	0	0	472809	478918	486182	494663	5675.68	6107.51
HC-toxin	0	0	0	0	0	0	0	0	0	0	0	0	471926	218916	294255	548421	382398	1.55999e+06
2,4,6/3,5-Pentahydroxycyclohexanone	0	0	0	0	0	0	0	0	0	0	0	0	469862	363412	434853	727674	644418	712264
Syringic acid	0	0	0	0	0	0	0	0	0	0	0	0	469018	343887	124542	210243	135354	173651
Cybutryne	0	0	0	0	0	0	0	0	0	0	0	0	465427	369969	280653	294104	597729	564035
Procarbazine	0	0	0	0	0	0	0	0	0	0	0	0	465295	756984	344194	116381	96486.1	151008
Beta-Carboline	0	0	0	0	0	0	0	0	0	0	0	0	465235	508016	513671	507635	521088	577675
Cyclizine	0	0	0	0	0	0	0	0	0	0	0	0	461008	10741.4	16529.8	5190.68	2.70053e+06	4612.23
Jasmone	0	0	0	0	0	0	0	0	0	0	0	0	456332	634238	607440	613263	655343	690231
5-Hydroxyindoleacetylglycine	0	0	0	0	0	0	0	0	0	0	0	0	456210	274589	844958	489588	251956	444478
2-Dehydro-3-deoxy-L-rhamnonate	0	0	0	0	0	0	0	0	0	0	0	0	456131	876270	2.24485e+06	2.05415e+06	752219	3.10139e+06
2',6'-Dihydroxy-4'-methoxyacetophenone	0	0	0	0	0	0	0	0	0	0	0	0	455636	342648	481306	497312	575730	1.8735e+06
alpha-Ketoisovaleric acid	0	0	0	0	0	0	0	0	0	0	0	0	448808	439478	624190	466534	487626	520608
5,6,7,8-Tetrahydro-2-naphthoic acid	0	0	0	0	0	0	0	0	0	0	0	0	444005	386771	460056	431384	415768	523085
Normetanephrine	0	0	0	0	0	0	0	0	0	0	0	0	439991	459747	545001	463227	569689	483016
Geranylgeranyl-PP	0	0	0	0	0	0	0	0	0	0	0	0	435821	493300	14812.5	5617.52	803903	739883
Acetophenazine	0	0	0	0	0	0	0	0	0	0	0	0	433406	319622	184438	316842	236930	337488
Primaquine	0	0	0	0	0	0	0	0	0	0	0	0	429309	1.47083e+06	233054	452226	179869	2.07509e+06
Azlocillin	0	0	0	0	0	0	0	0	0	0	0	0	425831	331460	22895.5	54307.9	9.73173e+06	4577.23
Ethirimol	0	0	0	0	0	0	0	0	0	0	0	0	424349	52439.3	207268	155722	361335	529123
Fructose-1P	0	0	0	0	0	0	0	0	0	0	0	0	423689	401187	979240	648289	569692	553787
Theobromine	0	0	0	0	0	0	0	0	0	0	0	0	420560	520038	1.05635e+06	501388	524209	498003
Oxiconazole	0	0	0	0	0	0	0	0	0	0	0	0	419743	486478	3.63683e+06	3.40896e+06	3.15055e+06	3.78033e+06
2,6-Dimethoxyphenol	0	0	0	0	0	0	0	0	0	0	0	0	418350	1.49032e+06	556804	556536	532531	1.70976e+06
Ureidosuccinic acid	0	0	0	0	0	0	0	0	0	0	0	0	417176	338915	428599	1.89084e+06	951384	395072
9,10-Dihydroxybenzo[a]pyrene	0	0	0	0	0	0	0	0	0	0	0	0	413751	309112	364842	296228	394003	942279
Sinapic acid	0	0	0	0	0	0	0	0	0	0	0	0	412169	381225	149851	179379	200535	147770
N-Acetyldemethylphosphinothricin	0	0	0	0	0	0	0	0	0	0	0	0	411793	252901	267820	319260	282608	294386
Prostaglandin F3a	0	0	0	0	0	0	0	0	0	0	0	0	410227	100148	476766	397639	102540	4.11027e+06
Epothilone B	0	0	0	0	0	0	0	0	0	0	0	0	409490	164291	20779.8	130927	112611	185260
Cromoglicic acid	0	0	0	0	0	0	0	0	0	0	0	0	406820	302722	15042.1	2.43466e+06	2.43122e+06	5992.47
Isolithocholic acid	0	0	0	0	0	0	0	0	0	0	0	0	406625	256499	486830	96708.7	1.29372e+06	93735.2
Dolichotheline	0	0	0	0	0	0	0	0	0	0	0	0	406146	290751	310149	307252	314004	324323
4-Imidazolone-5-propionic acid	0	0	0	0	0	0	0	0	0	0	0	0	405893	501329	292150	296594	268226	473813
Sulfamethazine	0	0	0	0	0	0	0	0	0	0	0	0	405751	561141	169750	130970	153765	133112
Tacrine	0	0	0	0	0	0	0	0	0	0	0	0	402995	444832	494712	424452	470490	174888
Sequoyitol	0	0	0	0	0	0	0	0	0	0	0	0	402429	403127	377391	417479	396359	433291
Dopaquinone	0	0	0	0	0	0	0	0	0	0	0	0	402129	331395	407820	423064	487490	422400
Gluconic acid	0	0	0	0	0	0	0	0	0	0	0	0	399065	454019	706403	705243	433423	1.07539e+06
DAMGO	0	0	0	0	0	0	0	0	0	0	0	0	398405	532271	1.12543e+06	1.2103e+06	580762	1.53785e+06
8,12-Diethyl-3-vinylbacteriochlorophyllide d	0	0	0	0	0	0	0	0	0	0	0	0	397812	287381	4526.88	3891.95	2.29682e+06	2.30317e+06
T2 Toxin	0	0	0	0	0	0	0	0	0	0	0	0	397806	179634	190488	227140	1.01519e+06	13178.7
Protoporphyrin IX	0	0	0	0	0	0	0	0	0	0	0	0	397409	583534	185546	91586.2	215128	1.95578e+06
Adrenosterone	0	0	0	0	0	0	0	0	0	0	0	0	392962	163647	37055.3	14015.4	108907	62064.7
2-Deoxystreptamine	0	0	0	0	0	0	0	0	0	0	0	0	391730	513451	564086	520878	541263	540884
16-Hydroxy hexadecanoic acid	0	0	0	0	0	0	0	0	0	0	0	0	390240	125598	9.17587e+06	1.09797e+07	337753	282025
N-Nitrosodiphenylamine	0	0	0	0	0	0	0	0	0	0	0	0	389771	494292	803174	676150	550470	541227
Narcotine hemiacetal	0	0	0	0	0	0	0	0	0	0	0	0	386464	213622	8772.97	18800.7	13713.1	11612.2
Isoelemicin	0	0	0	0	0	0	0	0	0	0	0	0	385841	281178	449213	424671	428399	445649
Fluconazole	0	0	0	0	0	0	0	0	0	0	0	0	385695	457180	48388.4	64994.6	345642	578533
Neocembrene	0	0	0	0	0	0	0	0	0	0	0	0	384133	451134	5.01135e+07	4.95418e+07	4.89411e+07	65315.9
Gluconolactone	0	0	0	0	0	0	0	0	0	0	0	0	382604	482037	1.78819e+07	1.91659e+07	1.72221e+07	1.51726e+07
Atrazine	0	0	0	0	0	0	0	0	0	0	0	0	378495	377580	203411	243406	237992	217917
6-Keto-prostaglandin F1a	0	0	0	0	0	0	0	0	0	0	0	0	377807	145578	37513.7	36630.2	18654.8	103173
12-Keto-tetrahydro-leukotriene B4	0	0	0	0	0	0	0	0	0	0	0	0	377128	276619	77194.8	43901.1	5.8908e+06	5071.06
Polygodial	0	0	0	0	0	0	0	0	0	0	0	0	376919	124407	242763	270200	265390	483143
L-Phosphoarginine	0	0	0	0	0	0	0	0	0	0	0	0	376854	528756	525794	532408	373305	309628
Myristoleic acid	0	0	0	0	0	0	0	0	0	0	0	0	376394	283621	272227	336365	307754	269415
psi-Pelletierine	0	0	0	0	0	0	0	0	0	0	0	0	374465	481981	640892	652185	623350	613218
Mitomycin B	7.44077e+06	8.26338e+06	1.21968e+07	1.11724e+07	8.86133e+06	8.33569e+06	7.83877e+06	7.38273e+06	1.07121e+07	1.006e+07	7.58869e+06	7.27573e+06	372991	305854	218138	198624	177418	166962
Metolachlor	0	0	0	0	0	0	0	0	0	0	0	0	370201	304358	115740	37901.4	31501.7	19376.1
Astemizole	0	0	0	0	0	0	0	0	0	0	0	0	368253	229440	35755.6	17668	20099	21998.9
Tebuconazole	0	0	0	0	0	0	0	0	0	0	0	0	365098	356485	52572.7	39039.3	18419.6	19258.1
Butamben	0	0	0	0	0	0	0	0	0	0	0	0	362075	842090	348397	385553	337012	418475
Leukotriene F4	0	0	0	0	0	0	0	0	0	0	0	0	361645	334838	36081	62394.7	1.25317e+06	1.306e+06
(10S)-Juvenile hormone III diol	0	0	0	0	0	0	0	0	0	0	0	0	360533	6.46635e+06	3.67129e+06	120755	40970.4	2.52216e+06
6'-Oxolividamine	0	0	0	0	0	0	0	0	0	0	0	0	356533	1.03237e+06	160291	102739	99608.3	317818
Pergolide	0	0	0	0	0	0	0	0	0	0	0	0	354675	724495	60240.2	79020.6	59800.7	98802.9
Protopine	0	0	0	0	0	0	0	0	0	0	0	0	353987	14784.6	3.16292e+06	3.18498e+06	3.21647e+06	3.25746e+06
Imidazolepropionic acid	0	0	0	0	0	0	0	0	0	0	0	0	353693	305599	390455	346122	3.55752e+06	4.24939e+06
5-Methoxytryptamine	0	0	0	0	0	0	0	0	0	0	0	0	352738	298997	166119	159411	155729	145362
Tripelennamine	0	0	0	0	0	0	0	0	0	0	0	0	351961	362759	219463	295754	223488	304306
Aspartylglycosamine	0	0	0	0	0	0	0	0	0	0	0	0	351670	4.01941e+07	3.99541e+06	4.57013e+06	4.00172e+06	7.29665e+06
(Z)-4-Hydroxy-6-dodecenoic acid lactone	0	0	0	0	0	0	0	0	0	0	0	0	351545	487975	443165	396491	1.10746e+06	1.61468e+06
Dapsone	0	0	0	0	0	0	0	0	0	0	0	0	351238	321574	479200	438895	292426	413115
Levallorphan	0	0	0	0	0	0	0	0	0	0	0	0	350780	262845	6.50802e+06	6.58678e+06	26668.9	175914
Buprofezin	0	0	0	0	0	0	0	0	0	0	0	0	349738	466204	81577.7	128415	25624.7	23292.3
Leukotriene E4	0	0	0	0	0	0	0	0	0	0	0	0	349401	1.32337e+06	902103	187882	12206.2	5083.8
Propoxur	0	0	0	0	0	0	0	0	0	0	0	0	348575	360140	528716	522331	414028	535625
Cantharidin	0	0	0	0	0	0	0	0	0	0	0	0	348074	309453	338755	333158	314383	344008
4-(Methylnitrosamino)-1-(3-pyridyl)-1-butanone	0	0	0	0	0	0	0	0	0	0	0	0	344203	273763	386110	399215	432402	612604
Imazamethabenz-methyl	0	0	0	0	0	0	0	0	0	0	0	0	344011	42188.6	294259	310976	191959	1.16272e+06
Propazine	0	0	0	0	0	0	0	0	0	0	0	0	341115	290266	323350	445550	456214	415335
4-Amino-2-methyl-5-(phosphooxymethyl)pyrimidine	676941	585347	735394	622840	1.03636e+06	1.16652e+06	566510	516063	667310	459372	586330	602985	341093	376332	615347	544248	566687	662896
Sildenafil	0	0	0	0	0	0	0	0	0	0	0	0	339617	169587	10333.6	2147.33	3.85795e+06	3.84823e+06
4,4'-Methylene bis(2-methylaniline)	0	0	0	0	0	0	0	0	0	0	0	0	338975	308090	199669	201007	245050	262635
Methyleugenol	0	0	0	0	0	0	0	0	0	0	0	0	335763	288858	400269	389276	425150	425219
Isoferulic acid	0	0	0	0	0	0	0	0	0	0	0	0	331431	2.91757e+06	2.07837e+06	794741	1.49146e+06	4.16063e+06
Harmaline	0	0	0	0	0	0	0	0	0	0	0	0	326577	333097	337304	363407	349948	348893
5alpha-Dihydrodeoxycorticosterone	0	0	0	0	0	0	0	0	0	0	0	0	323652	343720	325249	665643	460104	158996
7-Methylxanthosine	7.87805e+06	6.26982e+06	7.05797e+06	6.40197e+06	1.52639e+06	1.41139e+06	2.54514e+06	889598	2.50106e+07	1.82497e+07	5.51401e+06	6.76754e+06	323464	259749	316934	380081	388700	495395
Naltrexone	0	0	0	0	0	0	0	0	0	0	0	0	321091	264799	2.28651e+06	66592.9	82378.9	103002
Delta-12-Prostaglandin J2	0	0	0	0	0	0	0	0	0	0	0	0	319418	139727	21747.4	64286.5	7.28079e+06	4958.85
Confertifolin	0	0	0	0	0	0	0	0	0	0	0	0	319298	395030	419174	366800	433397	423755
Tolterodine	0	0	0	0	0	0	0	0	0	0	0	0	318107	50524.9	1.35833e+06	24974.8	1.35181e+06	57242.4
Oleandomycin	0	0	0	0	0	0	0	0	0	0	0	0	316052	236895	4.39231e+06	4.1656e+06	22928.4	3.58136e+06
Coniferyl alcohol	0	0	0	0	0	0	0	0	0	0	0	0	315972	462907	358614	367172	386879	364073
alpha-Mangostin	0	0	0	0	0	0	0	0	0	0	0	0	314588	436306	47250.5	160172	304543	382662
Mitragynine	0	0	0	0	0	0	0	0	0	0	0	0	314204	421224	93020.3	71827.7	160534	247578
Silibinin	0	0	0	0	0	0	0	0	0	0	0	0	312730	40340.8	6576.73	11406.4	5570.13	9061.28
Gein	0	0	0	0	0	0	0	0	0	0	0	0	312393	456423	590892	99460.3	232252	114068
Pentaporphyrin I	0	0	0	0	0	0	0	0	0	0	0	0	312263	59688.5	18061.3	24455.3	3.25535e+07	12126.5
Nelfinavir	0	0	0	0	0	0	0	0	0	0	0	0	311587	197281	56021.2	132641	301449	2.34952e+07
Pyridostigmine	0	0	0	0	0	0	0	0	0	0	0	0	306948	310374	429213	418598	393241	415135
Zygadenine	0	0	0	0	0	0	0	0	0	0	0	0	304334	267026	18902.2	25837.4	96261.4	125389
5a-Cholest-8-en-3b-ol	0	0	0	0	0	0	0	0	0	0	0	0	300602	2.95389e+06	68662	97579.9	23382.6	184589
Serotonin	0	0	0	0	0	0	0	0	0	0	0	0	299896	222800	417754	464148	342175	339025
8-Anilino-1-naphthalene sulfonate	0	0	0	0	0	0	0	0	0	0	0	0	299545	168786	43617.5	22116.4	7826.58	6881.17
Avermectin A1b aglycone	0	0	0	0	0	0	0	0	0	0	0	0	298777	293349	43294.9	34193.7	11607	1.43641e+07
3-Oxo-5beta-cholanate	0	0	0	0	0	0	0	0	0	0	0	0	296249	511828	142869	314445	391447	688967
Bz-Arg-OEt	0	0	0	0	0	0	0	0	0	0	0	0	295459	682408	11101.5	7563.32	13990.7	5493.66
7-Aminomethyl-7-carbaguanine	0	0	0	0	0	0	0	0	0	0	0	0	290589	280130	318369	346004	331954	369158
(S)-cis-N-Methylstylopine	0	0	0	0	0	0	0	0	0	0	0	0	289249	314779	3.34288e+06	3.27372e+06	4.26045e+06	1.03583e+06
4-Amino-4-deoxychorismate	0	0	0	0	0	0	0	0	0	0	0	0	288324	245985	321543	267719	251637	293555
Gemcitabine	0	0	0	0	0	0	0	0	0	0	0	0	287043	436613	177542	169846	39633.9	197546
Hydroxyatrazine	0	0	0	0	0	0	0	0	0	0	0	0	286005	325326	293788	300872	300499	296381
Picrotin	0	0	0	0	0	0	0	0	0	0	0	0	284690	100811	974302	2.44627e+06	3.4246e+06	1.98128e+06
Osthenol	0	0	0	0	0	0	0	0	0	0	0	0	281517	329994	348308	325450	357628	317610
(-)-Jasmonic acid	0	0	0	0	0	0	0	0	0	0	0	0	281451	256920	327601	326768	362639	370583
Ofloxacin	0	0	0	0	0	0	0	0	0	0	0	0	280969	24798.8	166916	207472	269452	688589
6-Acetylmorphine	0	0	0	0	0	0	0	0	0	0	0	0	279827	809239	4.95572e+06	14018.4	14007.1	5511.36
Amobarbital	0	0	0	0	0	0	0	0	0	0	0	0	277712	174463	143439	197116	161882	181489
Pyriproxyfen	0	0	0	0	0	0	0	0	0	0	0	0	277004	362789	161043	209676	279954	300489
Chitobiose	0	0	0	0	0	0	0	0	0	0	0	0	276152	234117	45194.3	150938	250871	40411.3
Androsterone	0	0	0	0	0	0	0	0	0	0	0	0	274657	471370	391390	362512	382096	178314
Folic acid	0	0	0	0	0	0	0	0	0	0	0	0	272029	932294	2.36206e+06	4579.06	2.24229e+06	3892.62
Glycitin	0	0	0	0	0	0	0	0	0	0	0	0	271570	3.91928e+06	1.04843e+07	1.06691e+07	8.15145e+06	7.63567e+06
7-Isopropyl-1,4-dimethylazulene	0	0	0	0	0	0	0	0	0	0	0	0	270932	116586	89830	64805.6	110623	248206
3,4-Methylenedioxyamphetamine	0	0	0	0	0	0	0	0	0	0	0	0	270073	222554	255885	319785	406666	444833
(R)C(S)S-Alliin	0	0	0	0	0	0	0	0	0	0	0	0	269661	153353	328216	365076	435891	439173
Sibutramine	0	0	0	0	0	0	0	0	0	0	0	0	268783	265214	401739	385478	326632	406415
24-Methylenecholesterol	0	0	0	0	0	0	0	0	0	0	0	0	268396	4.1153e+06	4.15971e+06	4.14483e+06	4.0745e+06	18045.8
Procainamide	0	0	0	0	0	0	0	0	0	0	0	0	267430	108600	67269.6	176785	243418	343425
Estazolam	0	0	0	0	0	0	0	0	0	0	0	0	266746	332066	189920	147100	320023	358873
(R,S)-Coclaurine	0	0	0	0	0	0	0	0	0	0	0	0	266357	99291.5	2.46157e+06	35920.5	109295	278140
17alpha,21-Dihydroxypregnenolone	0	0	0	0	0	0	0	0	0	0	0	0	264392	174797	3.58272e+06	3.5114e+06	680201	941134
(S)-Abscisic acid	0	0	0	0	0	0	0	0	0	0	0	0	259935	77593.2	65904.3	84245.5	86439.6	69802.9
10-Deoxymethynolide	0	0	0	0	0	0	0	0	0	0	0	0	257660	111970	40629.8	37169	24278.3	228036
Isoliquiritigenin	0	0	0	0	0	0	0	0	0	0	0	0	257649	376074	703984	653577	229250	244997
Dioxacarb	0	0	0	0	0	0	0	0	0	0	0	0	257222	1.11436e+07	21429.3	46344.9	78981.9	79253.7
(+)-(S)-Carvone	0	0	0	0	0	0	0	0	0	0	0	0	257084	189107	201032	265293	235560	2.93388e+06
(+)-Gallocatechin	0	0	0	0	0	0	0	0	0	0	0	0	255740	14300.3	36442.7	1.59003e+06	1.59195e+06	9969.51
4-(2-Amino-3-hydroxyphenyl)-2,4-dioxobutanoic acid	0	0	0	0	0	0	0	0	0	0	0	0	255411	463372	81438.5	71520	47802.2	53426.8
Metaxalone	0	0	0	0	0	0	0	0	0	0	0	0	252442	298246	305100	358038	456995	378626
Euphol	0	0	0	0	0	0	0	0	0	0	0	0	248284	8.72607e+06	9.02058e+06	9.33468e+06	9.66951e+06	34599.4
(2S)-Flavanone	0	0	0	0	0	0	0	0	0	0	0	0	244580	166561	101708	201000	126881	130597
Scoparone	0	0	0	0	0	0	0	0	0	0	0	0	244337	223670	246579	239073	303719	269300
2-Oxo-4-phenylbutyric acid	0	0	0	0	0	0	0	0	0	0	0	0	243693	94418.2	259274	265340	306177	329072
Norethindrone	0	0	0	0	0	0	0	0	0	0	0	0	242991	241907	49563.2	87918.1	13593.2	41619.7
4-(2-Aminophenyl)-2,4-dioxobutanoic acid	0	0	0	0	0	0	0	0	0	0	0	0	242868	230469	267202	237382	275457	271332
Digitoxin	0	0	0	0	0	0	0	0	0	0	0	0	242784	137647	2.03618e+06	2.04499e+06	2.06275e+06	4383.38
Entacapone	0	0	0	0	0	0	0	0	0	0	0	0	241902	230853	23743.2	12818	137317	29974.1
UMP	0	0	0	0	0	0	0	0	0	0	0	0	240952	198176	238917	203362	306982	288480
Manumycin A	0	0	0	0	0	0	0	0	0	0	0	0	238676	435618	73840.4	83821.3	1.22511e+06	12447.4
Methyl farnesoate	0	0	0	0	0	0	0	0	0	0	0	0	236729	105850	2.6258e+06	40171.4	2.68719e+06	546405
Cyclobenzaprine	0	0	0	0	0	0	0	0	0	0	0	0	234412	203720	539321	277188	835600	990827
Ceftazidime	0	0	0	0	0	0	0	0	0	0	0	0	234153	2.16848e+06	1.2933e+06	881706	1.97532e+06	2.20103e+06
Ortho-Hydroxyphenylacetic acid	0	0	0	0	0	0	0	0	0	0	0	0	233688	394026	563244	530021	635785	603235
Alpha-Tocotrienol	0	0	0	0	0	0	0	0	0	0	0	0	230114	1.02976e+07	23848.9	38424.5	2.00522e+06	1.73022e+06
Chlordiazepoxide	0	0	0	0	0	0	0	0	0	0	0	0	229739	125488	48112.2	60787.6	15537.9	5832.68
1-Hydroxymethylnaphthalene	0	0	0	0	0	0	0	0	0	0	0	0	225082	153436	61663.4	81711.7	23335.9	299377
Afzelechin	0	0	0	0	0	0	0	0	0	0	0	0	223954	83334.2	49841.7	52953.5	30908.9	31347.1
Monoethylglycinexylidide	0	0	0	0	0	0	0	0	0	0	0	0	222363	270985	189495	230776	190491	226763
trans-Isoasarone	0	0	0	0	0	0	0	0	0	0	0	0	221344	213367	271713	258160	289077	252228
Methyl jasmonate	0	0	0	0	0	0	0	0	0	0	0	0	220151	43062	32161.6	94559.5	71676.7	232145
Chlortetracycline	0	0	0	0	0	0	0	0	0	0	0	0	219906	5.6843e+06	155203	225262	94165.6	20261.2
Enterolactone	0	0	0	0	0	0	0	0	0	0	0	0	218391	100710	120095	89737.4	50663.1	109890
Methoprotryne	0	0	0	0	0	0	0	0	0	0	0	0	217769	51059.3	14340.4	14713.3	201611	230885
3-Dimethylallyl-4-hydroxybenzoate	0	0	0	0	0	0	0	0	0	0	0	0	217550	237711	272615	310365	290671	291676
Anisotropine methylbromide	0	0	0	0	0	0	0	0	0	0	0	0	213303	255425	25810.7	36855.9	10621.5	3923.84
2-Phenylethanol	0	0	0	0	0	0	0	0	0	0	0	0	213010	196170	368208	299042	297793	374599
Vomicine	0	0	0	0	0	0	0	0	0	0	0	0	211757	187739	7394.25	30295.8	127018	47941.9
Exemestane	0	0	0	0	0	0	0	0	0	0	0	0	207121	172917	168011	255588	220720	227498
Dihydrobiopterin	0	0	0	0	0	0	0	0	0	0	0	0	206879	173985	298729	314810	276148	239139
5-Nitro-2-(3-phenylpropylamino)benzoic acid	0	0	0	0	0	0	0	0	0	0	0	0	206873	343650	575878	518732	497937	519939
5-Hydroxyindoleacetic acid	0	0	0	0	0	0	0	0	0	0	0	0	206538	211871	190211	170932	183710	172028
3'-Demethylstaurosporine	0	0	0	0	0	0	0	0	0	0	0	0	206188	307828	2837.94	6403.93	27989	14047.5
L-4-Hydroxyphenylglycyl-L-arginine	0	0	0	0	0	0	0	0	0	0	0	0	204836	105345	27384.2	5603.7	10177.2	5828.85
Dimethyl sulfone	0	0	0	0	0	0	0	0	0	0	0	0	203632	214605	319789	333192	342594	345779
Lincomycin	0	0	0	0	0	0	0	0	0	0	0	0	201785	170571	1.32992e+06	1.30992e+06	16165.8	62540.1
Cortisone	0	0	0	0	0	0	0	0	0	0	0	0	200702	2.17819e+07	123136	2.14876e+07	171326	93703
1-(4-Hydroxyphenyl)-1-decene-3,5-dione	0	0	0	0	0	0	0	0	0	0	0	0	199955	84709.4	658356	440821	601828	556427
6-Ketoprostaglandin E1	0	0	0	0	0	0	0	0	0	0	0	0	199911	46014.6	174130	162123	46667.3	176473
Caryophyllene alpha-oxide	0	0	0	0	0	0	0	0	0	0	0	0	197530	248006	134044	119857	208279	185883
(R)-Kawain	0	0	0	0	0	0	0	0	0	0	0	0	195903	130099	209513	280713	255631	314442
Rutaecarpine	0	0	0	0	0	0	0	0	0	0	0	0	195691	245529	16617.7	8782.24	35876.8	12544.6
2,4-Dihydroxypteridine	1.99796e+06	1.64348e+06	1.05915e+06	1.15888e+06	955170	688393	500693	464848	681392	644809	591267	524647	194843	221543	101990	203091	141256	140236
Pterin	9.81364e+06	1.01946e+07	9.29962e+06	9.65136e+06	9.85367e+06	9.08285e+06	8.88401e+06	8.74046e+06	1.09807e+07	1.18866e+07	9.24427e+06	8.72639e+06	191712	353341	889891	634011	719683	928250
5-Formiminotetrahydrofolic acid	0	0	0	0	0	0	0	0	0	0	0	0	190081	219123	12180.9	9196.28	1.56846e+06	1.57863e+06
Uracil 5-carboxylate	0	0	0	0	0	0	0	0	0	0	0	0	190033	344321	9.13135e+06	8.75727e+06	1.22377e+07	8.41057e+06
9(S)-HPODE	0	0	0	0	0	0	0	0	0	0	0	0	189287	104630	40353.2	2.31096e+06	2.44817e+06	2.66848e+06
beta-Asarone	0	0	0	0	0	0	0	0	0	0	0	0	188964	192379	254122	231340	224711	215263
Terbutaline	0	0	0	0	0	0	0	0	0	0	0	0	187934	157771	135488	149485	135650	173041
Diisodecyl phthalate	0	0	0	0	0	0	0	0	0	0	0	0	187056	156106	45026	4.20614e+07	2.11126e+06	2.01535e+06
2,3-Dinor-8-iso prostaglandin F2alpha	0	0	0	0	0	0	0	0	0	0	0	0	186727	153032	86646.5	52137.6	14377.2	39281.6
1-Deoxy-D-xylulose	0	0	0	0	0	0	0	0	0	0	0	0	183571	162995	213014	264960	280293	269823
Anisomycin	0	0	0	0	0	0	0	0	0	0	0	0	182295	118520	148470	124099	339647	449150
VEN_278.2114_12.5	0	0	0	0	0	0	0	0	0	0	0	0	181903	2.34298e+06	153104	31085.5	103879	892309
9-OxoODE	0	0	0	0	0	0	0	0	0	0	0	0	181428	286984	364139	387364	359079	375552
Pentyl octanoate	0	0	0	0	0	0	0	0	0	0	0	0	181115	115272	210059	155800	157682	189840
Demethylphylloquinone	0	0	0	0	0	0	0	0	0	0	0	0	181030	75714.5	111296	48698.8	3.99838e+07	56798
ATP	1.18947e+06	1.01873e+06	1.57161e+06	1.69399e+06	1.71567e+06	1.78424e+06	1.79409e+06	1.57265e+06	1.28286e+06	1.22642e+06	1.71393e+06	1.92938e+06	179906	142559	4867.02	9284.55	4743.62	10055.4
Scopoletin	0	0	0	0	0	0	0	0	0	0	0	0	179848	151752	217543	219282	324553	313998
Allopregnanolone	0	0	0	0	0	0	0	0	0	0	0	0	178544	27246.5	97442.7	94022.4	24199.4	64583.6
9-Riburonosyladenine	3394.05	0	0	0	2660.4	0	2320.77	0	0	2058.2	2241.95	2909.72	178147	69255.7	230244	204003	349131	240118
Dimethirimol	0	0	0	0	0	0	0	0	0	0	0	0	178099	141177	157064	178665	196066	219562
Oxybutynin	0	0	0	0	0	0	0	0	0	0	0	0	175819	38645	7.83835e+06	8.34559e+06	39746.2	423150
Tetrahydropalmatine	0	0	0	0	0	0	0	0	0	0	0	0	175697	120572	47136.6	109525	102833	69253.8
Agnuside	0	0	0	0	0	0	0	0	0	0	0	0	175097	111375	8120.22	19822.7	13368.5	11899.9
4,4'-Methylene-bis-(2-chloroaniline)	930372	611333	5871.68	3869.39	4044.48	2883.09	0	0	3550.28	0	2869	0	174218	79934.2	724033	938400	4.00219e+06	3.72557e+06
Protriptyline	0	0	0	0	0	0	0	0	0	0	0	0	174156	222296	514556	806322	1.00236e+06	1.15092e+06
Zaleplon	0	0	0	0	0	0	0	0	0	0	0	0	173803	31112.7	1.10274e+06	1.30856e+06	11869.1	21540
Xanthoxic acid	0	0	0	0	0	0	0	0	0	0	0	0	173233	135374	135908	194163	133644	161156
N-Benzoyl-4-methoxyanthranilate	0	0	0	0	0	0	0	0	0	0	0	0	173143	1.35422e+06	6754.65	6093.63	929291	6943.73
Lacto-N-biose I	0	0	0	0	0	0	0	0	0	0	0	0	173010	383428	477439	3.72528e+06	9.6769e+06	1.01958e+07
Hyperforin	1.22954e+06	1.12042e+06	1.12188e+06	1.22172e+06	1.26174e+06	1.12324e+06	1.05493e+06	963608	1.1542e+06	1.25185e+06	1.1749e+06	1.23057e+06	171724	289494	41666.6	55590.3	82710.1	124086
Campestanol	0	0	64288.7	81100.9	298748	365524	0	0	90453.9	68780.7	66059.8	115272	171716	1.85052e+07	39066.3	1.82979e+07	1.82405e+07	53084.8
Menthyl pyrrolidone carboxylate	0	0	0	0	0	0	0	0	0	0	0	0	170641	1.0443e+07	40617.8	1.01895e+07	24978.8	145832
Genipin	0	0	0	0	0	0	0	0	0	0	0	0	168969	148412	114542	124070	125521	167645
Reserpine	0	0	0	0	0	0	0	0	0	0	0	0	168691	124902	39105.1	33721.8	248176	327622
Benazepril	0	0	0	0	0	0	0	0	0	0	0	0	168092	98586.1	1.23967e+06	26183.3	192795	196344
Carbendazim	0	0	0	0	0	0	0	0	0	0	0	0	168058	181601	169881	199307	168562	181039
17a-Estradiol	0	0	0	0	0	0	0	0	0	0	0	0	167709	170738	200054	246113	246327	245130
1-Dehydro-[6]-gingerdione	0	0	0	0	0	0	0	0	0	0	0	0	167263	213051	4832.06	10908	26763.6	18120
9-cis-Retinoic acid	0	0	0	0	0	0	0	0	0	0	0	0	167113	254697	3.98503e+06	6.23655e+06	295930	8.22675e+06
Porphobilinogen	0	0	0	0	0	0	0	0	0	0	0	0	163606	120248	539429	594880	588541	169339
Methylphenidate	0	0	0	0	0	0	0	0	0	0	0	0	162772	118239	66131.4	49349.9	193201	95236.7
N2-Succinyl-L-glutamic acid 5-semialdehyde	0	0	0	0	0	0	0	0	0	0	0	0	162722	196779	9.67144e+06	9.23136e+06	1.34735e+07	1.75164e+07
N-Acetyl-b-glucosaminylamine	0	0	0	0	0	0	0	0	0	0	0	0	160637	149122	281600	271072	322510	327023
16-Methoxytabersonine	0	0	0	0	0	0	0	0	0	0	0	0	159924	13595.8	5345.32	15302.2	6605.69	8996.8
Quetiapine	0	0	0	0	0	0	0	0	0	0	0	0	159192	7.43427e+06	7.47149e+06	7.50362e+06	7.53055e+06	7.55234e+06
Fenfuram	0	0	0	0	0	0	0	0	0	0	0	0	157471	195118	343127	384920	344402	474332
N-Acetyl-L-tyrosine	0	0	0	0	0	0	0	0	0	0	0	0	156954	140906	282829	1.48663e+06	3.04483e+06	5.54834e+06
5,10-Dihydrophenazine-1-carboxylate	0	0	0	0	0	0	0	0	0	0	0	0	155581	137796	179853	184470	202535	194129
(10aS)-10,10a-Dihydrophenazine-1-carboxylate	0	0	0	0	0	0	0	0	0	0	0	0	155348	100336	269422	229778	219954	286787
Vidarabine	0	0	0	0	0	0	0	0	0	0	0	0	155140	226899	245267	202077	445686	452091
6-Hydroxytryprostatin B	0	0	0	0	0	0	0	0	0	0	0	0	152310	208965	2.10222e+06	2.04184e+06	1.97373e+06	10381
(S)-Canadine	0	0	0	0	0	0	0	0	0	0	0	0	152230	33948.6	27845.6	20832.3	231654	260661
gamma-Glutamylcysteine	0	0	0	0	0	0	0	0	0	0	0	0	151411	170422	972832	1.01438e+06	692246	139529
Pyridoxamine	0	0	0	0	0	0	0	0	0	0	0	0	151390	128254	131891	140207	211827	251061
Dibucaine	0	0	0	0	0	0	0	0	0	0	0	0	151085	229236	67445.3	86665.6	216642	56338.8
1-Methyl-6-phenyl-1H-imidazo[4,5-b]pyridin-2-amine	0	0	0	0	0	0	0	0	0	0	0	0	150296	195127	185110	241692	195016	226575
N-Acetylserotonin	0	0	0	0	0	0	0	0	0	0	0	0	149863	171368	143731	199110	153835	151975
Miglitol	0	0	0	0	0	0	0	0	0	0	0	0	149739	160603	221396	163142	558338	192690
Dyphylline	296265	270083	294244	158081	172141	229487	293347	139962	361150	477010	187178	179047	149543	135713	117731	128495	214077	153015
Sarsasapogenin	0	0	0	0	0	0	0	0	0	0	0	0	149284	69198.1	27614.2	46595.8	112576	168951
8,9-EET	0	0	0	0	0	0	0	0	0	0	0	0	147375	96125.9	18058.6	26612.4	36458.4	19695.9
Terazosin	0	0	0	0	0	0	0	0	0	0	0	0	147178	69840.4	7567.8	22960.8	35289.9	22110.6
Nebularine	0	0	0	0	0	0	0	0	0	0	0	0	146646	161852	45659.6	7959.84	69119.6	79898.8
Temazepam	0	0	0	0	0	0	0	0	0	0	0	0	145373	100865	11524.7	1.05077e+06	17198.2	34729.3
Mukurozidiol	0	0	0	0	0	0	0	0	0	0	0	0	145363	90259.3	304403	272159	294864	223893
Proguanil	0	0	144662	133764	602965	581703	0	0	0	0	316669	266996	144486	178037	360485	314673	346367	355961
Tylactone	0	0	0	0	0	0	0	0	0	0	0	0	144164	322633	607907	830164	986688	1.98308e+06
S-Adenosylhomocysteine	0	0	0	0	0	0	0	0	0	0	0	0	143862	84201.2	159071	157765	177954	141931
beta-D-Glucosamine	765408	563660	7.18788e+06	7.09e+06	5.29901e+06	4.99082e+06	238836	337622	6.99379e+06	5.66667e+06	216180	251775	143151	35897.3	205456	254518	345454	403983
Chalcone	0	0	0	0	0	0	0	0	0	0	0	0	142758	133680	126901	138556	155730	158242
(1'S)-Averantin	0	0	0	0	0	0	0	0	0	0	0	0	142039	61388.4	27084.6	44378.4	15874.2	24251.4
Imazapyr	0	0	0	0	0	0	0	0	0	0	0	0	141074	257474	228073	115837	82385.2	79066.1
N-Formimino-L-aspartate	0	0	0	0	0	0	0	0	0	0	0	0	139668	106279	173248	152424	179656	144317
N(omega)-Hydroxyarginine	0	0	0	0	0	0	0	0	0	0	0	0	139432	123218	125875	128184	136708	136890
Lotaustralin	0	0	0	0	0	0	0	0	0	0	0	0	139038	1.90449e+07	611102	5.48867e+06	6.62346e+06	6.49744e+06
6-Methoxymellein	0	0	0	0	0	0	0	0	0	0	0	0	138700	125080	332700	135787	108178	127522
Cucurbitacin B	0	0	0	0	0	0	0	0	0	0	0	0	137531	32753.1	17468.5	12447.4	1.46763e+06	2263.52
Testosterone	0	0	0	0	0	0	0	0	0	0	0	0	137519	3.38874e+07	4.24895e+07	5.06139e+07	92893.4	180807
Bis(beta-D-glucosyl) crocetin	0	0	0	0	0	0	0	0	0	0	0	0	137044	76232.4	1.18007e+07	1.23969e+07	1.26643e+07	1.25718e+07
[8]-Shogaol	0	0	0	0	0	0	0	0	0	0	0	0	136972	130146	196300	117458	169606	123119
1-(2,6-Dihydroxy-4-methoxyphenyl)-3-phenyl-1-propanone	0	0	0	0	0	0	0	0	0	0	0	0	135868	107433	44840	160905	26212.3	14998.4
Dihydroalbocycline	0	0	0	0	0	0	0	0	0	0	0	0	135810	6.07442e+06	7.72233e+06	9.30002e+06	7.74632e+06	302851
Prilocaine	0	0	0	0	0	0	0	0	0	0	0	0	135789	86504.9	56203.2	68849.3	66487.4	79444.1
Gentamicin A	0	0	0	0	0	0	0	0	0	0	0	0	135299	88770.7	115723	113352	56514	25484
16-Oxopalmitate	0	0	0	0	0	0	0	0	0	0	0	0	135042	27471.8	9.99507e+06	9.99604e+06	42315.4	132732
1,3,7-Trimethyluric acid	0	0	0	0	0	0	0	0	0	0	0	0	133937	37052.4	135235	131162	145793	181017
Granisetron	0	0	0	0	0	0	0	0	0	0	0	0	133352	52184.3	10833.6	2.30266e+06	2.35914e+06	12666.1
Anhalonine	0	0	0	0	0	0	0	0	0	0	0	0	132984	128302	302948	288273	441604	327210
1,4-Dihydroxy-2-naphthoate	0	0	0	0	0	0	0	0	0	0	0	0	132015	145846	146233	224845	171280	175316
Equol	0	0	0	0	0	0	0	0	0	0	0	0	131330	91385.9	161059	160549	150358	165424
Neostigmine	0	0	0	0	0	0	0	0	0	0	0	0	131037	51608.6	132006	143427	163008	118042
Soyasapogenol A	0	0	0	0	0	0	0	0	0	0	0	0	130170	8944.18	1.24012e+07	1.25132e+07	15030.8	32857.4
Paromomycin	0	0	0	0	0	0	0	0	0	0	0	0	129336	91518	20088.4	53912.7	19906.7	25415.8
Mycophenolate	0	0	0	0	0	0	0	0	0	0	0	0	128823	152805	9.3175e+06	131311	101981	128503
Taxusin	0	0	0	0	0	0	0	0	0	0	0	0	128687	870388	752313	1.15434e+06	985338	110647
Malonoben	0	0	0	0	0	0	0	0	0	0	0	0	128203	97600.1	140864	175370	427878	261285
(R,S)-Norlaudanosoline	0	0	0	0	0	0	0	0	0	0	0	0	126687	111184	154479	17891.9	17463.7	17402.3
Elemicin	0	0	0	0	0	0	0	0	0	0	0	0	125750	126671	102844	131064	113536	165666
Monensin	0	0	0	0	0	0	0	0	0	0	0	0	125270	20410.4	31845.6	39702.3	17670.4	127162
Cis-zeatin	0	0	0	0	0	0	0	0	0	0	0	0	124669	85809	93044.2	76849.9	73609.8	76721.9
Vanillic acid	0	0	0	0	0	0	0	0	0	0	0	0	121249	189492	316453	318925	275473	295007
Bumetanide	0	0	0	0	0	0	0	0	0	0	0	0	119668	57684.9	1.53546e+07	1.53592e+07	11972.9	19627.8
Prometryn	0	0	0	0	0	0	0	0	0	0	0	0	119549	147327	211721	592392	157344	172247
Khellin	0	0	0	0	0	0	0	0	0	0	0	0	119399	204313	146794	108684	1.51088e+06	1.70842e+06
Chlorotoluron	0	0	0	0	0	0	0	0	0	0	0	0	119015	143287	136909	147575	129702	89905.8
Neriifolin	0	0	0	0	0	0	0	0	0	0	0	0	118440	49403	13561.9	30487.8	2.86661e+06	34184.5
Busulfan	0	0	0	0	0	0	0	0	0	0	0	0	117705	187480	1.91989e+06	1.11887e+06	1.85501e+06	1.71049e+06
Anastrozole	0	0	0	0	0	0	0	0	0	0	0	0	117516	116579	7736.2	8239.95	2.22612e+06	8308.93
Troleandomycin	5605.72	0	119124	71503.3	108217	2800.98	0	0	0	0	0	0	117338	69929.3	5.7624e+06	5.79968e+06	5.8318e+06	5.85931e+06
Difenacoum	0	0	0	0	0	0	0	0	0	0	0	0	117168	64698.5	2.92732e+06	2.89216e+06	103145	51955.4
Bufalin	0	0	0	0	0	0	0	0	0	0	0	0	116944	120286	45664.2	42233.9	21201.3	5936.82
Molindone	0	0	0	0	0	0	0	0	0	0	0	0	114244	54757.9	106682	129968	82011	114193
Desmethylxanthohumol	0	0	0	0	0	0	0	0	0	0	0	0	113434	94033	1.87047e+06	1.87938e+06	22026.7	3622.97
Dyclonine	0	0	0	0	0	0	0	0	0	0	0	0	112467	1.5847e+06	12012.5	22294.7	45145.1	65273
15-Deoxy-d-12,14-PGJ2	0	0	0	0	0	0	0	0	0	0	0	0	111351	1.57134e+07	1.58276e+07	1.59239e+07	1.60018e+07	20466.2
Norbelladine	0	0	0	0	0	0	0	0	0	0	0	0	111315	250569	188772	130333	238057	304531
5alpha-Pregnane-3alpha,20alpha-diol	0	0	0	0	0	0	0	0	0	0	0	0	111026	55570.1	64187.5	44362.8	10738.9	31556.4
Nefazodone	0	0	351883	416147	320100	182147	0	0	0	0	0	0	110955	94004.7	13215.9	12645.6	301591	457486
4-Nitroquinoline N-oxide	172212	208243	274312	248155	272140	206771	213658	189246	278504	183902	216919	226794	110765	63022.8	310203	1.35508e+06	372602	1.72908e+06
L-Glutamic acid 5-phosphate	0	0	0	0	0	0	0	0	0	0	0	0	109967	84324.2	345624	381233	494446	371968
Coronaridine	0	0	0	0	0	0	0	0	0	0	0	0	109508	140630	248597	763936	166126	121336
2-Hydroxy-3-oxoadipate	0	0	0	0	0	0	0	0	0	0	0	0	108796	7.36838e+06	3.85834e+07	3.04135e+07	5.05166e+07	4.79567e+07
Xanthopterin-B2	223826	168137	99226.6	100809	86589	91081.2	105657	86258.9	122680	42950	95724.9	101369	108760	128207	235672	192765	248343	320046
(2Z,4S,5R)-2-Amino-4,5,6-trihydroxyhex-2-enoate	0	0	0	0	0	0	0	0	0	0	0	0	108650	6.60668e+06	1.78924e+06	1.71333e+06	357862	368905
Cortisol	0	0	0	0	0	0	0	0	0	0	0	0	108436	82166.9	8591.53	7075.98	1.36232e+07	7416.11
12,13-DHOME	0	0	0	0	0	0	0	0	0	0	0	0	108235	34611.5	62585.4	121131	130650	245265
Stanozolol	0	0	0	0	0	0	0	0	0	0	0	0	108227	72650.2	13401.4	12374.1	5797.58	6683.15
alpha-Cyclopiazonic acid	0	0	0	0	0	0	0	0	0	0	0	0	106558	84389.6	8013.79	17381.4	1.20204e+06	1.22613e+06
Isouron	0	0	0	0	0	0	0	0	0	0	0	0	106543	22969.9	26782.7	1.18976e+06	84598.3	191398
Yohimbine	0	0	0	0	0	0	0	0	0	0	0	0	106149	229680	3.20867e+07	13715.2	6198.67	17736.7
Procaine	0	0	0	0	0	0	0	0	0	0	0	0	104461	96251.7	149729	141650	168054	133637
Imazaquin	0	0	0	0	0	0	0	0	0	0	0	0	103628	4.40073e+07	4.44424e+07	22397.2	25651.4	4.70221e+07
Apiole	0	0	0	0	0	0	0	0	0	0	0	0	102959	149572	164006	171983	175222	230999
Fenoxycarb	0	0	0	0	0	0	0	0	0	0	0	0	101627	95089	827114	8263.25	15864.4	9817.14
Deoxyribose 5-phosphate	0	0	0	0	0	0	0	0	0	0	0	0	100544	169996	164660	136036	187696	148790
Vulgaxanthin II	0	0	0	0	0	0	0	0	0	0	0	0	100173	98833.3	3994.94	11693.1	1.28903e+06	1.28737e+06
Oxyacanthine	0	0	0	0	0	0	0	0	0	0	0	0	99574.4	129259	871841	925558	1.35559e+06	6495.14
Cephalexin	0	0	0	0	0	0	0	0	0	0	0	0	98906.6	97795.2	34228.3	51294.9	107572	62372.7
Metoprolol	0	0	0	0	0	0	0	0	0	0	0	0	98850.1	349953	210301	276186	5649.27	27083.7
Aminocarb	0	0	0	0	0	0	0	0	0	0	0	0	98597.4	265293	261364	306045	365236	328629
Mesaconitine	0	0	0	0	0	0	0	0	0	0	0	0	98574.1	77511.6	98590.2	122183	132906	1.2335e+07
Mitoxantrone	0	0	0	0	0	0	0	0	0	0	0	0	97653.9	108485	7320.9	5490.6	2775.47	1.38777e+06
6,8a-Seco-6,8a-deoxy-5-oxoavermectin ''1b'' aglycone	0	0	0	0	0	0	0	0	0	0	0	0	97011.2	81443.3	133898	44061	166099	208582
Hydroxykynurenine	0	0	0	0	0	0	0	0	0	0	0	0	96697.8	97629.2	146782	149165	143027	151739
Levorphanol	0	0	0	0	0	0	0	0	0	0	0	0	96500.2	92954.2	66766	78365.4	479380	463560
Alantolactone	0	0	0	0	0	0	0	0	0	0	0	0	96140	36318.3	188541	140354	114056	124995
Ubiquinone-1	0	0	0	0	0	0	0	0	0	0	0	0	95571.2	55503.4	119006	327377	251706	684017
Thalsimine	0	0	0	0	0	0	0	0	0	0	0	0	95206.2	18640.5	10957.1	21197.1	16722.1	8258.49
Dihydrogeranylgeranyl diphosphate	0	0	0	0	0	0	0	0	0	0	0	0	94682	96644.7	29329.1	10081.1	60203.9	55634.6
Pentamidine	0	0	0	0	0	0	0	0	0	0	0	0	94621.7	38312.4	176939	121986	140695	123787
Xanthoxin	0	0	0	0	0	0	0	0	0	0	0	0	94524.7	94117.3	103270	111872	88991.7	102948
Verruculogen	0	0	0	0	0	0	0	0	0	0	0	0	94085	46323.6	6.47334e+06	4966.76	48138.9	273800
delta-Tocotrienol	0	0	0	0	0	0	0	0	0	0	0	0	94063.3	28022.7	38418.2	55519	8.33561e+06	6.02634e+06
2-Hexaprenyl-6-methoxy-1,4-benzoquinone	0	0	0	0	0	0	0	0	0	0	0	0	93338.2	2.12577e+07	2.05857e+07	1.83882e+07	2.32847e+07	6982.39
Chalconaringenin	0	0	0	0	0	0	0	0	0	0	0	0	93004.9	145598	180631	136039	45338.3	67276.3
Lidocaine	0	0	0	0	0	0	0	0	0	0	0	0	92930.6	44743	25747.3	101476	48000.1	101637
Columbamine	0	0	0	0	0	0	0	0	0	0	0	0	92656.6	94758.2	2.32563e+06	18130.8	15192.7	51827.1
Metazachlor	0	0	0	0	0	0	0	0	0	0	0	0	92043	55184.4	49007.6	76101.3	45262.1	27805
1-Benzyl-1,2,3,4-tetrahydroisoquinoline	0	0	0	0	0	0	0	0	0	0	0	0	91613.9	27314.6	87866.8	56497.1	89045.5	86309.6
Isoflavone 7-O-beta-D-glucoside	0	0	0	0	0	0	0	0	0	0	0	0	90955.9	72299.4	5.61393e+06	23801.3	5.75559e+06	15124.2
3-O-alpha-Mycarosylerythronolide B	0	0	0	0	0	0	0	0	0	0	0	0	89502.2	1.14212e+06	2.04967e+07	2.69606e+07	1.60788e+06	5644.8
N2-Succinyl-L-ornithine	0	0	0	0	0	0	0	0	0	0	0	0	89430.7	39672.2	47666.9	63976.2	74694.6	52469.3
Nevirapine	0	0	0	0	0	0	0	0	0	0	0	0	89395.3	255552	301989	526518	59090.1	60005.9
Cerulenin	0	0	0	0	0	0	0	0	0	0	0	0	89389.4	39916.4	65076.2	62258.3	87765.7	77634.7
Doxazosin	0	0	0	0	0	0	0	0	0	0	0	0	89062.6	13048.7	1.49037e+06	4363.38	5115.43	1.47764e+06
Quinapril hydrochloride	0	0	0	0	0	0	0	0	0	0	0	0	87289.6	16295.6	1.99891e+06	13757.2	4266.93	2.01571e+06
Pyrimidine	7.33521e+07	3.84831e+07	9.16046e+07	3.81039e+07	6.47686e+06	2.15939e+07	1.1437e+07	3.88504e+07	4.63524e+07	2.75177e+07	4.25739e+07	7.51908e+07	86109.4	38192.4	91768	85545	57071.9	48317.7
Butylate	0	0	0	0	0	0	0	0	0	0	0	0	84635.2	3.37903e+07	3.34063e+07	28500.7	19197.2	29224.8
dAMP	634395	528774	378516	415460	220174	298944	150817	168633	249903	171595	88842.5	84246	83148.5	5.1378e+07	4.98335e+07	4.88645e+07	4.83915e+07	4.83737e+07
Lauryltrimethylaminium bromide	0	0	0	0	0	0	0	0	0	0	0	0	83038.5	2.12589e+06	21867.9	37331.7	17611.6	41315.2
3-(3,4-Dihydroxy-5-methoxy)-2-propenoic acid	0	0	0	0	0	0	0	0	0	0	0	0	82371	278922	222997	196599	251359	196396
Carnosol	0	0	0	0	0	0	0	0	0	0	0	0	82196.7	79331.9	61255.4	43352.7	70751.9	86775.5
Clomipramine	0	0	0	0	0	0	0	0	0	0	0	0	81493.5	113944	130825	96677.4	169880	247032
Sebacic acid	0	0	0	0	0	0	0	0	0	0	0	0	80897.4	68321.2	152085	246213	108905	99222.8
(+/-)-5-[(tert-Butylamino)-2'-hydroxypropoxy]-3,4-dihydro-1(2H)-naphthalenone	0	0	0	0	0	0	0	0	0	0	0	0	80661.5	82341.5	64408.8	54882.9	40752.1	94484.3
Ergonovine	0	0	0	0	0	0	0	0	0	0	0	0	80650	67928.1	35725.2	21298.9	9768.59	18003.9
Fenpropimorph	0	0	0	0	0	0	0	0	0	0	0	0	80254.5	1.37449e+06	81156.8	60130.3	53575.4	70642.6
2'-Deoxymugineic acid	0	0	0	0	0	0	0	0	0	0	0	0	80095.6	94926.1	1.0946e+07	1.10639e+07	119010	160523
Amikacin	0	0	0	0	0	0	0	0	0	0	0	0	79842.5	80046.6	10268	31495.5	70009.4	52137.9
Precocene II	0	0	0	0	0	0	0	0	0	0	0	0	79765.8	95957.2	117554	166336	108178	144262
Minovincinine	0	0	0	0	0	0	0	0	0	0	0	0	79506.7	230457	7422.08	7937.81	25681.8	42872.3
Amphotericin B	0	0	0	0	0	0	0	0	0	0	0	0	79493.8	97006.5	1.56427e+06	1.52635e+06	1.49167e+06	1.45998e+06
Aminophenazone	0	0	0	0	0	0	0	0	0	0	0	0	78385.9	41183.9	83143.6	72933.6	57382.2	66867.9
Spectinomycin	0	0	0	0	0	0	0	0	0	0	0	0	78380.9	476268	628301	756137	433598	36295.3
Trinexapac-ethyl	0	0	0	0	0	0	0	0	0	0	0	0	78159.3	50598.1	64347.3	67027.8	56722.3	25451.4
Arachidonic acid	0	0	0	0	0	0	0	0	0	0	0	0	77339.1	66500.2	50622.1	40445.5	26866.8	14262.7
Flunisolide	0	0	0	0	0	0	0	0	0	0	0	0	77272.7	16968.4	6209.82	38791.6	95854.2	124746
Thymidine	1.15597e+07	1.01065e+07	3.53115e+06	3.61646e+06	9.03198e+06	9.12746e+06	4.00606e+06	4.51945e+06	461748	289293	3.43849e+06	3.56401e+06	75733.4	108882	19068.6	36245.1	13359.2	2.37713e+06
17-O-Acetylnorajmaline	0	0	0	0	0	0	0	0	0	0	0	0	74674.2	60642.4	8641.8	2377.75	9945.85	8860.8
2'-Deamino-2'-hydroxy-6'-dehydroparomamine	0	0	0	0	0	0	0	0	0	0	0	0	73883.5	73357	1.77735e+06	5056.75	5127.18	5927.44
Nandrolone	480391	442402	5.63096e+06	6.89647e+06	8.35085e+06	8.59243e+06	7576.11	8994.21	6218.23	8550.16	11276.8	2407.17	73747.9	8.39458e+06	43221.6	31869.6	8.51099e+06	103898
Glutamylglutamic acid	4.36456e+06	6.38554e+06	1.08409e+07	1.04434e+07	1.64565e+07	1.43326e+07	1.45087e+06	1.34111e+06	1.07322e+07	8.32804e+06	6.70948e+06	5.64281e+06	73094.7	60547.1	709978	564970	1.31811e+06	1.11637e+06
Xanthohumol	0	0	0	0	0	0	0	0	0	0	0	0	71973.2	5.59144e+06	117148	6.0016e+06	6.14625e+06	6.24287e+06
6'-Oxo-G418	0	0	0	0	0	0	0	0	0	0	0	0	71937.4	2.20248e+06	6119.45	97369.3	249795	349713
Prenyl glucoside	0	0	0	0	0	0	0	0	0	0	0	0	71649.3	4.86506e+06	5.13894e+06	15697.1	19929.1	5.48903e+06
Betamethasone	0	0	0	0	0	0	0	0	0	0	0	0	71585	12677	13751.1	17115.8	3.85224e+06	29660.2
Pelargonidin	678845	639003	1.36628e+06	1.37126e+06	1.22862e+06	1.28037e+06	391832	323275	1.58712e+06	1.33952e+06	508677	550415	71483.8	60063.8	100338	99857.8	86479	99145.3
Gomisin L1 methyl ether	0	0	0	0	0	0	0	0	0	0	0	0	70858	46712.1	5676.87	4371.91	4380.55	14777.4
Sinapine	0	0	0	0	0	0	0	0	0	0	0	0	70133.9	120697	51483.7	55602.5	17081.9	6192.9
Allocholic acid	0	0	0	0	0	0	0	0	0	0	0	0	70028.1	2.43071e+07	52613.7	2.48006e+07	1.64018e+06	1.4533e+06
Cortisol 21-acetate	0	0	0	0	0	0	0	0	0	0	0	0	69651.4	113549	11234.3	21703.5	3796.1	5.473e+06
beta-Lactose	0	0	0	0	0	0	0	0	0	0	0	0	69404	2.46236e+07	3.80126e+06	71348.1	2.43876e+07	2.43499e+07
Danazol	0	0	0	0	0	0	0	0	0	0	0	0	69169.1	36084.2	87623.4	117390	3.70451e+06	133452
Nisoldipine	0	0	0	0	0	0	0	0	0	0	0	0	68935.3	50780.4	6.44274e+07	9507.13	8996.63	8600.43
Spermine	0	0	0	0	0	0	0	0	0	0	0	0	68787.8	44021.5	159001	196641	155645	147301
Tributyl phosphate	0	0	0	0	0	0	0	0	0	0	0	0	68606.6	69384.2	51577.4	88049.8	82329.8	50965.7
Juvenile hormone III	0	0	0	0	0	0	0	0	0	0	0	0	68542.6	40898.5	17053.9	27411.6	1.54563e+07	103620
2-Aminobenzenesulfonate	0	0	0	0	0	0	0	0	0	0	0	0	68521.4	114859	127498	150407	219450	288867
N2'-Acetylgentamicin C1a	0	0	0	0	0	0	0	0	0	0	0	0	68047.9	514705	39666.5	28293.5	6983.31	2.19433e+06
Trilostane	0	0	0	0	0	0	0	0	0	0	0	0	67971.4	41461.8	53233.1	48824.2	24675.3	27348.8
6-O-Methylnorlaudanosoline	0	0	0	0	0	0	0	0	0	0	0	0	67889.9	405934	4.27681e+06	3.45578e+06	2.51672e+06	2.33171e+06
Formoterol	0	0	0	0	0	0	0	0	0	0	0	0	67155.3	7342.04	35472	20373.7	6011.79	32719.3
Isoniazid alpha-ketoglutaric acid	0	0	0	0	0	0	0	0	0	0	0	0	66656	84687.6	138588	142811	205005	215202
N-Demethylansamitocin P-3	0	0	0	0	0	0	0	0	0	0	0	0	66555.9	42236.7	2.89616e+06	153182	46109.1	130401
1-Methyluric acid	0	0	0	0	0	0	0	0	0	0	0	0	66535.6	43636.5	95179.3	72325	74429.4	77171.5
Streptozocin	0	0	0	0	0	0	0	0	0	0	0	0	66003.4	225221	135237	61012.4	223719	154471
Pirenzepine	0	0	0	0	0	0	0	0	0	0	0	0	65729.6	17317.3	98872.6	1.56741e+06	51611.9	76625.6
Cosmosiin	0	0	0	0	0	0	0	0	0	0	0	0	65674	133050	6597.51	23361.5	4814.25	16609.7
Nalbuphine	0	0	0	0	0	0	0	0	0	0	0	0	65462.2	62810	78195.6	47192.6	38383.8	34229.3
Oxypurinol	0	0	0	0	0	0	0	0	0	0	0	0	65285	163145	246332	220230	256549	244066
Quinapril	0	0	0	0	0	0	0	0	0	0	0	0	61377.1	171533	112207	324752	386529	185795
Amprenavir	0	0	0	0	0	0	0	0	0	0	0	0	60509.2	69536.6	4.55962e+06	9367.69	4.57531e+06	4.52488e+06
Dihydrosterigmatocystin	0	0	0	0	0	0	0	0	0	0	0	0	60095.5	58240.3	36350.4	49838.3	149371	244299
Sphingosine 1-phosphate	0	0	0	0	0	0	0	0	0	0	0	0	59826.9	3.14861e+07	3.20453e+07	3.21198e+07	3.1723e+07	37615
Pyrethrosin	0	0	0	0	0	0	0	0	0	0	0	0	59732.7	49991.5	166444	240546	699645	1.29109e+06
Lunarine	0	0	0	0	0	0	0	0	0	0	0	0	59727.6	16389.3	5093.26	5094.3	11932.1	38996.5
U50488	1.50305e+07	1.56717e+07	2.09262e+07	1.79976e+07	1.22571e+07	1.86759e+07	1.91994e+07	2.4326e+07	1.04838e+08	9.24178e+07	1.13034e+08	1.28832e+08	59617.8	103702	4.5199e+06	4.53958e+06	4.54948e+06	4.54948e+06
Dodecanedioic acid	0	0	0	0	0	0	0	0	0	0	0	0	59496.5	13739	94139.6	80364.9	87679	139973
5-Deoxyadenosine	0	0	0	0	0	0	0	0	0	0	0	0	59410.2	114757	139736	195726	3.31999e+06	4.64924e+06
20-Carboxy-leukotriene B4	0	0	0	0	0	0	0	0	0	0	0	0	59299.6	12758.7	18597.8	5.03645e+06	5.07312e+06	6251.34
Tamoxifen	0	0	0	0	0	0	0	0	0	0	0	0	59064.3	28801.2	24599.8	52715	51638.1	7738.87
(R)-Higenamine	0	0	0	0	0	0	0	0	0	0	0	0	58317.3	93062	101034	99774.6	48421.9	44884.7
Diethofencarb	0	0	0	0	0	0	0	0	0	0	0	0	58057.9	35346.7	5360.97	30165.6	31473.4	67520.7
Rivastigmine	0	0	0	0	0	0	0	0	0	0	0	0	58016.7	749523	73724.8	76860.4	60521.6	93192.4
Moxifloxacin	0	0	0	0	0	0	0	0	0	0	0	0	56093.2	41877.6	34602.9	12336.2	4092.24	12856.3
Dextromethorphan	0	0	0	0	0	0	0	0	0	0	0	0	55586.9	75518.8	27426.9	76123.2	73941.7	114596
Venlafaxine	0	0	0	0	0	0	0	0	0	0	0	0	55502.3	89308.1	20726	4125.77	11487.3	5032.6
L-Cystathionine	0	0	0	0	0	0	0	0	0	0	0	0	55102.7	3.49826e+07	3.47385e+07	220963	303616	157220
Quinidine	0	0	0	0	0	0	0	0	0	0	0	0	54121.2	41112.3	156023	77136.6	118445	158891
Coleonol	0	0	0	0	0	0	0	0	0	0	0	0	53973.4	134002	211016	582476	748424	1.13675e+06
Fenpyroximate	0	0	0	0	0	0	0	0	0	0	0	0	53897.9	19647.8	17279.6	6948.19	110511	39946.3
Dicloxacillin	4.2121e+06	3.98145e+06	4.68517e+06	4.93657e+06	4.92213e+06	4.78093e+06	4.37276e+06	4.69666e+06	5.16405e+06	5.066e+06	4.91351e+06	4.93202e+06	53727.2	7050.01	25678.6	116303	60188.3	63809.1
Androstenedione	0	0	0	0	0	0	0	0	0	0	0	0	53332.8	1.62132e+07	1.57006e+07	182331	392200	1.70446e+06
Cucurbitacin E	0	0	0	0	0	0	0	0	0	0	0	0	53105.4	2.38759e+06	398808	29189.2	99864.4	133200
(-)-alpha-Curcumene	0	0	0	0	0	0	0	0	0	0	0	0	52479.8	46493.4	69811.1	67682.2	87170.4	61419.7
Cycloheximide	0	0	0	0	0	0	0	0	0	0	0	0	52466.7	36562.2	77032	124180	117052	164330
Strychnine	0	0	0	0	0	0	0	0	0	0	0	0	52205.4	88290.4	6771.33	11440.5	6528.31	3958.9
Aconifine	0	0	0	0	0	0	0	0	0	0	0	0	51123.6	47628.4	2.62128e+07	118640	35951.5	17556.6
Clofibrate	0	0	0	0	0	0	0	0	0	0	0	0	51120.8	91522.4	43093.2	43398.1	59499.3	29447.1
1-O-(2-Acetamido-2-deoxy-alpha-D-glucopyranosyl)-1D-myo-inositol 3-phosphate	1.49522e+07	1.27416e+07	7.63993e+06	8.87408e+06	2.52066e+07	2.62585e+07	2.59052e+06	3.66838e+06	2.37557e+06	1.44097e+06	831654	987306	50575.2	39958.8	16156.3	2727.45	5.64338e+06	5.67931e+06
Nobiletin	0	0	0	0	0	0	0	0	0	0	0	0	49802.9	14772.5	1.2247e+06	1.19225e+06	1.16582e+06	1.14477e+06
Phellopterin	0	0	0	0	0	0	0	0	0	0	0	0	49577.6	47714.5	23650.6	18805.7	2.38492e+06	23441.6
Lupanine	0	0	0	0	0	0	0	0	0	0	0	0	48002.1	67240.8	90178.8	889085	66313.1	1.29266e+06
S-Adenosylmethioninamine	0	0	0	0	0	0	0	0	0	0	0	0	47686.1	215308	22928	27242.1	101312	89058.7
(S)-Autumnaline	0	0	0	0	0	0	0	0	0	0	0	0	46207.9	33651.8	4571.68	5974.35	17068.4	1.81008e+06
(-)-Apparicine	0	0	0	0	0	0	0	0	0	0	0	0	46138	77271.2	99766	61464.1	40008.7	82776.4
N-(4-Coumaroyl)-L-homoserine lactone	0	0	0	0	0	0	0	0	0	0	0	0	45778.5	20253	47500.2	39830.6	40825.1	42381.1
Abacavir	0	0	0	0	0	0	0	0	0	0	0	0	45763.6	58985.7	37518.4	14967.1	87291.7	30221.5
Erythromycin	0	0	0	0	0	0	0	0	0	0	0	0	45507.9	18123.8	20763.5	65264.6	3.7489e+06	3.88763e+06
Tamsulosin	0	0	0	0	0	0	0	0	0	0	0	0	44681.1	23477.2	75662.4	71863	3.12021e+06	3.09466e+06
N(6)-[(Indol-3-yl)acetyl]-L-lysine	0	0	0	0	0	0	0	0	0	0	0	0	44054.8	17486.1	13167	16041.5	17170.6	3.03019e+07
4'-O-Methylxanthohumol	0	0	0	0	0	0	0	0	0	0	0	0	43778.1	63654	118741	137520	30099.8	60671.3
Phenobarbital	0	0	0	0	0	0	0	0	0	0	0	0	43641.4	66478.4	27798.8	50153.7	22039	25094.9
2-Hydroxyestradiol	0	0	0	0	0	0	0	0	0	0	0	0	43621.5	25353.9	26759.8	16637.8	3298.12	4122.35
Angiotensin III	0	0	0	0	0	0	0	0	0	0	0	0	43322.4	10943.8	18535.7	1.34983e+06	1.35278e+06	6176.09
Valdecoxib	0	0	0	0	0	0	0	0	0	0	0	0	42807.2	11507.3	5302.85	2.25122e+06	2.27569e+06	2.29471e+06
Terbinafine	0	0	0	0	0	0	0	0	0	0	0	0	41910	29575.4	23646.1	28941.5	18268.7	37702.7
Fenfluramine	0	0	0	0	0	0	0	0	0	0	0	0	41621.1	31014.1	58589.9	38342.4	54648.2	57854.2
Galactitol	0	0	0	0	0	0	0	0	0	0	0	0	41260.6	4.27229e+06	19872.2	17843.7	4.10938e+06	24262.2
Curcumin monoglucoside	0	0	0	0	0	0	0	0	0	0	0	0	40649.8	90866.2	8750.32	3.71166e+06	3.71242e+06	3.71774e+06
Vinblastine	0	0	0	0	0	0	0	0	0	0	0	0	40638.2	44695.5	1.52691e+06	1.5473e+06	1.55907e+06	13207.4
Myricetin	0	0	0	0	0	0	0	0	0	0	0	0	40598.7	23326.9	2.58906e+06	2.59671e+06	8369.38	2.5948e+06
Maytansine	0	0	0	0	0	0	0	0	0	0	0	0	40098.5	24276.6	6343.82	1.64962e+06	2671.14	6205.69
N-Methyl-(R,S)-tetrahydrobenzylisoquinoline	0	0	0	0	0	0	0	0	0	0	0	0	40059.9	8761.91	51092.8	27689	30733.7	48365.1
5-Methylphenazine-1-carboxylate	0	0	0	0	0	0	0	0	0	0	0	0	40010.5	53672.5	52962.8	61654.9	47918.1	50958.2
Carboprost	0	0	0	0	0	0	0	0	0	0	0	0	39428.5	61004.9	1.20523e+07	38398.6	1.21509e+07	1.22742e+07
Enalapril	0	0	0	0	0	0	0	0	0	0	0	0	39338.1	38754.8	86497.7	80471.8	216720	423790
(+)-Tetrandrine	0	0	0	0	0	0	0	0	0	0	0	0	38696.5	122688	316971	286820	333532	1.17743e+06
Phenylbutazone	0	0	0	0	0	0	0	0	0	0	0	0	38374.9	13178.9	85813.4	78833.4	150360	45146.1
Beta-tocopherol	0	0	0	0	0	0	0	0	0	0	0	0	38022.4	8.30594e+06	145379	8.70906e+06	51416.1	9.08752e+06
Chlorpheniramine	0	0	0	0	0	0	0	0	0	0	0	0	37994.7	22922.8	7.68912e+06	13747.9	50456.5	19691
Prednisone	0	0	0	0	0	0	0	0	0	0	0	0	37907.8	14020.2	157578	60235.8	205715	163514
Olmesartan	0	0	0	0	0	0	0	0	0	0	0	0	37826.9	67143.2	29908	51101.8	5633.26	16556.4
Methazolamide	0	0	0	0	0	0	0	0	0	0	0	0	37748.9	39494.6	5.36546e+06	4.88025e+06	5.88712e+06	7.14011e+06
Dipyridamole	0	0	0	0	0	0	0	0	0	0	0	0	37698.3	21207.7	56256.8	54082.5	47794.4	22946.7
Kaempferol	0	0	0	0	0	0	0	0	0	0	0	0	37367	276322	315009	208443	936849	618859
dTDP-5-dimethyl-L-lyxose	7.82163e+06	6.43181e+06	83379.7	110156	60277.4	91828	16621.2	22339.1	12360.5	27320.9	29721	11679	37181.9	10741.1	2.21306e+06	16595	2.21342e+06	2.22396e+06
Prometon	0	0	0	0	0	0	0	0	0	0	0	0	36993.3	31013.4	98378.4	54148.7	92282.3	349533
Homatropine	0	0	0	0	0	0	0	0	0	0	0	0	36663.5	533796	68219.8	15018.6	58384.8	13900.1
Osajin	0	0	0	0	0	0	0	0	0	0	0	0	36512.7	13501.1	1.3052e+06	4363.2	14857.3	15624.2
Bitertanol	0	0	0	0	0	0	0	0	0	0	0	0	36464.8	8354.7	4443.29	12141	10835.5	4124.31
6-Hydroxymelatonin	0	0	0	0	0	0	0	0	0	0	0	0	36021.1	22014.1	16448.1	20771.6	12553.5	36971.2
Tetrahydrofolic acid	0	0	0	0	0	0	0	0	0	0	0	0	35808.2	26370.3	16320.1	23855.9	19918.1	15838.5
Anthocyanin 3'-O-beta-D-glucoside	0	0	0	0	0	0	0	0	0	0	0	0	35511.9	1.41018e+06	5.91086e+06	5.52842e+06	8.07864e+06	6.37717e+06
Digoxin	0	0	562738	696536	144946	264308	0	2943.94	0	0	0	0	35393.2	23420.9	1.36866e+06	1.42714e+06	1.49508e+06	1.57417e+06
Sulindac	0	0	0	0	0	0	0	0	0	0	0	0	35051.9	1.76285e+06	1.76087e+06	1.76019e+06	1.76096e+06	1.76334e+06
Hydroxyzine	0	0	0	0	0	0	0	0	0	0	0	0	35022.8	30538	22766.7	13272.9	4652.21	6987.34
Ouabain	0	0	0	0	0	0	0	0	0	0	0	0	34963.6	28627.8	15609	79536.6	97153.4	28707
Kanamycin B	0	0	0	0	0	0	0	0	0	0	0	0	34732.5	18238.9	1.91329e+06	4858.53	3914.87	1.83795e+06
Deoxyguanosine	1.09582e+08	1.02008e+08	1.95906e+07	1.94925e+07	4.4476e+07	4.57358e+07	1.86228e+07	2.09257e+07	7.33425e+06	4.13007e+06	3.16098e+07	3.18762e+07	34098.6	16127.6	47466.8	13867.8	20454.6	6.59561e+06
Quercetin	0	0	0	0	0	0	0	0	0	0	0	0	33670.2	26707	4855.83	13718.1	7046.91	10466.7
Paspalicine	0	0	0	0	0	0	0	0	0	0	0	0	33604	1.06229e+07	1.05622e+07	1.05704e+07	20843.1	26787.3
Astilbin	0	0	0	0	0	0	0	0	0	0	0	0	33560	175140	115360	131779	10615.3	5996.95
Quinestrol	0	0	0	0	0	0	0	0	0	0	0	0	33276.1	53395.7	29938.3	6.67671e+06	6.7052e+06	4384.06
Diphenhydramine	0	0	0	0	0	0	0	0	0	0	0	0	33219.5	19115.4	29576.3	24253.1	30216.7	1.07894e+06
Dehydrocostus lactone	0	0	0	0	0	0	0	0	0	0	0	0	32714	15376.3	64722.8	99895.1	77684.5	92379.4
Acebutolol	0	0	0	0	0	0	0	0	0	0	0	0	32385.6	19799.8	2.16758e+06	2.20689e+06	13797.7	7074.84
Thiethylperazine	0	0	0	0	0	0	0	0	0	0	0	0	32224.4	825098	814408	806722	801777	799389
Subaphylline	0	0	0	0	0	0	0	0	0	0	0	0	32155.9	26595.1	35810.4	48923.5	16305.2	42751.5
Citreoviridin	0	0	0	0	0	0	0	0	0	0	0	0	32154	32942.4	18056	4642.25	3.81031e+06	3.84607e+06
Mycophenolate mofetil	0	0	0	0	0	0	0	0	0	0	0	0	31890.4	3.03397e+06	106794	202567	3.08964e+06	259559
Propranolol	0	0	0	0	0	0	0	0	0	0	0	0	31561.8	17013.1	49118.3	56462.7	47205	35836.6
Ursolic acid	0	0	0	0	0	0	0	0	0	0	0	0	31400.8	1.6662e+07	69901.1	1.65944e+07	140001	241278
Dihydrocapsaicin	0	0	0	0	0	0	0	0	0	0	0	0	31159.2	21849.8	50902.1	359903	24702.7	184472
Piperophos	0	0	0	0	0	0	0	0	0	0	0	0	31124.8	32805	202345	539527	680059	819826
Dihydrotestosterone	0	0	0	0	0	0	0	0	0	0	0	0	30881.9	64899.2	3.4367e+07	52794.1	3.40083e+07	20479.7
gamma-Glutamyltyramine	0	0	0	0	0	0	0	0	0	0	0	0	30809.3	33648.6	82144.7	56464.2	81514.6	54292.2
D-Mannose	0	0	0	0	0	0	0	0	0	0	0	0	29965.1	65210.3	160215	158530	86420.5	796924
Spironolactone	0	0	0	0	0	0	0	0	0	0	0	0	29920	10043.3	55349.4	103380	269216	256111
Warfarin	0	0	0	0	0	0	0	0	0	0	0	0	29647.5	18898.7	350736	517215	22744	212875
Secoisolariciresinol	0	0	0	0	0	0	0	0	0	0	0	0	29579.1	41354.5	4.87381e+06	4.89121e+06	4.90643e+06	4.91966e+06
Norfloxacin	0	0	0	0	0	0	0	0	0	0	0	0	29570.5	37065.8	5995.56	1604.81	10505.2	682731
Pelargonidin 3-O-(6-caffeoyl-beta-D-glucoside)	0	0	0	0	0	0	0	0	0	0	0	0	29521.2	1.4313e+06	20112.7	1.49824e+06	7082.88	1.52952e+06
N-Acetylmuramoyl-Ala	0	0	0	0	0	0	0	0	0	0	0	0	29465.8	3.49903e+06	2.06304e+06	257180	2.05213e+06	273811
Nordazepam	0	0	0	0	0	0	0	0	0	0	0	0	28679.1	60352.8	5506.17	2.4804e+06	2.46847e+06	26587.5
Diazinon	0	0	0	0	0	0	0	0	0	0	0	0	28616.9	27976.8	2.19894e+06	22671.5	30643.4	28824.7
Losartan	0	0	0	0	0	0	0	0	0	0	0	0	28444.4	15393.4	1.00593e+07	9.98942e+06	9.92109e+06	9.85452e+06
Orbencarb	0	0	0	0	0	0	0	0	0	0	0	0	28084.7	36891.1	34188.9	12598.6	27378.8	41726.9
Isoalantolactone	0	0	0	0	0	0	0	0	0	0	0	0	27860.3	15991.7	29983.7	38657	4922.97	18909.1
Zidovudine	0	0	0	0	0	0	0	0	0	0	0	0	27801.6	17563.3	4349.91	11168.3	4.95597e+06	15754.6
Veratramine	0	0	0	0	0	0	0	0	0	0	0	0	27732	48435.8	5.37762e+06	5546.02	5.43706e+06	5.46652e+06
Ciprofloxacin	7.80149e+06	8.72141e+06	5.90975e+06	8.09676e+06	6.69059e+06	7.16183e+06	8.01082e+06	8.3186e+06	6.95998e+06	1.4252e+07	8.90755e+06	8.60717e+06	27648.4	1.68843e+06	1.60846e+06	1.53441e+06	5651.26	1.40291e+06
Desmosterol	0	0	0	0	0	0	0	0	0	0	0	0	27613	1.40455e+06	1.4441e+06	1.47892e+06	1.50823e+06	63328.6
EPA (d5)	0	0	0	0	0	0	0	0	0	0	0	0	27387.9	1.59921e+06	2.85773e+06	3.54114e+06	3.67857e+06	27356.7
Methylprednisolone acetate	0	0	0	0	0	0	0	0	0	0	0	0	27193.7	1.58013e+06	195682	324102	1.55367e+06	237869
3alpha,7alpha-Dihydroxy-12-oxo-5beta-cholanate	0	0	0	0	0	0	0	0	0	0	0	0	27067.8	9864.43	7722.77	14495.4	2.17152e+06	1.63551e+06
Cannabidiolic acid	0	0	0	0	0	0	0	0	0	0	0	0	27061	20814.3	2.09562e+06	11616.1	8596.33	14600.6
Cetraxate	0	0	0	0	0	0	0	0	0	0	0	0	26914.8	100757	55825.9	42718.9	36904.9	81888
Toremifene	0	0	0	0	0	0	0	0	0	0	0	0	26831	1.19557e+06	9274.59	5006.47	15322.6	3982.98
Falcarindiol	0	0	0	0	0	0	0	0	0	0	0	0	26407.4	46049.7	57638.8	70003.1	33544.3	24847.2
Adenylsuccinic acid	0	0	0	0	0	0	0	0	0	0	0	0	25543.1	2.92459e+06	3.10818e+06	6344.8	3.59781e+06	3.92769e+06
alpha-Ergocryptine	0	0	0	0	0	0	0	0	0	0	0	0	25510.9	35428.5	8750.58	13855.5	1.40744e+06	13462.2
Sotalol	0	0	0	0	0	0	0	0	0	0	0	0	25209.9	10911.8	8002.96	2.66189e+07	6774.93	6112.4
AICAR	0	0	0	0	0	0	0	0	0	0	0	0	25076.6	8186.18	930387	935457	5369.91	960545
Thyroxine	3445.98	0	207609	254170	457194	438462	0	0	390313	316526	45090.6	19197.4	25072.2	80261.3	18775.9	14056	37041.8	6214.48
Propafenone	0	0	0	0	0	0	0	0	0	0	0	0	25021.1	18218.8	37035.3	25732	33299.3	94343.1
alpha-Hederin	0	0	0	0	0	0	0	0	0	0	0	0	24821.9	13491.6	779932	11173.3	767163	764767
Spinosyn D	0	0	0	0	0	0	0	0	0	0	0	0	24816.9	1.57266e+07	1.63382e+07	1.69407e+07	8546.07	11240.9
Flavanone 7-O-beta-D-glucoside	0	0	0	0	0	0	0	0	0	0	0	0	24336.8	2.69412e+06	7555.1	5302.8	2.73534e+06	5081.79
Coumestrol	0	0	0	0	0	0	0	0	0	0	0	0	23545	15322.7	54188.9	54718.2	49537	36345
Dicyclomine	0	0	0	0	0	0	0	0	0	0	0	0	23535.7	22120.7	51596.9	6433.42	264117	178468
Tylosin	0	0	0	0	0	0	0	0	0	0	0	0	23483	1.28312e+06	13242.8	1.22115e+06	1.19559e+06	1.17313e+06
Tetracaine	0	0	0	0	0	0	0	0	0	0	0	0	23441.9	14995.2	26607.7	34071.8	53685.7	19084.3
Aflatoxin G	0	0	0	0	0	0	0	0	0	0	0	0	23397.4	21899.1	42000.2	48767.4	69217.7	78495.6
Tetracycline	0	0	0	0	0	0	0	0	0	0	0	0	23260.1	218192	5394.37	4676.48	5.7707e+06	8649.12
FMLP	0	0	0	0	0	0	0	0	0	0	0	0	22873	17287.4	16741.9	19547.9	4893.66	2.94756e+06
2'-Dehydrokanamycin A	0	0	0	0	0	0	0	0	0	0	0	0	22600.3	2.14136e+06	2.32571e+06	2.54725e+06	2.81677e+06	3.14967e+06
(-)-Arctigenin	0	0	0	0	0	0	0	0	0	0	0	0	22524	15543.7	1.70102e+07	116454	7268.03	9751.23
15-Keto-prostaglandin F2a	0	0	0	0	0	0	0	0	0	0	0	0	22389.2	26743	6335.72	5.80832e+06	5.8126e+06	5.79719e+06
Biochanin A	0	0	0	0	0	0	0	0	0	0	0	0	21623.9	2.66578e+06	2.69777e+06	2.73716e+06	37116.6	134550
beta-N-Acetylglucosamine	0	0	0	0	0	0	0	0	0	0	0	0	21253.8	44869.3	46255.3	22480.6	116198	100881
Glimepiride	0	0	0	0	0	0	0	0	0	0	0	0	21069.1	4.8713e+06	14179.6	5717.66	4741.47	5.03753e+06
Mepivacaine	0	0	0	0	0	0	0	0	0	0	0	0	20858.5	5241.92	12270.7	25538.8	30831.7	47097.3
Enniatin B	601384	521278	0	0	0	3040.35	0	2029.12	3338.34	2879.74	0	3503.69	20842.1	68267.3	6.89509e+07	29073.1	6.55209e+07	6.1743e+07
Enterodiol	0	0	0	0	0	0	0	0	0	0	0	0	20623.6	6976.59	25673.1	31495.1	17330.6	24746.2
Enoxacin	0	0	0	0	0	0	0	0	0	0	0	0	20013.3	11554.8	10820.1	3.42012e+06	3.42513e+06	3.31998e+06
9-cis-Retinol	0	0	0	0	0	0	0	0	0	0	0	0	19817.4	21655.4	9444.43	4656.39	1.46952e+06	1.44716e+06
(S)-N-Methylcanadine	0	0	0	0	0	0	0	0	0	0	0	0	19732.4	7818.11	3.29227e+06	26772.3	3.16577e+06	12940.1
Strictosamide	0	0	0	0	0	0	0	0	0	0	0	0	19725.6	7555.88	5482.26	6221.66	3.45542e+06	14677.1
Usambarine	0	0	0	0	0	0	0	0	0	0	0	0	19564.4	154647	5282.13	7699.87	18126	11680.9
Nateglinide	0	0	0	0	0	0	0	0	0	0	0	0	19093.2	4.29296e+06	4.25816e+06	30812.9	4.18342e+06	4.14427e+06
Ochrolifuanine A	0	0	0	0	0	0	0	0	0	0	0	0	18994.2	42590	5411.02	13647	34505.7	39101.4
Tryprostatin A	0	0	0	0	0	0	0	0	0	0	0	0	18852.9	5906.7	5588.2	4.63709e+06	4.60514e+06	9389.77
7,8-Dihydroneopterin	0	0	0	0	0	0	0	0	0	0	0	0	18180.4	15950.2	13938	18075.6	40141.1	38909.6
albendazole S-oxide	0	0	0	0	0	0	0	0	0	0	0	0	18132	129904	68395.3	58415	205599	242434
Pantetheine 4'-phosphate	0	0	0	0	0	0	0	0	0	0	0	0	18126.9	42324.5	23288.6	13429.2	40621.6	45115.9
Letrozole	0	0	0	0	0	0	0	0	0	0	0	0	18088	16276.6	4765.62	12380.9	20213.4	6860.44
Penicillin G	0	0	0	0	0	0	0	0	0	0	0	0	18031.4	6794.43	39169.1	29771.9	89206.7	92870.1
Cetirizine	0	0	0	0	0	0	0	0	0	0	0	0	17758.8	12986.4	13584.7	5273.84	4756.45	4346.06
Trimipramine maleate	0	0	0	0	0	0	0	0	0	0	0	0	16853.4	9203.78	2.35647e+06	3887.38	6617.76	16218.2
Glipizide	0	0	0	0	0	0	0	0	0	0	0	0	16620.1	22966.7	7115.03	1.52226e+06	6054.64	1.47839e+06
Liothyronine	0	0	0	0	0	0	0	0	0	0	0	0	16609.1	27166.9	1.28785e+06	19830.2	1.30425e+06	1.32513e+06
[truncated: 2,256 more rows]
