# Supplementary material for: Integrated Omics Analysis Reveals Alterations in the Intestinal Microbiota and Metabolites of Piglets After Starvation
Source: Front Microbiol. 2022 Jun 15;13:881099. doi: 10.3389/fmicb.2022.881099 (PMC9240708; doi:10.3389/fmicb.2022.881099)
Supplement: Supplementary Table S12 — Metabolites detected in the negative-ion mode. [file Table_12.XLSX]

## Sheet: all.exp.NEG
Integrated omics analysis reveals the alteration of intestine microbe-metabolities in piglets after starvation
Yijia Ma, Chang Lu, Bingzhen Ji, Junjun Qin, Chunbo Cai, Yang Yang, Yan Zhao, Guomin Liang, Xiaohong Guo, Guo-qing Cao, Bugao Li and Pengfei Gao*
Supplementary table 12 Metabolites detected in the negative-ion mode
name	NC	NC	NC	NC	NC	NC	ST_48	ST_48	ST_48	ST_48	ST_48	ST_48	ST_72	ST_72	ST_72	ST_72	ST_72	ST_72
(10E,12Z)-9-HODE	3.05093e+06	3.54379e+06	9.0916e+06	1.04332e+07	7.28583e+06	7.66048e+06	780526	1.3852e+06	1.09347e+06	821939	1.02771e+07	1.04394e+06	0	0	0	0	0	0
10-Hydroxydecanoic acid	0	0	0	0	0	0	0	0	0	0	0	0	4.01427e+06	3.32956e+06	6.22239e+06	6.3771e+06	7.69664e+06	8.02562e+06
10-Nitrolinoleic acid	0	0	0	0	0	0	0	0	0	0	0	0	2.58703e+06	15839	1.007e+06	1.68241e+06	2.08146e+06	2.0428e+06
11-[(6-carboxy-3,4,5-trihydroxyoxan-2-yl)oxy]-3-(3,4-dihydroxyphenyl)-6-hydroxy-7-(4-hydroxy-3,5-dimethoxyphenyl)-28-dioxatricyclo[7.3.1.0]trideca-1(13),2,4,6,9,11-hexaen-2-ylium	0	0	3.80812e+06	3.15486e+06	3.26044e+06	3.65387e+06	0	0	0	0	0	0	0	0	0	0	0	0
11-Dehydrocorticosterone	0	0	0	0	0	0	0	0	0	0	0	0	1.67234e+09	2.70508e+09	1.28466e+09	9.29559e+08	2.25087e+09	1.1181e+09
1,1-Dibromo-2-propanone	2.6481e+06	446050	561068	455128	519367	499760	2.19323e+06	777334	2.47147e+06	1.31614e+06	1.19173e+07	873864	0	0	0	0	0	0
1,1-Dichloro-2,2-bis(4-chlorophenyl)ethylene	47184.4	40313.3	297696	347321	1.54007e+06	1.5693e+06	0	3907.23	763729	750606	849332	1.29614e+06	0	0	0	0	0	0
1,1-Dichloro-2-(dihydroxy-4'-chlorophenyl)-2-(4'-chlorophenyl)ethylene	1.18044e+06	735803	276750	364873	138247	122415	30630.7	79838.4	95458.2	120329	0	44643.1	0	0	0	0	0	0
{11-methoxy-16,18-dioxo-6,8,19-trioxapentacyclo[10.7.0.0nonadeca-1(12),2(9),4,10,13(17)-pentaen-14-yl}oxidanesulfonic acid	37162.2	54477.3	64087.1	75651	4134.62	4273.39	0	0	0	0	0	0	0	0	0	0	0	0
11-O-Demethyl-7-methoxypradinone II	0	0	97011.7	0	223104	272715	0	0	0	0	0	0	0	0	0	0	0	0
11-O-Demethylpradimicinone I	67447.6	0	3.56605e+06	456658	1.03328e+07	338447	1.91311e+06	1.40682e+06	3.98714e+06	7095.84	0	64716.7	0	0	0	0	0	0
1-(2,3,4,6-tetrahydroxyphenyl)-3-(2,3,4-trihydroxyphenyl)propane-1,2-dione	670125	1.08424e+06	8.74437e+06	1.34314e+07	1.08758e+07	1.05244e+07	532222	1.02612e+06	1.62146e+06	1.98287e+06	3.05922e+07	743108	0	0	0	0	0	0
1,2,3,4-Tetrahydro-alpha,7-dihydroxy-beta-(hydroxymethyl)-9-methoxy-3,4-dioxocyclopenta[c][1]benzopyran-6-propal	89106.1	109404	4.17062e+06	3.21187e+06	1.89506e+06	2.1915e+06	63825.4	193958	1.29432e+06	934146	456025	768397	0	0	0	0	0	0
1-(2,3,4-trihydroxy-5-methoxyphenyl)-2-(2,4,5-trihydroxyphenyl)propan-1-one	0	0	0	4.23587e+06	0	457282	0	0	0	0	6.51964e+06	0	0	0	0	0	0	0
1,2,3,6-Tetrakis-O-galloyl-beta-D-glucose	0	0	768894	699454	385841	368299	0	0	0	0	274004	0	0	0	0	0	0	0
1,2,3-Trihydroxybenzene	0	0	0	0	0	0	0	0	0	0	0	0	287955	368938	675135	704335	910608	772471
1-(2,6-Dihydroxy-4-methoxyphenyl)-3-phenyl-1-propanone	0	0	0	0	0	0	0	0	0	0	0	0	4.80504e+06	4.98336e+06	5.20836e+06	2776.6	5.81051e+06	6.1943e+06
1,28-Octacosanediol	0	0	95704.8	117442	46044.9	61825.2	771189	898272	0	0	39987	77047.8	0	0	0	0	0	0
1,2-Bis-O-sipoyl-beta-D-glucoside	0	0	1.65821e+07	1.55628e+07	1.57755e+07	1.59377e+07	0	54887.4	1.34491e+06	1.05995e+06	0	1.01744e+06	0	0	0	0	0	0
1,2-Dihydronaphthalene-1,2-diol	0	0	0	0	0	0	0	0	0	0	0	0	1.29796e+06	235461	230679	188382	135397	98261.6
12-Hydroxydodecanoic acid	0	0	0	0	0	0	0	0	0	0	0	0	4.3597e+07	1.38146e+08	1.34616e+08	4.1435e+08	7.08869e+07	1.6151e+08
12-KETE	0	0	0	0	0	0	0	0	0	0	0	0	3.21257e+06	879412	1.00192e+06	7.19238e+06	1.47654e+06	1.13431e+06
12-Keto-leukotriene B4	0	0	0	0	0	0	0	0	0	0	0	0	1.29207e+06	4.8912e+06	284599	277180	5.99336e+06	4357.25
12-Keto-tetrahydro-leukotriene B4	0	0	0	0	0	0	0	0	0	0	0	0	1.91869e+07	1.15828e+06	7.65159e+06	1.87984e+07	3.26879e+06	8.41648e+06
12-Methyltridecanoic acid	1.3798e+08	1.46406e+08	6.89324e+09	6.92913e+09	5.77269e+09	6.12911e+09	4.95902e+07	7.10145e+07	2.04026e+08	1.54426e+08	3.79705e+08	1.35265e+08	0	0	0	0	0	0
12-O-Tetradecanoylphorbol 13-acetate	0	0	0	0	0	0	0	0	0	0	0	0	2.06574e+06	1.49463e+06	460873	430882	3.96304e+07	15167.8
13,14-Dihydro-15-keto-PGE2	0	0	0	0	0	0	0	0	0	0	0	0	6.51959e+06	2852.87	1.62695e+06	1.78124e+06	34042.8	335517
1-[3-(3,5-dihydroxyphenyl)-6-hydroxy-2-(4-hydroxyphenyl)-2,3-dihydro-1-benzofuran-4-yl]-2-{3-[3-(3,5-dihydroxyphenyl)-6-hydroxy-2-phenyl-2,3-dihydro-1-benzofuran-4-yl]-2-phenyl-2,3-dihydro-1-benzofuran-5-yl}-2-hydroxyethan-1-one	0	0	3519.6	4285.12	230426	198030	10010.4	15041.4	87364.1	88252.8	0	8240.42	0	0	0	0	0	0
1,3,5,8-Tetrahydroxy-6-methoxy-2-methylanthraquinone 8-O-b-D-glucoside	0	2890.75	13988.9	8.28559e+06	3607.39	1.33072e+06	0	0	0	4872.69	2.56854e+07	4696.6	0	0	0	0	0	0
1,3,7-Trimethyluric acid	0	0	0	0	0	0	0	0	0	0	0	0	156375	129956	126182	150833	129722	162296
1,3-Benzenediol	0	0	0	0	0	0	0	0	0	0	0	0	329831	1.74105e+06	1.43793e+06	1.56584e+06	5.45353e+06	3.86711e+06
13-OxoODE	2.32833e+07	1.82875e+07	3.46355e+07	4.51769e+07	2.47301e+07	2.51265e+07	1.09816e+06	3.30764e+06	2.01286e+06	1.6938e+06	7.74286e+06	3.67312e+06	5.57552e+06	1.18309e+06	1.41802e+07	2.73147e+06	1.37942e+07	1.62613e+07
13(S)-HPOT	0	0	0	0	0	0	0	0	0	0	0	0	873265	691598	787874	1.0157e+06	420130	537107
13S-hydroxyoctadecadienoic acid	0	0	0	0	0	0	0	0	0	0	0	0	1.89708e+07	4.06722e+06	1.46326e+07	5.08675e+07	8.82221e+06	8.90776e+07
1-(4-Amino-2-methylpyrimid-5-ylmethyl)-3-(beta-hydroxyethyl)-2-methylpyridinium bromide	19998.2	42072.2	34553.5	23327.2	83993.9	46492.3	19008.2	31142	380513	329053	322133	200149	0	0	0	0	0	0
1,4-Dichlorobenzene	132320	85547.5	328744	566455	397364	409760	224910	280184	1.23546e+06	1.36799e+06	1.78531e+06	1.1156e+06	0	0	0	0	0	0
1-(4-Hydroxy-2-methylpyrimid-5-ylmethyl)-3-(beta-hydroxyethyl)-2-methylpyridinium bromide	28936.8	74652.4	2.0594e+06	2.38883e+06	2.09839e+06	1.79944e+06	143710	222725	1.68169e+06	1.34205e+06	263119	1.98166e+06	0	0	0	0	0	0
1,5-Anhydrosorbitol	0	0	0	0	0	0	0	0	0	0	0	0	1.18025e+06	2.32678e+06	1.16308e+07	93.3142	93.3142	93.3142
15-Deoxy-d-12,14-PGJ2	0	0	0	0	0	0	0	0	0	0	0	0	4.79322e+06	2.94084e+06	42340.8	38452.4	2.6817e+06	2.84006e+06
1-(5-Phospho-D-ribosyl)-5-amino-4-imidazolecarboxylate	1.34266e+06	1.30765e+06	970621	1.316e+06	932445	829465	939014	1.12271e+06	864201	741833	7.18165e+06	987364	0	0	0	0	0	0
1-(5-Phosphoribosyl)-4-(N-succinocarboxamide)-5-aminoimidazole	970431	912808	1.13858e+07	1.39812e+07	9.6325e+06	1.08113e+07	22095.3	48159.6	107686	132933	268985	131647	0	0	0	0	0	0
1-(5'-Phosphoribosyl)-5-amino-4-(N-succinocarboxamide)-imidazole	742805	591897	1.78485e+07	1.73888e+07	1.5147e+07	1.56416e+07	352146	233159	2.28325e+06	3.36672e+06	2.0502e+06	2.54103e+06	0	0	0	0	0	0
1-(5'-Phosphoribosyl)-5-formamido-4-imidazolecarboxamide	367278	406841	0	0	0	1912.44	1632.56	0	0	0	0	0	0	0	0	0	0	0
1-(5-Phosphoribosyl)imidazole-4-acetate	16692.3	47739	2.05829e+07	2.39346e+07	1.9885e+07	2.03305e+07	14035.2	14863.1	0	28174.8	266016	60633.4	0	0	0	0	0	0
16alpha-Bromo-17beta-estradiol	3.01419e+06	2.52182e+06	6.54475e+07	6.06292e+07	4.22986e+07	4.36407e+07	921418	1.21255e+06	5.72818e+06	5.00455e+06	6.35825e+06	4.47329e+06	0	0	0	0	0	0
16alpha-Hydroxyestrone	0	0	0	0	0	0	0	0	0	0	0	0	16805.5	9825.02	5696.56	9176.39	16367.8	5509.86
16-Hydroxy hexadecanoic acid	9.09652e+06	9.92605e+06	9.26095e+06	1.01118e+07	1.01904e+07	1.03971e+07	2.90341e+06	4.00793e+06	4.80876e+06	2.52705e+06	1.72798e+07	2.74285e+06	1.67589e+06	693845	971939	1.20754e+06	1.52402e+06	3.14851e+06
16-Methylheptadecanoic acid	2.44846e+09	2.32622e+09	7.29385e+09	6.83816e+09	7.41907e+09	7.36446e+09	3.0336e+09	2.86499e+09	8.65112e+09	6.03835e+09	1.59298e+10	4.79712e+09	0	0	0	0	0	0
16(R)-HETE	0	0	0	0	0	0	0	0	0	0	0	0	4.51596e+07	2.78773e+07	6.98185e+07	9.42498e+07	3.1554e+07	8.97214e+07
17a-Estradiol	0	0	0	0	0	0	0	0	0	0	0	0	9.34705e+06	5.37661e+06	7.34334e+06	1.11682e+07	1.01678e+07	1.4649e+07
17a-Ethynylestradiol	0	0	0	0	0	0	0	0	0	0	0	0	6.54997e+06	6.0579e+06	7.6236e+06	7.41469e+06	5.08566e+06	5.9937e+06
17alpha-Hydroxyprogesterone	0	0	0	0	0	0	0	0	0	0	0	0	105656	87270.8	190161	202270	309493	395813
1,7-diphospho-1-epi-valienol	126337	44487.3	200302	537771	915410	478762	13138.8	12857.9	384483	197340	293214	67501.9	0	0	0	0	0	0
17-Propyl-5alpha-androst-2-en-17beta-ol	300451	411431	374271	322116	313414	378490	253664	382936	351959	303382	4.08063e+06	325561	0	0	0	0	0	0
1,8-ANS	0	0	0	0	0	0	0	0	0	0	0	0	2.0435e+07	9.70992e+06	6.63952e+06	7.29512e+06	5.03975e+06	4.5613e+06
1,8-Dinitropyrene	0	0	0	0	0	0	0	0	0	0	0	0	74020.8	64283.6	1.25469e+06	1.52561e+06	405052	376351
1-Carboxyvinyl carboxyphosphote	1.53785e+06	1.68349e+06	4.3876e+06	4.97144e+06	2.30232e+06	2.27265e+06	684184	868620	1.30489e+06	1.12886e+06	2.88653e+06	1.25213e+06	0	0	0	0	0	0
1D-1-Guanidino-3-amino-1,3-dideoxy-scyllo-inositol 4-phosphate	971453	1.11018e+06	1.58198e+06	1.93191e+06	1.3895e+06	1.64618e+06	1.04918e+06	1.95083e+06	2.64329e+06	1.95662e+06	1.53975e+07	2.38941e+06	0	0	0	0	0	0
1-deoxy-1-(N6-lysino)-D-fructose	2.58006e+08	2.17567e+08	3.81045e+08	4.02949e+08	3.73532e+08	3.67374e+08	1.77709e+08	1.80001e+08	2.90845e+08	2.36257e+08	9.36538e+08	3.61544e+08	0	0	0	0	0	0
1D-myo-inositol 1,4-bisphosphate(4-)	854456	785623	215473	183877	334842	332428	17875.2	21868	661639	549445	517611	23291.3	0	0	0	0	0	0
1-Hexadecanol	0	0	0	0	0	0	0	0	0	0	0	0	4.83425e+06	4.22119e+06	6.9392e+06	7.48895e+06	6.60923e+06	7.88682e+06
1H-Indole-2,3-dione	0	0	0	0	0	0	0	0	0	0	0	0	2.75296e+08	1.6369e+08	2.81584e+08	3.162e+08	2.23827e+08	1.97521e+08
1H-Indole-3-acetamide	0	0	0	0	0	0	0	0	0	0	0	0	130111	121451	135646	163729	761222	1.33711e+06
1H-Indole-3-carboxaldehyde	0	0	0	0	0	0	0	0	0	0	0	0	2.25251e+07	2.23747e+06	2.57204e+07	2.92619e+07	3.88243e+07	8.0152e+07
1-Hydroxy-2-(beta-D-glucosyloxy)-9,10-anthraquinone	0	0	0	818768	3.32632e+06	0	1.11706e+06	0	0	0	296549	2.51358e+06	0	0	0	0	0	0
1-Hydroxy-2-methyl-2-butenyl 4-diphosphate	422101	368188	341679	468031	744313	833092	59720.3	108733	49055.9	47768.2	194690	176472	0	0	0	0	0	0
1-Hydroxypyrene	0	0	0	0	0	0	0	0	0	0	0	0	4.05251e+06	1.77336e+06	603816	638292	519220	512658
1'-hydroxytriazolam	16931.1	14141.4	812895	816844	224797	220142	31415.5	68570.9	144370	131072	0	108729	0	0	0	0	0	0
1-Isothiocyanatobutane	714082	710717	0	0	0	8881.16	1.30272e+06	1.64519e+06	0	0	0	229991	0	0	0	0	0	0
1-Methyl 2-galloylgalactarate	2.28477e+08	1.62029e+08	5.39426e+07	7.00205e+07	6.74603e+07	6.82571e+07	3.068e+08	1.67998e+08	1.54308e+08	2.28584e+08	2.32081e+09	1.9938e+08	0	0	0	0	0	0
1-Methyl-6-phenyl-1H-imidazo[4,5-b]pyridin-2-amine	0	0	0	0	0	0	0	0	0	0	0	0	26043.7	35504.4	28296	43594.1	33938.9	44141
1-Methyladenosine	0	0	0	0	0	0	0	0	0	0	0	0	100609	78744.7	6628.11	17444.7	27248.2	46257.1
1-Methylhistidine	0	0	0	0	0	0	0	0	0	0	0	0	1.09159e+07	7.19745e+06	9.95115e+06	9.56066e+06	1.49852e+07	1.46627e+07
1-Methylseleno-N-acetyl-D-galactosamine	726598	741906	0	0	0	0	562848	653264	596172	511184	7.05312e+06	652036	0	0	0	0	0	0
1-Methylxanthine	0	0	0	0	0	0	0	0	0	0	0	0	5.79036e+07	3.74218e+07	9.63069e+07	6.96426e+07	1.06774e+08	3.80482e+07
1-Naphthaleneacetic acid	0	0	0	0	0	0	0	0	0	0	0	0	426839	492278	474670	404437	405147	270233
1-O-Feruloyl-beta-D-glucose	0	0	0	0	0	0	0	0	0	0	0	0	889087	1.15188e+06	2.13718e+06	3.14294e+06	4.39049e+06	4.47988e+06
1-O-Galloyl-beta-D-glucose	0	0	0	0	0	0	0	0	0	0	0	0	1.79188e+06	1.6382e+06	179158	183617	1.81614e+06	2.0447e+06
1-O-Hexadecyl-sn-glycerol	120494	97353.6	92272.7	93226.3	115618	99018.3	105945	105696	106776	106653	1.07566e+06	109015	0	0	0	0	0	0
1-O-Sinapoyl-beta-D-glucose	0	0	0	0	0	0	0	0	0	0	0	0	1.59403e+06	832622	127291	112218	29852.2	8718
1-palmitoylglycerophosphocholine	0	0	0	0	0	0	0	0	0	0	0	0	134779	1.24761e+07	9216.96	9826.57	1.32062e+07	1.41695e+07
1-Phosphatidyl-1D-myo-inositol 3-phosphate	101811	96431.2	300221	394122	293319	291811	4989.25	25744.5	89500.3	78872.9	0	72125.5	0	0	0	0	0	0
1-Phospho-alpha-D-galacturonate	0	0	0	0	0	0	0	0	0	0	0	0	72393.4	54780.9	250700	322905	228908	401746
(1R,6R)-6-Hydroxy-2-succinylcyclohexa-2,4-diene-1-carboxylate	1.49305e+06	1.93746e+06	1.93035e+06	1.80895e+06	1.72638e+06	2.19363e+06	2.53014e+06	3.03844e+06	2.26511e+06	2.02334e+06	1.94498e+07	2.0642e+06	0	0	0	0	0	0
1-Salicylate glucuronide	4.41951e+06	4.87183e+06	1.35385e+06	1.20354e+06	111088	0	0	0	0	0	0	0	0	0	0	0	0	0
1-tetradecanoyl-2,3-dioleoyl-sn-glycerol	92191.8	77830.2	24700.4	25153.2	85128.2	101830	0	0	0	2014.45	0	56466.6	0	0	0	0	0	0
20-Carboxy-leukotriene B4	0	0	0	0	0	0	0	0	0	0	0	0	4366.02	14044.4	5169.43	3549.11	3.6929e+06	3.77453e+06
20-HETE	0	0	0	0	0	0	0	0	0	0	0	0	3.44232e+06	1.08778e+07	1.1762e+07	1.27177e+07	1.37401e+07	1.4818e+07
20-Hydroxy-leukotriene B4	0	0	0	0	0	0	0	0	0	0	0	0	319592	6946.62	121579	645576	26908.4	1.04567e+06
21-Hydroxypregnenolone	0	0	0	0	0	0	0	0	0	0	0	0	9.71497e+07	5.66242e+07	9.66134e+07	1.45237e+08	1.12016e+08	1.29854e+08
2,2,2-trifluoro-N-(3-hydroxy-2-methyl-6-{[(3S)-3,5,12-trihydroxy-3-(2-hydroxyacetyl)-10-methoxy-6,11-dioxo-1,2,3,4,6,11-hexahydrotetracen-1-yl]oxy}oxan-4-yl)ethanimidic acid	3.0164e+06	2.15027e+06	4.8149e+07	4.7228e+07	3.7879e+07	4.10275e+07	5.00201e+06	4.67402e+06	1.66741e+07	1.55912e+07	2.39816e+07	1.17865e+07	0	0	0	0	0	0
2-(2,3-dihydroxy-4-methoxyphenyl)-3,5,7-trihydroxy-6-methoxy-4H-chromen-4-one	31274.5	22877.5	1.3828e+06	1.31215e+06	760955	839113	0	16817.9	597376	298220	130377	4472.06	0	0	0	0	0	0
2-({2-[4-(1,2-dihydroxyethyl)-5,11,12,13-tetrahydroxy-8-oxo-3,7-dioxatricyclo[7.4.0.0trideca-1(13),9,11-trien-10-yl]-3,4,8,9,10-pentahydroxy-6-oxo-6H-benzo[c]chromen-1-yl}formamido)acetic acid	2.05882e+07	3.72395e+06	0	7934.99	0	13082.9	286967	283267	347235	113104	3.31494e+06	46283	0	0	0	0	0	0
2,2',5,5'-Tetrachlorobenzidine	239158	13765	379762	515687	428446	412925	117845	132439	475126	305713	1.23969e+06	396005	0	0	0	0	0	0
2-(2,5-dihydroxy-4-methoxyphenyl)-3,5,6,7-tetrahydroxy-3,4-dihydro-2H-1-benzopyran-4-one	4.63473e+06	5.12416e+06	7.15913e+06	7.57827e+06	5.88653e+06	5.8135e+06	4.84262e+06	4.8738e+06	591882	2.77753e+06	4.94945e+07	3.10635e+06	0	0	0	0	0	0
2-(2,5-dihydroxy-4-methoxyphenyl)-3,5,6,7-tetrahydroxy-4H-chromen-4-one	1.09656e+06	685914	3.5316e+06	3.13364e+06	2.05777e+06	2.04109e+06	356216	442328	2.15052e+06	1.45507e+06	1.64549e+06	1.62343e+06	0	0	0	0	0	0
2-(2,5-dihydroxy-4-methoxyphenyl)-3,5,7-trihydroxy-1chromen-1-ylium	12489.7	38118	3.06623e+06	2.7828e+06	2.04079e+06	2.14478e+06	4810.78	4698.66	13204.1	106227	0	108860	0	0	0	0	0	0
2-(2,5-dihydroxy-4-methoxyphenyl)-5,7-dihydroxy-6,8-bis[3,4,5-trihydroxy-6-(hydroxymethyl)oxan-2-yl]-4H-chromen-4-one	3.05807e+06	2.16721e+06	3.14684e+07	2.82453e+07	2.29852e+07	2.74228e+07	1.97375e+06	1.63339e+06	6.87209e+06	4.2592e+06	6.42612e+06	2.02533e+06	0	0	0	0	0	0
2-[({2-[7,8,9,12,13,14,17,18,19,25-decahydroxy-24-(hydroxymethyl)-4,22,27-trioxo-3,23,26-trioxahexacyclo[13.10.3.1]nonacosa-5(10),6,8,11,13,15(28),16,18,20-nonaen-29-yl]-3,4,5-trihydroxyphenyl}(hydroxy)methylidene)amino]acetic acid	6.75522e+06	1.0069e+07	8.97624e+06	6.38046e+06	1.68251e+07	2.23695e+07	3.79364e+06	3.7236e+07	1.53318e+06	2.65798e+06	2.87501e+08	7.30588e+06	0	0	0	0	0	0
2,2-Bis(4-hydroxyphenyl)hexafluoropropane	5.59072e+06	6.25564e+06	1.65698e+07	1.56485e+07	8.3348e+06	9.78916e+06	850719	1.09559e+06	4.21135e+06	3.88927e+06	418571	2.94681e+06	784516	533674	182056	140284	12443.6	39687.9
2,2-Dibromo-2-cyanoacetamide	535308	419195	525674	564582	403698	374070	541999	287200	785633	528621	3.22367e+06	448470	0	0	0	0	0	0
2-[(2R,5Z)-2-Carboxy-4-methylthiazol-5(2H)-ylidene]ethyl phosphate	16340.5	16420.2	519732	653890	592880	676816	5196.82	14772.7	0	11013.8	206102	6373.74	0	0	0	0	0	0
2,3,3',4,4',5,5'-Heptachlorobiphenyl	2522.49	0	687617	6.17989e+06	421064	500771	74003.7	2133.89	17541	148797	3.3886e+07	510628	0	0	0	0	0	0
2,3,4,5-Tetrachloro-4'-biphenylol	703107	1.87051e+06	668954	720848	889281	1.0813e+06	779967	881614	2.00625e+06	2.05487e+06	1.23575e+07	2.13664e+06	0	0	0	0	0	0
2,3,4,7,8,9,15,21,22,23,28-undecahydroxy-14-(hydroxymethyl)-12,27,31,34-tetraoxo-13,25,32,35-tetraoxaoctacyclo[14.13.3.3]pentatriaconta-1,3,5(30),6,8,10,19,21,23,28-decaene-20-carboxylic acid	1.05113e+08	1.11411e+08	7.21203e+08	6.01413e+08	9.04285e+08	1.1062e+09	6.88882e+07	6.88025e+07	3.10372e+08	2.35666e+08	4.45151e+08	4.07263e+08	0	0	0	0	0	0
2,3,4,7,8,9,15,21,22,23,28-undecahydroxy-14-(hydroxymethyl)-12,27,31,34-tetraoxo-13,25,32,35-tetraoxaoctacyclo[14.13.3.3]pentatriaconta-1,3,5(30),6,8,10,19,21,23-nonaene-20-carboxylic acid	1.33772e+07	1.53955e+07	8.86517e+07	7.7113e+07	1.00941e+08	1.20867e+08	8.32928e+06	8.3894e+06	3.63875e+07	2.96817e+07	1.89704e+08	4.16473e+07	0	0	0	0	0	0
2,3,4,7,8,9,15,22,23,28-decahydroxy-14-(hydroxymethyl)-12,27,31,34-tetraoxo-13,25,32,35-tetraoxaoctacyclo[14.13.3.3]pentatriaconta-1,3,5(30),6,8,10,19(24),20,22,28-decaene-20-carboxylic acid	94308.3	63670.8	7.13524e+06	8.16709e+06	3.59233e+06	4.49591e+06	889425	992143	6.83474e+06	3.98301e+06	1.59824e+07	1.33951e+07	0	0	0	0	0	0
2-({[3,4-dihydroxy-5-(2,3,4,5-tetrahydroxybenzoyloxy)phenyl](hydroxy)methylidene}amino)acetic acid	1.69636e+08	1.47839e+08	7.2755e+08	8.08976e+08	7.05121e+08	7.5948e+08	2.6304e+07	3.4696e+07	8.9337e+07	7.22675e+07	3.01483e+08	1.40277e+08	0	0	0	0	0	0
[2-(3,4-dihydroxyphenyl)-5,6,7-trihydroxy-4-oxo-3,4-dihydro-2H-1-benzopyran-3-yl]oxidanesulfonic acid	6.84091e+06	6.14923e+06	1.36632e+07	2.51917e+07	1.44851e+07	1.68775e+07	1.25976e+07	1.53361e+07	3.31346e+07	2.07969e+07	9.10873e+07	3.46821e+07	0	0	0	0	0	0
({2,3,4-trihydroxy-5-[(2E)-3-(4-hydroxyphenyl)prop-2-enoyl]-6-oxo-3-[3,4,5-trihydroxy-6-(hydroxymethyl)oxan-2-yl]cyclohexa-1,4-dien-1-yl}(3,4,5-trihydroxyoxan-2-yl)methoxy)sulfonic acid	0	0	2.43133e+06	2.32267e+06	989111	1.17818e+06	0	0	0	0	0	0	0	0	0	0	0	0
2-(3,5-Dichlorophenylcarbamoyl)-1,2-dimethylcyclopropane-1-carboxylic acid	259066	245446	804148	755398	713344	749024	203517	236075	793627	147330	8.45635e+06	437763	0	0	0	0	0	0
{2-[3,5-dihydroxy-4-(sulfooxy)phenyl]-3-hydroxy-5-oxo-5H-chromen-7-yl}oxidanium	4.45968e+06	4.85828e+06	3.0467e+07	3.47059e+07	2.547e+07	2.83061e+07	3.49843e+06	4.28771e+06	2.30152e+07	1.59867e+07	1.82196e+07	1.16526e+07	0	0	0	0	0	0
2,3,7,8-Tetrachlorodibenzodioxin	4.50526e+06	4.41801e+06	228214	242341	11486.1	32493.3	186807	270331	453784	441882	0	9783.25	0	0	0	0	0	0
2,3,7,8-Tetrachlorodibenzofuran	1.0333e+07	6.40336e+06	9.59933e+06	9.71602e+06	6.81577e+06	6.83229e+06	1.01187e+07	1.05545e+07	1.45907e+07	1.17366e+07	1.00634e+07	1.24102e+07	0	0	0	0	0	0
2,3-Bisphosphoglycerate	0	0	0	0	0	0	0	0	0	0	0	0	445438	592746	2.47487e+06	2.29582e+06	2.2439e+06	4.32837e+06
2,3-Butanediol	0	0	0	0	0	0	0	0	0	0	0	0	8.7417e+06	1.98857e+06	1.64288e+06	981295	9.10004e+06	1.86585e+06
2',3'-Cyclic CMP	0	0	0	0	0	0	0	0	0	0	0	0	7.20105e+06	8.26173e+06	9.41103e+06	1.0604e+07	1.17707e+07	1.28225e+07
2,3-Diketo-5-methylthiopentyl-1-phosphate	1.28859e+06	1.32883e+06	2.74702e+06	3.19482e+06	3.43978e+06	3.37228e+06	661454	672362	2.81175e+06	1.28219e+06	4.55158e+06	607847	0	0	0	0	0	0
2,3-Di-O-methylellagic acid	8.82448e+06	1.0244e+07	3.41454e+07	3.69114e+07	2.46628e+07	2.09851e+07	1.16103e+07	1.5922e+07	4.32825e+07	3.62495e+07	5.5716e+07	4.20453e+07	0	0	0	0	0	0
23-Hydroxyphysalolactone	576359	381965	0	0	0	0	0	0	1966.66	6097.29	0	0	0	0	0	0	0	0
2-[4-(4-chloro-1,2-diphenylbut-1-en-1-yl)phenoxy]acetaldehyde	81647.2	88332.3	56021.1	71236.9	59258.1	46790.1	88819.4	70834.4	90780.8	64244.4	633326	54380.5	0	0	0	0	0	0
2,4,5-Trichlorophenol	0	0	0	0	0	0	0	0	0	0	0	0	163090	89225.6	286138	550278	891273	1.07459e+06
2,4,5-trihydroxy-3-[3-hydroxy-4-methoxy-5-(3,4,5-trihydroxybenzoyloxy)benzoyloxy]benzoic acid	4.7951e+07	3.60089e+07	2.36634e+07	2.14432e+07	1.83095e+07	2.39217e+07	5.09279e+07	3.26037e+07	3.21605e+07	3.70421e+07	4.99755e+08	2.54212e+07	0	0	0	0	0	0
2,4,6-Tribromophenol	105104	108738	51562.3	74099.6	66159.2	47342.5	143536	61075.7	171470	133219	753428	86634	0	0	0	0	0	0
2,4,6-Trichloro-4'-biphenylol	388033	421912	411601	463084	479939	447706	359867	459322	426178	382787	4.53603e+06	358070	0	0	0	0	0	0
2-(4-benzoyl-3,5-dihydroxyphenoxy)-6-(hydroxymethyl)oxane-3,4,5-triol	1.63097e+06	1.51083e+06	446560	126475	0	632179	565145	1.29045e+06	1.74817e+06	21939.1	8.04184e+06	0	0	0	0	0	0	0
2,4-Dibromophenol	189350	160840	155038	135195	107552	104058	226067	102192	253218	167926	1.32958e+06	138260	0	0	0	0	0	0
2,4-Dichlorobenzoate	3.16328e+06	2.44467e+06	4.06958e+06	4.7401e+06	1.9154e+06	1.79973e+06	4.49621e+06	3.81631e+06	2.66763e+06	2.58453e+06	1.66384e+06	961119	0	0	0	0	0	0
2',4'-Dihydroxyacetophenone	0	0	0	0	0	0	0	0	0	0	0	0	3.46752e+06	3.61799e+06	1.02531e+07	1.30755e+07	6.62029e+06	6.24882e+06
2,4-Dihydroxypteridine	0	0	0	0	0	0	0	0	0	0	0	0	705465	821484	1.21257e+06	1.23103e+06	1.503e+06	1.47742e+06
2,4-Diketo-3-deoxy-L-fuconate	0	0	0	0	0	0	0	0	0	0	0	0	629150	543611	560683	578714	557274	559236
2,4-Dinitro-1-(3-nitrophenoxy)benzene	74082.1	45016.8	615135	632479	588787	634990	0	1905.72	0	0	0	2843.96	0	0	0	0	0	0
2,4-Dinitrophenol	0	0	0	0	0	0	0	0	0	0	0	0	6.55255e+06	7.9559e+06	1.09634e+07	1.24058e+07	2.06649e+07	1.6939e+07
2,4-Dioxotetrahydropyrimidine D-ribonucleotide	16361.7	11456	56903	47119.3	110671	104836	0	0	0	1975.3	0	1440.52	0	0	0	0	0	0
2,4-DP	0	0	0	0	0	0	0	0	0	0	0	0	21573	2.31738e+06	4.97223e+06	3.65506e+06	2.91386e+06	2.32693e+06
2-[4-hydroxy-3-(sulfooxy)phenyl]acetic acid	1.67279e+06	1.83587e+06	2.93736e+06	2.79553e+06	3.39087e+06	3.62616e+06	1.02199e+06	2.06541e+06	2.97525e+06	2.88272e+06	5.09527e+06	2.18633e+06	0	0	0	0	0	0
{2-[5,7-dihydroxy-2-(3-methoxyphenyl)-4-oxo-4H-chromen-6-yl]-3-hydroxy-6-methyl-5-oxooxan-4-yl}oxidanesulfonic acid	0	0	3.31865e+06	0	1.32943e+07	20281.9	2.70098e+06	2.51496e+06	1.37024e+07	0	0	0	0	0	0	0	0	0
{2-[5,7-dihydroxy-2-(4-hydroxyphenyl)-4-oxo-4H-chromen-6-yl]-6-methyl-5-oxo-3-[(3,4,5-trihydroxy-6-methyloxan-2-yl)oxy]oxan-4-yl}oxidanesulfonic acid	2.0102e+06	2.2957e+06	4.94767e+06	3.89857e+06	151440	6.5378e+06	2.61605e+06	3.29494e+06	1.56374e+07	6.61127e+06	1.20412e+07	3.23084e+06	0	0	0	0	0	0
25-Acetyl-6,7-didehydrofevicordin F 3-glucoside	2.08673e+06	2.2842e+06	0	0	0	0	0	0	0	0	0	0	0	0	0	0	0	0
2,5-Diamino-6-(5-phospho-D-ribitylamino)pyrimidin-4(3H)-one	24134.1	31599.8	644057	862059	645126	785463	0	0	0	0	0	0	0	0	0	0	0	0
2,5-Diamino-6-(5-phospho-D-ribosylamino)pyrimidin-4(3H)-one	45741.2	0	46841.8	39396.5	120391	135316	0	0	0	0	0	34963	0	0	0	0	0	0
2,5-Dichloro-2,5-cyclohexadiene-1,4-diol	846472	735060	538036	597395	625203	409276	721709	618862	937760	829344	4.72735e+06	414387	0	0	0	0	0	0
25-Hydroxycholesterol	0	0	0	0	0	0	0	0	0	0	0	0	2.56535e+07	2.89613e+07	2.82044e+07	2.79053e+07	2.44788e+07	2.38365e+07
(2-{[6-({[(2E)-3-(3,4-dihydroxyphenyl)prop-2-enoyl]oxy}methyl)-3,4,5-trihydroxyoxan-2-yl]oxy}-4-hydroxy-2,5-bis(hydroxymethyl)oxolan-3-yl)oxidanesulfonic acid	2.47856e+06	3.65919e+06	1.50157e+09	1.58696e+09	1.59667e+09	1.74586e+09	6.63712e+06	8.2785e+06	7.45877e+07	2.90231e+07	9.54226e+06	1.62815e+07	0	0	0	0	0	0
2''-(6-Acetylglucosyl)astragalin	0	0	2.59903e+07	2.18897e+07	1.96023e+07	2.0467e+07	0	0	0	9046.6	0	60872.8	0	0	0	0	0	0
2,6-Dichloro-4'-biphenylol	922506	992837	220546	222452	418929	509375	278036	328522	0	0	142444	274648	0	0	0	0	0	0
2,6-Dichloro-para-phenylenediamine	189691	317185	236547	333521	0	0	0	0	0	0	0	0	0	0	0	0	0	0
2,6-Dichlorophenol-4-(1,4-phthoquinone imine)	174634	190397	300124	336484	214072	195026	416205	553754	198703	178730	49441.6	97758.7	0	0	0	0	0	0
[2,6-dihydroxy-3-(3,5,6,7-tetrahydroxy-4-oxo-3,4-dihydro-2H-1-benzopyran-2-yl)phenyl]oxidanesulfonic acid	3.72611e+07	3.17038e+07	7.43506e+07	6.08681e+07	7.11014e+07	7.95354e+07	3.89022e+07	6.63361e+07	3.83783e+07	5.07233e+07	3.49226e+08	7.44463e+07	0	0	0	0	0	0
[2,6-dihydroxy-3-(3,5,6,7-tetrahydroxy-4-oxo-4H-chromen-2-yl)phenyl]oxidanesulfonic acid	1.67788e+08	1.72759e+08	1.13108e+09	1.09919e+09	9.55123e+08	1.04875e+09	6.077e+07	7.97062e+07	1.31693e+08	1.14852e+08	6.12632e+08	2.37293e+08	0	0	0	0	0	0
[2,6-dihydroxy-3-(3,5,7-trihydroxy-4-oxo-4H-chromen-2-yl)phenyl]oxidanesulfonic acid	1.96792e+07	2.20743e+07	2.35191e+08	2.40763e+08	2.0266e+08	2.09139e+08	9.06289e+06	1.16338e+07	2.35545e+07	2.01106e+07	8.09128e+07	3.6794e+07	0	0	0	0	0	0
[2,6-dihydroxy-4-(3,4,5,7-tetrahydroxy-3,4-dihydro-2H-1-benzopyran-2-yl)phenyl]oxidanesulfonic acid	298495	214699	28398	25038.3	102394	98399.5	174555	244436	658251	264805	2.11874e+06	563863	0	0	0	0	0	0
[2,6-dihydroxy-4-({[3-hydroxy-6-(hydroxymethyl)-2,5-bis(3,4,5-trihydroxybenzoyloxy)oxan-4-yl]oxy}carbonyl)phenyl]oxidanesulfonic acid	2.65187e+07	1.65809e+07	2.27292e+06	2.85329e+06	210742	475037	152488	2.15353e+06	5.119e+06	1.93581e+06	1.69175e+07	1.46526e+06	0	0	0	0	0	0
(2,6-dihydroxy-4-{7-methyl-11-oxo-4-[(3,4,5-trihydroxy-6-{[(3,4,5-trihydroxy-6-methyloxan-2-yl)oxy]methyl}oxan-2-yl)oxy]-2,8-dioxatricyclo[7.3.1.0]trideca-1(12),3,5(13),6,9-pentaen-3-yl}phenoxy)dihydroxyoxo-sulfanylium	2.59131e+06	2.20423e+06	5.87447e+06	5.68352e+06	6.73796e+06	7.11666e+06	2.50887e+06	2.91048e+06	4.65377e+06	3.93467e+06	1.3922e+07	3.97707e+06	0	0	0	0	0	0
2',6'-Dihydroxy-4'-methoxyacetophenone	0	0	0	0	0	0	0	0	0	0	0	0	48458.7	40601.2	57575.1	48235.3	61000.7	59613.8
2,8-bis-Trifluoromethyl-4-quinoline carboxylic acid	2201.98	10084.7	1.51884e+06	2.28584e+06	612808	331347	0	0	0	0	0	1120.46	0	0	0	0	0	0
28-Hydroxy-6-methyl-5-tritriacontanone	952040	661104	610428	589375	564184	479487	626026	550342	589891	590118	5.59769e+06	513513	0	0	0	0	0	0
2-(alpha-D-Mannosyl)-3-phosphoglycerate	915622	1.17844e+06	3.6029e+07	4.16803e+07	3.18053e+07	3.4948e+07	2.15793e+06	2.95218e+06	7.10623e+06	6.03787e+06	7.68299e+06	4.46789e+06	0	0	0	0	0	0
2-Amino-2-deoxy-D-gluconate	0	0	0	0	0	0	0	0	0	0	0	0	655643	584545	666039	769060	775221	939306
2-Amino-3-phosphonopropionic acid	0	0	0	0	0	0	0	0	0	0	0	0	94646.1	195719	1.05266e+06	663634	97208.4	137312
2-amino-4-({1-[(carboxymethyl)-C-hydroxycarbonimidoyl]-2-({4,10,11,14,16-pentahydroxy-5,9,11,13,13-pentamethyl-2-[1-(2-methyl-1,3-thiazol-4-yl)prop-1-en-2-yl]-12-oxo-1-azacyclohexadec-1(16)-en-5-yl}sulfanyl)ethyl}-C-hydroxycarbonimidoyl)butanoic acid	140393	135408	128507	118154	135801	89645.8	83772.7	199864	151614	245753	1.32881e+06	82212.2	0	0	0	0	0	0
2-Amino-4-hydroxy-6-(D-erythro-1,2,3-trihydroxypropyl)-7,8-dihydropteridine	1.02494e+09	9.793e+08	5.52628e+09	5.66275e+09	4.984e+09	4.99e+09	9.58176e+08	1.07472e+09	2.52485e+09	1.77579e+09	6.55694e+09	1.63758e+09	0	0	0	0	0	0
2-Amino-5-formylamino-6-(5-phospho-D-ribosylamino)pyrimidin-4(3H)-one	5497.38	14688.8	258253	17258.2	113005	156078	0	0	190984	186144	85417.7	178495	0	0	0	0	0	0
2-Amino-7,8-dihydro-4-hydroxy-6-(diphosphooxymethyl)pteridine	81238.6	103689	134645	431340	139137	178351	76300.6	136477	91808	148090	0	111068	0	0	0	0	0	0
2-Aminoadenosine	4.90536e+08	5.87074e+08	2.1589e+08	3.53805e+08	3.42109e+08	3.45453e+08	5.38252e+08	4.18667e+08	1.56822e+09	7.93277e+08	2.66188e+09	4.50819e+08	0	0	0	0	0	0
2-AminoAMP	1.26639e+06	1.7247e+06	1.26242e+08	1.30951e+08	1.31686e+08	1.37715e+08	5986.32	25341.1	1.92256e+06	349793	876908	234213	0	0	0	0	0	0
2-Aminobenzenesulfonate	0	0	0	0	0	0	0	0	0	0	0	0	1.14093e+06	578957	2.66792e+06	2.11423e+06	4.02576e+06	5.14318e+06
2-Aminobenzoic acid	0	0	0	0	0	0	0	0	0	0	0	0	1.1712e+06	743540	1.0749e+06	592577	891463	677663
2-Arachidonylglycerol	0	0	0	0	0	0	0	0	0	0	0	0	2.33142e+07	1.15314e+07	4.12482e+07	1.37069e+07	2.35455e+07	1.00415e+08
2-Bromo-1H-indole-3-carboxaldehyde	2.08828e+07	9.4506e+06	2.91712e+06	2.99145e+06	5.60934e+06	5.27245e+06	1.51589e+06	1.63063e+06	6.49403e+06	4.9333e+06	1.79795e+07	3.27552e+06	0	0	0	0	0	0
2-Bromo-5-hydroxy-N-[2-(4-hydroxyphenyl)ethyl]-4-methoxy-N-methylbenzamide	118459	103066	0	0	31274.6	62715.8	73265.4	96748.8	104328	26979.7	610717	167756	0	0	0	0	0	0
2-Bromomaleylacetate	417743	330120	735477	746713	444063	251160	246899	233762	234944	239449	2.1159e+06	295934	0	0	0	0	0	0
2-Caffeoylisocitrate	1.19111e+07	8.43858e+06	2.43751e+08	2.70007e+08	1.52836e+08	1.63121e+08	7.3471e+06	9.5407e+06	4.74966e+07	4.41439e+07	5.50345e+07	2.2042e+07	0	0	0	0	0	0
2-Carboxy-2-hydroxy-8-carboxychromene	25731.1	13595.3	666283	763968	653278	677208	0	3127.56	5999.74	5982.3	0	19517.3	0	0	0	0	0	0
2'-Carboxy-4-[bis(2-chloroethyl)amino]-2-methylazobenzene	1.26146e+06	1.45085e+06	1.27866e+06	2.81423e+06	3.68173e+06	3.71705e+06	263309	630012	2.53317e+06	812076	5.34307e+06	1.25802e+06	0	0	0	0	0	0
2-Chlorophenylhydrazine hydrochloride	9.65903e+06	7.86485e+06	2.09408e+06	2.24357e+06	3.541e+06	3.42437e+06	437414	265333	3.57765e+06	3.39477e+06	4.90384e+06	1.66917e+06	0	0	0	0	0	0
2-Cinnamoyl-1,6-digalloyl-beta-D-glucopyranose	3.6581e+07	2.46388e+07	4.58994e+07	2.29566e+07	5.45023e+07	5.71838e+07	2.72128e+07	2.57973e+07	3.32835e+07	3.39089e+07	1.45781e+08	2.84532e+07	0	0	0	0	0	0
2-C-Methyl-D-erythritol 2,4-cyclodiphosphate	1.07393e+06	1.0236e+06	403976	591334	1.20738e+06	1.10488e+06	22087.1	19983.6	17853.8	39423.6	0	422354	2.9966e+06	4.77267e+06	1.85033e+06	2.40726e+06	2.63108e+06	2.26799e+06
2-Decaprenyl-6-methoxy-1,4-benzoquinone	1.16503e+06	1.17601e+06	0	0	0	0	0	0	0	0	0	0	0	0	0	0	0	0
2-Dehydro-3-deoxy-D-arabino-heptote 7-phosphate	80000	47791.5	69291.5	9773.24	81553.1	80526.2	0	0	0	51364.9	0	0	0	0	0	0	0	0
2'-Deoxy-5-hydroxymethylcytidine-5'-diphosphate	11087	43007.9	38615.5	41591.7	1896.09	0	115708	199605	28419.2	111084	0	7169.13	0	0	0	0	0	0
2'-Deoxy-5-hydroxymethylcytidine-5'-triphosphate	0	0	0	5322.19	0	0	49998.3	43071.4	165496	93124.5	0	6658.62	0	0	0	0	0	0
2-Deoxy-D-ribose 1,5-bisphosphate	225238	331115	85110.9	48663.1	123040	166237	0	0	87173.6	115777	0	304783	0	0	0	0	0	0
2-formamido-N(1)-(5-O-phosphonato-D-ribosyl)acetamidine	73658.1	66075.1	0	0	76403	71257.1	0	7091.59	1767.06	0	161536	6884.64	0	0	0	0	0	0
2-Furoyl-CoA	788798	722330	0	0	20527.1	0	762905	483621	4.4621e+06	2.97053e+06	0	230920	0	0	0	0	0	0
2-Furylmercury chloride	2.235e+07	1.98563e+07	2.90223e+06	3.29946e+06	2.26317e+07	4.33144e+07	1.16824e+06	2.01373e+06	894923	409940	1.95038e+07	7.24407e+06	0	0	0	0	0	0
2-Galloyl-1,4-galactarolactone methyl ester	191130	151302	437391	641567	390478	253793	415352	503576	2.47146e+06	2.49919e+06	2.60283e+06	1.64685e+06	0	0	0	0	0	0
2-{[hydroxy({3,4,8,9,10-pentahydroxy-6-oxo-6H-benzo[c]chromen-1-yl})methylidene]amino}acetic acid	8.91113e+07	3.33319e+07	3.06488e+07	3.33303e+07	1.7937e+07	2.26699e+07	5.87972e+07	3.45502e+07	2.50453e+07	2.67951e+07	3.71775e+08	2.35955e+07	0	0	0	0	0	0
2-hydroxy-3-[4-hydroxy-3-(sulfooxy)phenyl]propanoic acid	3.69646e+08	7.22551e+07	3.54092e+08	2.60225e+09	3.02955e+08	3.11751e+08	5.09498e+07	5.41052e+07	8.86693e+08	9.2189e+07	5.32393e+08	1.02101e+08	0	0	0	0	0	0
[2-hydroxy-3-(phenoxycarbonyl)phenyl]oxidanesulfonic acid	3.4128e+06	3.50395e+06	9.86558e+07	8.9289e+07	6.36227e+07	6.61328e+07	1.19162e+06	1.79913e+06	4.02633e+06	3.48247e+06	8.44613e+06	5.55025e+06	0	0	0	0	0	0
[2-hydroxy-5-(2-hydroxy-3-methoxy-3-oxopropyl)phenyl]oxidanesulfonic acid	0	0	0	0	0	0	13631.5	14479.4	300309	144018	49284	181281	0	0	0	0	0	0
2-{[hydroxy(6-hydroxy-7-methoxy-2H-1,3-benzodioxol-5-yl)methylidene]amino}acetic acid	2.59787e+06	2.79144e+06	1.12759e+07	1.32663e+07	4.54003e+06	5.32769e+06	1.32389e+06	1.15099e+06	1.8988e+06	1.4386e+06	1.47984e+07	1.00685e+06	0	0	0	0	0	0
2-Hydroxy-6-pentadecylbenzoic acid	0	0	0	0	0	0	0	0	0	0	0	0	1.24824e+07	4.49731e+06	1.96604e+06	694358	4.98534e+07	5.32317e+07
2-Hydroxyestradiol	0	0	0	0	0	0	0	0	0	0	0	0	114638	25541.4	11585.7	20075.4	2.16739e+07	9438.62
2-hydroxyflutamide	0	0	0	0	0	0	0	0	0	0	0	0	5.40276e+06	5.20675e+06	3.18901e+06	3.54928e+06	4.58103e+06	2.71733e+06
2-Hydroxyphenylacetate	0	0	0	0	0	0	0	0	0	0	0	0	4.34712e+06	1.2499e+06	6.28628e+06	8.20652e+06	3.78098e+06	1.15247e+07
2-Hydroxystearic acid	1.67445e+07	1.90986e+07	4.11309e+09	4.02814e+09	2.97118e+08	3.18098e+08	1.90879e+06	5.4139e+06	4.83338e+06	3.56894e+06	1.83411e+07	1.95194e+06	0	0	0	0	0	0
2-Iodo-6-methoxyphenol	0	0	3.79595e+06	3.4934e+06	1.52231e+06	1.81145e+06	18454.6	0	639404	511729	1.75404e+06	654807	0	0	0	0	0	0
2-Iodophenol methyl ether	424606	507642	1.1464e+06	1.31565e+07	962876	1.12223e+06	194106	146250	962137	820711	4.20231e+06	746281	0	0	0	0	0	0
2-Keto-3-deoxy-D-gluconic acid	0	0	0	0	0	0	0	0	0	0	0	0	3.30333e+06	3.80769e+06	9.77593e+06	7.17939e+06	4.22727e+06	5.36391e+06
2-Ketospirilloxanthin	0	0	3.4982e+07	4.22542e+07	2.52188e+07	2.40845e+07	0	0	0	0	0	0	0	0	0	0	0	0
2-Methacryloyloxyethyl phenyl phosphate	8.71646e+07	8.64137e+07	3.31655e+07	3.86029e+07	3.43078e+07	3.18216e+07	8.85785e+06	1.06299e+07	2.39751e+07	1.55634e+07	6.19655e+07	1.63927e+07	0	0	0	0	0	0
[2-methoxy-4-(3,5,7-trihydroxy-5H-chromen-2-yl)phenyl]oxidanesulfonic acid	7137.49	26524	221157	1.01612e+06	2.08476e+06	57191.2	906739	0	0	66830.1	5.09297e+06	3.38002e+06	0	0	0	0	0	0
2-Methoxy-4-vinylphenol	0	0	0	0	0	0	0	0	0	0	0	0	4.42263e+07	4.99814e+07	1.28379e+07	2.13567e+07	3.52645e+07	3.50075e+07
2-Methoxyestradiol	0	0	0	0	0	0	0	0	0	0	0	0	35494.9	31839.4	12981.9	6710.95	3641.21	13706.1
2-Methoxyestrone	0	0	0	0	0	0	0	0	0	0	0	0	521897	254396	1.13784e+06	255368	430796	734031
2-Methyl-1,4-naphthalenediol bis(dihydrogen phosphate)	909484	784669	482013	355508	196320	59771	181709	293409	11455.8	10344	0	0	0	0	0	0	0	0
2-(Methylamino)benzoic acid	0	0	0	0	0	0	0	0	0	0	0	0	109734	35317.3	136091	123540	154161	168810
2-Methylbenzoic acid	0	0	0	0	0	0	0	0	0	0	0	0	6.19672e+06	5.10153e+06	9.503e+06	1.16963e+07	1.33985e+07	1.5745e+07
2-Naphthalenesulfonic acid	0	0	0	0	0	0	0	0	0	0	0	0	3.26676e+06	1.44229e+06	1.13334e+06	1.26235e+06	1.33503e+06	1.25989e+06
(2-Naphthalenyloxy)acetic acid	0	0	0	0	0	0	0	0	0	0	0	0	277496	225250	374625	362930	399358	478612
2-(N-Ethyl-perfluorooctane sulfanamido) acetic acid	0	0	44915.6	55687.1	57079.7	60859.4	0	0	0	0	0	21143.3	0	0	0	0	0	0
2-(N-Methyl-perfluorooctane sulfanamido) acetic acid	272755	199974	279380	254323	338750	312209	140441	97328.8	202224	183969	1.23597e+06	282014	0	0	0	0	0	0
2-O-[2-O-(alpha-D-Mannopyranosyl)-alpha-D-glucopyranosyl]-3-phospho-D-glycerate	15862.5	164246	314436	445923	220613	226888	19649.6	48997.6	25557.8	0	0	0	0	0	0	0	0	0
2-O-alpha-D-Galactopyranosyl-1-deoxynojirimycin	246931	184544	0	70794.2	280683	49733.3	1.35664e+06	253630	5.17181e+06	2.93646e+06	1.48652e+07	1.25157e+06	0	0	0	0	0	0
2-O-beta-D-Glucopyranuronosyl-D-mannose	1.03668e+07	1.18396e+07	7.91069e+07	8.8474e+07	5.00138e+07	5.43055e+07	1.5927e+07	1.9573e+07	1.53104e+08	1.39127e+08	9.58e+07	6.25973e+07	0	0	0	0	0	0
2-O-Caffeoylglucarate	0	0	3.04632e+06	2.79045e+06	1.7098e+06	1.89147e+06	0	0	12666.6	0	0	9031.17	0	0	0	0	0	0
2-O-Feruloylhydroxycitric acid	3441.89	0	78132.2	70292.4	86688	80248.9	295767	440383	1.44029e+06	1.49569e+06	4.32999e+06	3.22723e+06	0	0	0	0	0	0
2-O-Galloyl-1,4-galactarolactone	36835.3	0	920791	1.58692e+06	835727	974550	12947.7	0	0	34604.3	469415	46551.9	0	0	0	0	0	0
2-O-Galloylgalactaric acid	5.29318e+06	4.44579e+06	6.08759e+06	1.77991e+07	5.69729e+06	6.72754e+06	8.57255e+06	6.17846e+06	1.24686e+07	1.03071e+07	7.0255e+07	2.21875e+06	0	0	0	0	0	0
2'-O-Methyladenosine	0	0	0	0	0	0	0	0	0	0	0	0	1.18195e+06	584087	853964	805252	1.57493e+06	1.59884e+06
2-Oxo-1,2-dihydroquinoline-4-carboxylate	0	0	0	0	0	0	0	0	0	0	0	0	798550	377025	292255	232468	221331	187680
2-Oxo-4-methylthiobutanoic acid	0	0	0	0	0	0	0	0	0	0	0	0	1.44145e+07	8.84415e+06	1.63583e+07	1.85958e+07	1.31329e+07	1.17062e+07
2-Oxoglutaryl-CoA	1.68192e+07	1.55272e+07	14917.6	0	121503	150926	6.6965e+06	8.50659e+06	4.90282e+06	3.46585e+06	92954.8	906590	0	0	0	0	0	0
2-Phospho-4-(cytidine 5'-diphospho)-2-C-methyl-D-erythritol	747896	633562	537818	887557	517201	562482	445197	564682	429983	532761	79056.6	177951	0	0	0	0	0	0
2-Protocatechoylphloroglucinolcarboxylate	0	4912.15	0	68609.2	50400.9	0	296016	303088	31582.8	6216.37	556682	547336	0	0	0	0	0	0
2-Pyrocatechuic acid	0	0	0	0	0	0	0	0	0	0	0	0	386507	344187	384100	392196	450363	453648
(2R)-2-Hydroxy-3-(phosphonatooxy)propanoate	0	0	0	0	0	0	0	0	0	0	0	0	1.66266e+06	1.84957e+06	38228.6	76335.2	249184	228270
(2R)-2-Hydroxybut-3-enylglucosinolate	0	0	0	0	0	0	0	0	0	0	0	0	11779.5	2450.64	2.05469e+06	2.2079e+06	2.40786e+06	5481.17
(2R,4S)-2,4-Diaminopentanoate	0	0	0	0	0	0	0	0	0	0	0	0	3.00389e+08	1.10266e+08	6.25384e+07	5.10057e+07	1.05992e+08	5.52734e+07
(2R)-O-Phospho-3-sulfolactate	273756	203406	131121	0	0	79483.4	359476	680600	1.3687e+06	620772	1.39876e+06	1.66094e+06	0	0	0	0	0	0
(2S,3R)-2-[(1R)-1-[3,5-bis(trifluoromethyl)phenyl]ethoxy]-3-(4-fluorophenyl)morpholine	0	0	0	665649	6675.64	77052.9	0	0	0	0	2.71057e+06	9139.64	0	0	0	0	0	0
(2S)-Liquiritigenin	0	0	0	0	0	0	0	0	0	0	0	0	1.73393e+07	1.29353e+07	2.61415e+07	1.0929e+07	8.96842e+06	8.93322e+06
3'-(2'',3''-Digalloylglucosyl)-phloroacetophenone	7.14613e+06	5.25256e+06	7.4216e+06	8.41729e+06	7.8226e+07	8.60026e+06	5.6641e+06	7.94581e+06	1.22034e+07	1.13226e+07	3.05872e+07	1.09187e+07	0	0	0	0	0	0
3-(2,3-Dihydroxyphenyl)propanoate	0	0	0	0	0	0	0	0	0	0	0	0	2.87397e+07	2.01304e+06	2.16544e+07	2.67052e+07	4.74936e+07	4.08287e+07
3,3',4,4'-Tetrachloroazobenzene	149415	138345	57667.4	53580.9	125480	122677	87723.6	100278	8434.93	0	0	94006.2	0	0	0	0	0	0
3,3',4',5,6,7,8-Heptahydroxyflavone	3184.31	1901.23	1.81711e+07	1.57918e+07	545158	558176	0	1663.59	0	0	0	0	0	0	0	0	0	0
3-(3,4-Dihydroxy-5-methoxy)-2-propenoic acid	6.5421e+06	5.28062e+06	5.5587e+06	6.08264e+06	5.46196e+06	5.36755e+06	4.76881e+06	5.79606e+06	6.99764e+06	5.48611e+06	5.84079e+07	4.50814e+06	2.57964e+06	3.71453e+06	1.1275e+07	1.94038e+07	1.33568e+07	6.02382e+06
[3-(3,5,7-trihydroxy-6-methoxy-4-oxo-4H-chromen-2-yl)phenyl]oxidanesulfonic acid	2.33849e+06	2.55016e+06	2.78815e+06	4.72232e+06	2.57231e+06	3.02848e+06	1.93036e+06	2.28764e+06	2.19513e+06	2.205e+06	1.10745e+07	2.01171e+06	0	0	0	0	0	0
3-[3,5-dihydroxy-4-(sulfooxy)benzoyloxy]-2,4,5-trihydroxybenzoic acid	31663.7	74576.6	220101	200298	0	0	0	0	0	0	0	0	0	0	0	0	0	0
3-[3,5-dihydroxy-4-(sulfooxy)benzoyloxy]-4,5-dihydroxybenzoic acid	174530	260993	2.48628e+06	1.78693e+06	2.09094e+06	1.92799e+06	9903.23	133160	756327	333570	1.60854e+06	956594	0	0	0	0	0	0
(3-{3,7-dihydroxy-4-[3,5,7-trihydroxy-2-(3-hydroxyphenyl)-3,4-dihydro-2H-1-benzopyran-8-yl]-3,4-dihydro-2H-1-benzopyran-2-yl}phenyl)oxidanesulfonic acid	0	0	424504	389893	9988.7	0	0	0	0	0	0	0	0	0	0	0	0	0
3,3'-Biflaviolin	149777	181388	1.07804e+06	999940	776021	804716	0	1639.79	6458.49	7773.47	1.05591e+06	6414.83	0	0	0	0	0	0
3,3'-Dichloro-4,4'-diaminodiphenyl ether	16777.5	5858.6	77481	51439.3	0	0	182606	247661	322025	327589	0	87316.4	0	0	0	0	0	0
3,3-Dichloro-4-(dichloromethylene)-2,5-pyrrolidinedione	445116	191615	335978	489614	598380	532176	1.56492e+06	945717	1.01831e+06	604710	7.61934e+06	447797	0	0	0	0	0	0
3,3'-Diiodothyronine	663293	598381	539776	496658	485116	401441	292548	347722	173221	257133	7.17122e+06	426828	0	0	0	0	0	0
3,4,3'-Tri-O-methylellagic acid	68072.8	45907.3	446067	642289	267582	321477	6729.64	42511.1	545375	579225	40037.3	402181	0	0	0	0	0	0
(3-{4-[5,13-bis(3,4-dihydroxyphenyl)-6,9,17,19,21-pentahydroxy-4,12,14-trioxapentacyclo[11.7.1.0,.0,.0,]henicosa-2(11),3(8),9,15(20),16,18-hexaen-18-yl]-3,5,7-trihydroxy-3,4-dihydro-2H-1-benzopyran-2-yl}phenyl)oxidanesulfonic acid	3.43057e+06	3.06619e+06	4.67066e+06	4.69488e+06	4.69534e+06	6.61642e+06	5.01711e+06	3.72633e+06	6.93252e+06	4.25775e+06	1.8537e+07	3.11223e+06	0	0	0	0	0	0
3,4,5-trihydroxy-6-({11,17,18-trimethoxy-13-oxo-6,8,20-trioxapentacyclo[10.8.0.0icosa-1(12),2(9),4,10,14(19),15,17-heptaen-15-yl}oxy)oxane-2-carboxylic acid	5.30352e+06	4.80677e+06	2.51437e+07	4.25842e+07	1.89991e+07	3.47063e+07	1.36011e+06	4.03273e+06	8.68361e+06	8.89723e+06	7.34282e+06	9.6812e+06	0	0	0	0	0	0
3,4,5-trihydroxy-6-({15-hydroxy-11,17,18-trimethoxy-13-oxo-6,8,20-trioxapentacyclo[10.8.0.0icosa-1(12),2(9),4,10,14,16,18-heptaen-16-yl}oxy)oxane-2-carboxylic acid	6407.47	21773.4	2.31454e+06	5.02856e+06	1.11681e+07	1.87339e+06	5.25971e+06	0	81763.2	290447	1.99334e+06	1.08917e+07	0	0	0	0	0	0
3,4,5-trihydroxy-6-{[2-(2,3,4-trihydroxyphenyl)acetyl]oxy}oxane-2-carboxylic acid	0	0	357990	428391	140574	149032	0	0	297006	284414	0	0	0	0	0	0	0	0
3,4,5-trihydroxy-6-(2,4,6-trihydroxybenzoyloxy)oxane-2-carboxylic acid	508377	738301	1.716e+06	3.41145e+06	2.05974e+06	2.45966e+06	421309	629586	2.40027e+06	2.58786e+06	2.24834e+06	1.90709e+06	0	0	0	0	0	0
3,4,5-trihydroxy-6-[2-hydroxy-4-(3,5,6,7-tetrahydroxy-4-oxo-4H-chromen-2-yl)phenoxy]oxane-2-carboxylic acid	2727.65	8406.61	82348	102360	188426	252077	0	1770.91	1.05687e+06	717274	0	0	0	0	0	0	0	0
3,4,5-trihydroxy-6-(2-hydroxy-4-{5-hydroxy-7-methoxy-4-oxo-6-[3,4,5-trihydroxy-6-(hydroxymethyl)oxan-2-yl]-4H-chromen-2-yl}phenoxy)oxane-2-carboxylic acid	7.51691e+06	5.29167e+06	1.12716e+08	1.10355e+08	8.98214e+07	9.60595e+07	1.24585e+07	1.14397e+07	4.0467e+07	3.73553e+07	5.82231e+07	2.87622e+07	0	0	0	0	0	0
3,4,5-trihydroxy-6-{[2-oxo-3-(2,3,4,5-tetrahydroxyphenyl)propanoyl]oxy}oxane-2-carboxylic acid	1.43832e+06	1.14096e+06	1.07117e+07	1.1949e+07	9.23546e+06	9.73113e+06	937910	1.21007e+06	3.86964e+06	1.59478e+06	1.1904e+07	1.02199e+06	0	0	0	0	0	0
3,4,5-trihydroxy-6-[(2Z)-3-oxo-2-(phenylmethylidene)propoxy]oxane-2-carboxylic acid	648826	622453	8.5009e+06	4.45686e+07	1.23643e+08	4.35851e+06	3.83457e+07	1.16908e+06	1.47426e+06	1.06301e+07	2.70847e+08	8.67404e+07	0	0	0	0	0	0
3,4,5-trihydroxy-6-[(3,4,5-trihydroxy-6-{[2-(2-hydroxypropan-2-yl)-7-oxo-2H,3H,7H-furo[3,2-g]chromen-9-yl]oxy}oxan-2-yl)methoxy]oxane-2-carboxylic acid	2.76626e+06	2.25145e+06	1.02861e+07	1.07061e+07	1.54434e+07	1.12864e+07	6.12316e+06	0	7.91643e+06	8.64148e+06	3.01654e+07	3.66311e+06	0	0	0	0	0	0
3,4,5-trihydroxy-6-{3,4,8,9,10-pentahydroxy-6-oxo-2-[5,6,12,13,14-pentahydroxy-4-(hydroxymethyl)-9-oxo-3,8-dioxatricyclo[8.4.0.0,]tetradeca-1(14),10,12-trien-11-yl]-6H-benzo[c]chromene-1-carbonyloxy}oxane-2-carboxylic acid	0	0	2.97148e+06	3.0246e+06	1.49523e+06	1.53017e+06	0	0	0	0	0	0	0	0	0	0	0	0
3,4,5-trihydroxy-6-{[3-(4-methoxy-1-benzofuran-5-yl)-3-oxopropanoyl]oxy}oxane-2-carboxylic acid	0	2469.31	625914	917366	210160	729669	2696.4	2165.99	0	2204.6	5.06741e+06	12661.2	0	0	0	0	0	0
3,4,5-trihydroxy-6-(3-{5,6,7-trihydroxy-4-oxo-8-[3,4,5-trihydroxy-6-(hydroxymethyl)oxan-2-yl]-4H-chromen-2-yl}phenoxy)oxane-2-carboxylic acid	88773.9	99069.2	2.51372e+06	1.39821e+06	2.51743e+06	2.2419e+06	0	67378.7	0	67292.6	1.75323e+06	686079	0	0	0	0	0	0
3,4,5-trihydroxy-6-{[3-(6-hydroxy-7-methoxy-2H-1,3-benzodioxol-5-yl)prop-2-enoyl]oxy}oxane-2-carboxylic acid	380320	349928	991340	752314	779570	905363	310469	596491	554850	196822	1.81442e+06	236298	0	0	0	0	0	0
3,4,5-trihydroxy-6-{[3-hydroxy-2,2-bis(hydroxymethyl)propanoyl]oxy}oxane-2-carboxylic acid	3.04071e+07	2.67782e+07	1.1206e+08	1.15883e+08	1.08961e+08	1.06171e+08	2.28443e+07	2.44788e+07	4.828e+07	3.9866e+07	1.26083e+08	3.76543e+07	0	0	0	0	0	0
3,4,5-trihydroxy-6-{3-hydroxy-4-[(E)-2-(3-hydroxy-5-{[3,4,5-trihydroxy-6-(hydroxymethyl)oxan-2-yl]oxy}phenyl)ethenyl]phenoxy}oxane-2-carboxylic acid	0	0	17477.4	30054.7	75722.1	54850.7	0	0	543687	279702	0	342224	0	0	0	0	0	0
3,4,5-trihydroxy-6-({3-hydroxy-8,8-dimethyl-4-oxo-2-phenyl-4H,8H-pyrano[2,3-f]chromen-5-yl}oxy)oxane-2-carboxylic acid	1.59995e+06	1.83432e+06	1.09292e+07	9.91758e+06	1.41537e+07	1.29717e+07	1.27837e+06	2.46273e+06	5.1802e+06	3.55166e+06	7.43705e+06	4.1777e+06	0	0	0	0	0	0
3,4,5-trihydroxy-6-({3-oxo-3-[(3,4,5,6-tetrahydroxyoxan-2-yl)methoxy]propanoyl}oxy)oxane-2-carboxylic acid	540174	599385	1.74285e+07	1.55584e+07	1.00856e+07	1.09157e+07	91842.6	138915	364630	349863	597457	933896	0	0	0	0	0	0
3,4,5-trihydroxy-6-{4-[5,6,7-trihydroxy-4-oxo-8-(3,4,5-trihydroxyoxan-2-yl)-4H-chromen-2-yl]phenoxy}oxane-2-carboxylic acid	5.11964e+06	6.04657e+06	1.75844e+06	2.19935e+06	1.65892e+06	1.22765e+06	3727.12	12821.9	0	0	212614	140255	0	0	0	0	0	0
3,4,5-trihydroxy-6-({4-hydroxy-2-oxo-2H-furo[2,3-h]chromen-8-yl}oxy)oxane-2-carboxylic acid	1.90452e+07	1.56166e+07	2.19771e+07	1.99918e+07	2.32182e+07	2.22782e+07	1.54436e+07	1.88911e+07	2.65124e+07	2.72789e+07	1.27108e+08	2.61272e+07	0	0	0	0	0	0
({3,4,5-trihydroxy-6-[5,6,7-trihydroxy-2-(3-hydroxyphenyl)-4-oxo-4H-chromen-8-yl]oxan-2-yl}methoxy)sulfonic acid	0	0	753491	681694	584233	752221	0	0	0	0	0	0	0	0	0	0	0	0
3,4,5-trihydroxy-6-{[5-hydroxy-2-(3-hydroxyphenyl)-4-oxo-8-(3,4,5-trihydroxyoxan-2-yl)-4H-chromen-7-yl]oxy}oxane-2-carboxylic acid	7.3295e+06	5.94062e+06	1.36394e+06	9.6709e+06	0	1.53851e+06	5.17771e+06	589349	4.59201e+06	821926	3.1546e+06	9328.51	0	0	0	0	0	0
3,4,5-trihydroxy-6-[(5-hydroxy-4-oxo-3-{[3,4,5-trihydroxy-6-(hydroxymethyl)oxan-2-yl]oxy}-2-(3,4,5-trihydroxyphenyl)-4H-chromen-7-yl)oxy]oxane-2-carboxylic acid	130496	422527	9.89528e+07	1.34656e+08	1.11109e+08	2.05243e+08	2.62462e+06	4.00831e+06	4.20372e+07	3.43482e+07	4.74867e+07	7.11627e+07	0	0	0	0	0	0
3,4,5-trihydroxy-6-({5-hydroxy-4-oxo-6-[3,4,5-trihydroxy-6-(hydroxymethyl)oxan-2-yl]-2-(2,4,5-trihydroxyphenyl)-4H-chromen-7-yl}oxy)oxane-2-carboxylic acid	1.76775e+06	1.56674e+06	2674.31	41211.1	2624.66	2190.11	0	0	0	0	166236	1839.61	0	0	0	0	0	0
3,4,5-trihydroxy-6-({5-hydroxy-7-methoxy-4-oxo-2-phenyl-8-[3,4,5-trihydroxy-6-(hydroxymethyl)oxan-2-yl]-4H-chromen-6-yl}oxy)oxane-2-carboxylic acid	21049.6	6329.92	9.62916e+06	1.09886e+07	8.10737e+06	9.49015e+06	0	0	0	0	333900	0	0	0	0	0	0	0
3,4,5-trihydroxy-6-({6,13,14-trihydroxy-3,10-dioxo-12-[5,6,7-trihydroxy-1-oxo-3-(1,2,3,4-tetrahydroxybutyl)-1H-isochromen-8-yl]-2,9-dioxatetracyclo[6.6.2.0,.0,]hexadeca-1(15),4,6,8(16),11,13-hexaen-7-yl}oxy)oxane-2-carboxylic acid	204444	1.82356e+06	9.65104e+06	9.69257e+06	1.15818e+07	1.3465e+07	0	1.16924e+06	0	0	2.44313e+07	133899	0	0	0	0	0	0
3,4,5-trihydroxy-6-(6-hydroxy-2H-1,3-benzodioxole-5-carbonyloxy)oxane-2-carboxylic acid	1.56738e+06	1.89007e+06	0	0	0	0	0	0	0	0	0	0	0	0	0	0	0	0
3,4,5-trihydroxy-6-(6-hydroxy-7-methoxy-2H-1,3-benzodioxole-5-carbonyloxy)oxane-2-carboxylic acid	1.29668e+07	1.45672e+07	3.93091e+08	3.83849e+08	3.47357e+08	3.74782e+08	1.47715e+07	1.9575e+07	2.43322e+07	1.24335e+08	8.58744e+07	8.82255e+07	0	0	0	0	0	0
3,4,5-trihydroxy-6-{[7,8,8,12,22-pentahydroxy-19-(hydroxymethyl)-3,6,16-trioxo-21-(3,4,5-trihydroxybenzoyloxy)-2,17,20,23-tetraoxapentacyclo[16.3.1.1tricosa-4,10,12,14-tetraen-13-yl]oxy}oxane-2-carboxylic acid	7.01879e+06	4.95398e+06	1.13657e+07	1.22676e+07	2.51477e+07	2.67573e+07	5.91e+06	8.80785e+06	7.53719e+06	4.73947e+06	2.13929e+07	1.59802e+07	0	0	0	0	0	0
3,4,5-trihydroxy-6-({8-methoxy-2-oxo-2H-furo[2,3-h]chromen-4-yl}oxy)oxane-2-carboxylic acid	0	0	659236	458378	235310	259024	0	0	0	0	0	0	0	0	0	0	0	0
3,4,8,9,10-pentahydroxy-6-oxo-6H-benzo[c]chromene-1-carboxylic acid	868623	696352	826902	960920	922091	948615	739106	551278	1.1528e+06	687071	1.33127e+06	735102	0	0	0	0	0	0
3,4-Bis(7-chloroindol-3-yl)pyrrole-2,5-dicarboxylate	81563.9	43125.2	1.00059e+07	1.0884e+07	5.43712e+06	6.04496e+06	1974.23	5610.86	0	1714	0	0	0	0	0	0	0	0
3,4-Dichloroaniline	4.43084e+06	2.97983e+06	3.66493e+06	3.61635e+06	1.65677e+06	1.98229e+06	5.16246e+06	8.39391e+06	1.31511e+06	1.44235e+06	3.47732e+06	2.7395e+06	0	0	0	0	0	0
3,4-Dihydro-2H-1-benzopyran-2-one	0	0	0	0	0	0	0	0	0	0	0	0	1.04798e+08	9.04917e+07	5.37042e+07	5.72006e+07	7.31086e+07	6.67886e+07
3,4-Dihydro-3-hydroxy-4-S-glutathionyl bromobenzene	5.5453e+06	5.78415e+06	5.62775e+06	6.32633e+06	5.27877e+06	6.94975e+06	5.53496e+06	6.57551e+06	5.10628e+06	4.89962e+06	5.50872e+07	4.34375e+06	0	0	0	0	0	0
3,4-dihydroxy-5-[2,4,5-trihydroxy-3-(3,4,5-trihydroxybenzoyloxy)benzoyloxy]benzoic acid	0	0	0	0	69997.7	0	0	0	2.14938e+06	1.94174e+06	0	509539	0	0	0	0	0	0
3,4-Dihydroxybenzeneacetic acid	0	0	0	0	0	0	0	0	0	0	0	0	300804	969484	746235	1.18203e+06	1.62647e+06	1.86807e+06
3,4-Dihydroxymandelic acid	0	0	0	0	0	0	0	0	0	0	0	0	37459.2	3.63881e+06	121709	109546	170638	462437
3,4-Dihydroxyphenylglycol O-sulfate	3.62678e+06	5.04679e+06	9.06953e+06	1.28871e+07	1.05497e+07	1.0126e+07	3.00244e+06	4.41479e+06	5.77604e+06	4.55588e+06	2.36432e+07	4.55052e+06	0	0	0	0	0	0
3,4-Dihydroxyphthalate	337732	450830	6.12353e+06	6.54648e+06	4.16089e+06	4.49174e+06	326971	45802.7	1.28084e+06	1.35806e+06	0	1.23177e+06	0	0	0	0	0	0
3,4-Hexahydroxydiphenoylarabinose	15180.1	34390.6	49089.4	0	0	0	38377.9	60467.7	376611	224520	75889	269690	0	0	0	0	0	0
3-(4-Hydroxyphenyl)-1-(4-hydroxy-2-methoxyphenyl)-2-propen-1-one	0	0	0	0	0	0	0	0	0	0	0	0	2740.55	13874.8	5043.84	54753.2	7164.89	25350.1
3',5,6-Trihydroxy-3,4',7,8-tetramethoxyflavone 3-glucoside	0	0	0	1.09247e+07	0	2.14628e+06	0	0	0	0	964099	0	0	0	0	0	0	0
3',5'-Cyclic AMP	0	0	390819	434698	556397	571375	2568.47	15208.8	0	2107.99	122242	8844.25	0	0	0	0	0	0
3',5'-Cyclic dAMP	17044.5	146197	1.66816e+06	2.67851e+06	1.18511e+06	1.21137e+06	11286.8	238648	701749	449271	43264.5	99172.1	0	0	0	0	0	0
3',5'-Cyclic GMP	644572	273656	357918	442244	712738	671505	650500	903422	910174	837542	1.48702e+06	822440	0	0	0	0	0	0
3',5'-Cyclic IMP	0	4907.19	249877	471425	291430	308791	0	13063.2	37880.7	37556.9	0	225746	0	0	0	0	0	0
3,5-Dicaffeoyl-4-succinoylquinic acid	3.53015e+06	3.5664e+06	5.57218e+06	5.64083e+06	5.89037e+06	7.75145e+06	4.44227e+06	3.83822e+06	8.35336e+06	5.88419e+06	1.90973e+07	3.90879e+06	0	0	0	0	0	0
3,5-Dichloro-4-hydroxy-2-methoxy-6-methylbenzoic acid	63717	24634.7	57710.8	92985.3	53637.6	132693	46577.8	57669.8	97588.4	181671	1.68991e+06	131294	0	0	0	0	0	0
3,5-Dichloro-L-tyrosine	158050	115626	471027	2.31192e+06	152465	96245.8	162632	38704.2	27973.4	59320.8	0	289521	0	0	0	0	0	0
3',5'-Diiodo-L-thyronine 4'-O-sulfate	2406.68	0	648133	458571	596078	425599	0	0	0	0	0	0	0	0	0	0	0	0
3,5-Diiodo-L-tyrosine	129217	27041.9	427361	538271	501839	456740	24624.2	28221	1.48898e+06	1.17034e+06	0	712690	291533	304016	322680	348637	383726	430759
3,5-Dinitrosalicylic acid	0	0	0	0	0	0	0	0	0	0	0	0	1.04487e+08	2.0982e+08	4.48472e+08	4.8583e+08	4.9935e+08	4.14811e+08
3,5-Di-O-galloyl-4-O-digalloylquinic acid	4.18646e+07	2.23036e+07	3.18183e+07	5.08346e+07	1.41257e+07	2.62083e+07	1.03891e+06	2.31437e+07	2.32397e+06	838637	2.93715e+08	3.19594e+07	0	0	0	0	0	0
3,7-Dimethyluric acid	1.05777e+07	8.82879e+06	0	30583	0	6834.7	0	4274.63	2.24075e+06	2.12558e+06	208658	0	5.36154e+06	1.12981e+07	3.55052e+06	3.41153e+06	1.18383e+07	4.03513e+06
3,8-Diglucosyldiosmetin	33719.1	10174.4	2.84117e+07	2.79341e+07	2.75608e+07	3.23342e+07	0	22401.9	25028.6	0	586335	29966.3	0	0	0	0	0	0
3a,21-Dihydroxy-5b-pregnane-11,20-dione	0	0	0	0	0	0	0	0	0	0	0	0	54718.9	159838	4.06546e+06	2.39882e+06	1.25109e+07	1.41569e+07
3''-Adenylylstreptomycin	0	0	0	2.09005e+06	0	276456	0	13365.2	0	0	3.56908e+06	0	0	0	0	0	0	0
3-(ADP)-2-phosphoglycerate	2.92584e+07	2.50841e+07	5.62911e+06	3.9702e+06	3.6975e+07	3.75434e+07	3.14669e+06	4.55926e+06	0	22569.3	974448	713728	0	0	0	0	0	0
3-(ADP)-glycerate	267724	250703	318317	314816	755099	763645	114736	90614	316558	197328	995928	335478	0	0	0	0	0	0
3alpha,7alpha-Dihydroxy-12-oxo-5beta-cholanate	0	0	0	0	0	0	0	0	0	0	0	0	9.31276e+07	3.02379e+08	93.3142	93.3142	93.3142	93.3142
3alpha-O-trans-Feruloyl-2alpha-hydroxy-12-ursen-28-oic acid	132204	100395	78769.2	73987.1	56775.7	58758	73867.8	64225	59736.9	51690.9	943286	62801.5	0	0	0	0	0	0
3-Amino-3-(4-hydroxyphenyl)propanoate	0	0	0	0	0	0	0	0	0	0	0	0	9.38355e+06	6.05306e+06	9.74702e+06	1.12776e+07	1.14805e+07	1.28122e+07
3-Aminoisobutanoic acid	0	0	0	0	0	0	0	0	0	0	0	0	3.37242e+06	2.80173e+06	9.26373e+06	8.7732e+06	1.02386e+07	1.76946e+06
3'-AMP	0	0	0	0	0	0	0	0	0	0	0	0	1.98328e+06	1.88964e+06	3.5766e+06	5.19675e+06	2.20759e+06	3.43676e+06
(3b,7b,22x)-Cucurbita-5,24-diene-3,7,23-triol 7-glucoside	794019	665508	523347	654854	555000	439184	545136	484765	577451	470564	5.93344e+06	536039	0	0	0	0	0	0
3b-Hydroxy-6b-(3-chloro-2-hydroxy-2-methylbutanoyloxy)-7(11)-eremophilen-12,8b-olide	2.88643e+06	3.01045e+06	3.20624e+06	3.25618e+06	2.41944e+06	2.04376e+06	4.29082e+06	5.08602e+06	4.06965e+06	3.1439e+06	5.04162e+07	3.65088e+06	0	0	0	0	0	0
3-Bromo-tyrosine	339596	404876	39299	11744.6	3602.74	18120.2	29903.3	21803.2	0	6450.76	0	4605.76	0	0	0	0	0	0
3-demethylubiquinol-10	0	0	504130	393885	0	1322.68	0	0	0	1465.94	0	0	0	0	0	0	0	0
3'-Deoxydihydrostreptomycin 6,3''-bis-phosphate	40582	0	1.99003e+07	1.83523e+07	6.32087e+06	7.81136e+06	7.43215e+06	3.68955e+06	27118.4	0	0	86836.6	0	0	0	0	0	0
3-Deoxy-D-manno-octulosonate	0	0	0	0	0	0	0	0	0	0	0	0	1.2155e+08	1.27359e+08	1.37602e+08	1.53583e+08	1.77908e+08	2.15711e+08
3-Deoxy-D-manno-octulosote	5.66503e+06	4.47719e+06	5.87777e+07	6.80529e+07	3.74386e+07	3.94861e+07	920225	1.65163e+06	3.14628e+06	2.56473e+06	8.49343e+06	2.35836e+06	0	0	0	0	0	0
3-Deoxy-lyxo-heptulosaric acid	0	0	0	0	0	0	0	0	0	0	0	0	5.96764e+06	2.15348e+06	3.63262e+06	2.06437e+06	3.62269e+06	3.42194e+06
(3E,5Z)-1,3,5-Heptatriene	0	0	426513	446970	925022	981982	0	0	0	0	0	0	0	0	0	0	0	0
3-Hydroxy-3-methyl-2-oxobutanoic acid	0	0	0	0	0	0	0	0	0	0	0	0	3.32413e+08	1.19961e+07	2.40635e+07	6.11196e+07	4.13137e+07	6.13821e+07
3-Hydroxyanthranilate	0	0	0	0	0	0	0	0	0	0	0	0	1.65912e+07	1.63607e+07	1.55188e+07	1.73488e+07	1.58342e+07	1.52399e+07
3-Hydroxybenzoic acid	0	0	0	0	0	0	0	0	0	0	0	0	2.9566e+06	2.6155e+06	3.23403e+06	4.31524e+06	4.11437e+06	5.92587e+06
3-Hydroxycapric acid	304197	366632	439587	549258	521302	690787	214534	312364	494227	372780	3.24911e+06	297878	0	0	0	0	0	0
3-hydroxyguanfacine glucuronide	120270	116113	576866	535445	1.75531e+06	1.90728e+06	667642	853947	677605	411020	704291	354743	0	0	0	0	0	0
3-Hydroxykynurenine	2.21146e+06	2.32124e+06	5.61558e+06	7.06238e+06	6.48474e+06	4.85034e+06	2.23056e+06	3.03223e+06	5.47151e+06	3.74672e+06	1.69364e+07	3.3218e+06	0	0	0	0	0	0
3-Hydroxymethylglutaric acid	0	0	0	0	0	0	0	0	0	0	0	0	8.44113e+06	1.76578e+07	93.3142	93.3142	93.3142	93.3142
3-Hydroxyphenylacetic acid	5.93663e+06	5.44832e+06	4.97391e+06	5.63931e+06	5.47467e+06	5.00746e+06	5.19364e+06	4.32396e+06	6.22403e+06	5.0832e+06	4.67869e+07	4.70642e+06	2.36311e+06	2.00905e+06	2.81346e+06	3.54174e+06	3.41574e+06	3.50719e+06
3'-Hydroxyropivacaine	0	0	0	0	0	0	0	0	0	0	0	0	2.82244e+06	2788.59	5068.75	2385.26	3.03429e+06	6104.75
3-Hydroxyvalproic acid	0	0	0	0	0	0	0	0	0	0	0	0	493842	506971	527690	609243	633355	663798
3-Indoleacetonitrile	0	0	0	0	0	0	0	0	0	0	0	0	5.28003e+07	5.62999e+07	7.21812e+07	8.13581e+07	1.06959e+08	1.22357e+08
3-Iodo-4-hydroxyphenylpyruvate	5.93864e+06	1.15619e+07	260953	294568	785078	1.08912e+06	1.5726e+06	1.91608e+06	684084	557278	1.10889e+06	2.28886e+06	0	0	0	0	0	0
3-Iodothyronamine	3.23974e+06	2.88836e+06	286436	294995	434024	475850	402479	567346	522938	442437	4.75452e+06	499659	0	0	0	0	0	0
3'-Keto-3'-deoxy-ATP	0	0	168033	205967	171289	176568	0	0	0	0	0	0	0	0	0	0	0	0
3-methoxy-4-hydroxy-5-all-trans-decaprenylbenzoate	461075	384792	17477.2	10856	6452.82	0	288614	321182	0	0	0	0	0	0	0	0	0	0
3-Methoxy-4-hydroxyphenylethyleneglycol sulfate	0	0	135729	252404	95855.9	145391	0	0	0	5290.25	0	55628.8	0	0	0	0	0	0
3-Methoxyanthranilate	0	0	0	0	0	0	0	0	0	0	0	0	308460	193348	305207	225091	448366	332401
3-Methoxytyramine	0	0	0	0	0	0	0	0	0	0	0	0	40776.9	82214.6	103094	66765.5	85444.9	86319.9
3-Methyl-2-oxovaleric acid	1.4833e+07	1.27954e+07	2.02181e+07	2.5123e+07	1.9011e+07	1.89957e+07	1.30656e+07	1.3243e+07	1.93726e+07	1.43332e+07	1.24333e+08	1.27436e+07	8.95787e+07	5.67446e+07	2.34458e+07	1.22291e+08	5.12497e+08	5.24028e+08
3-Methyladenine	0	0	0	0	0	0	0	0	0	0	0	0	1.3171e+06	1.00863e+06	1.40065e+06	1.70619e+06	1.90465e+06	1.99044e+06
3-Methylellagic acid 2-(4-galactosylglucoside)	1.76141e+07	1.67811e+07	31288.9	104714	197164	3.05462e+07	0	4.19821e+07	9.85924e+06	0	9.17874e+07	101446	0	0	0	0	0	0
3-Methylindole	0	0	0	0	0	0	0	0	0	0	0	0	5.50921e+06	5.23557e+06	9.44235e+06	1.18734e+06	1.38658e+07	1.36956e+07
3-Methylquercetin 7-[galactosyl-(1-&gt;4)-glucoside]	672558	446020	1.17873e+07	1.17974e+07	9.59982e+06	1.04648e+07	1.1947e+06	1.14753e+06	3.80932e+06	3.88995e+06	5.68121e+06	2.92441e+06	0	0	0	0	0	0
3-Methylsalicylate	0	0	0	0	0	0	0	0	0	0	0	0	440323	454000	475714	475775	499982	497259
3-Methylthiopropionic acid	0	0	0	0	0	0	0	0	0	0	0	0	1.07998e+06	1.086e+06	1.26294e+06	1.33272e+06	1.32545e+06	1.49371e+06
3-Methylxanthine	0	0	0	0	0	0	0	0	0	0	0	0	276386	288199	362019	391452	2.81101e+06	1.87407e+06
3'-Monoiodo-L-thyronine 4'-O-sulfate	0	0	1.37947e+06	1.4536e+06	776009	941410	0	5314.69	20278.9	5612.27	64329.7	0	0	0	0	0	0	0
3'-N-Acetyl-4'-O-(9-octadecenoyl)fusarochromanone	0	0	117997	101302	87423.7	74448	8561.94	9814.59	1903.34	1657.47	48439	14918.5	0	0	0	0	0	0
3-Nitrobenzanthrone	0	0	0	0	0	0	0	0	0	0	0	0	152891	1.22357e+06	324310	534571	824480	1.06315e+06
3-O-alpha-Mycarosylerythronolide B	0	0	0	0	0	0	0	0	0	0	0	0	69891.1	14903.1	6690.82	934574	1.00015e+06	1.10724e+06
3-Oxalomalate	0	0	0	0	0	0	0	0	0	0	0	0	1.53198e+07	7.55485e+06	7.43742e+06	9.52336e+06	1.13342e+07	1.29335e+07
3-Oxoadipyl-CoA	351306	431241	0	0	0	0	332907	326857	1.34587e+06	991493	49810.5	314840	0	0	0	0	0	0
3-oxobrimonidine	195163	173583	96122.1	155133	102810	72260.7	83573.4	82592.9	106490	107977	989959	47883.5	0	0	0	0	0	0
3-Oxododecanoyl-CoA	0	0	0	2.44479e+06	0	1.4157e+06	0	0	0	3402.02	0	0	0	0	0	0	0	0
3'-Phosphoadenylyl sulfate	6.60536e+06	6.83934e+06	1.18176e+07	1.25152e+07	2.41592e+07	2.85819e+07	1.20721e+06	2.40077e+06	1.94674e+06	2.06178e+06	3.07228e+06	4.55662e+06	0	0	0	0	0	0
3-Phospho-D-glyceroyl phosphate	228773	50878.8	901613	847119	353408	494165	665496	964849	481872	284718	4.81068e+06	577449	0	0	0	0	0	0
3'-phosphonato-5'-adenylyl Sulfate(4-)	411097	369725	71693.4	143613	748717	737868	1.07175e+06	837387	257297	74409.1	7.28199e+06	1.21086e+06	0	0	0	0	0	0
3-phosphonato-D-glyceroyl Phosphate(4-)	4.48647e+06	2.94139e+06	1.61399e+06	1.39202e+06	895505	1.13096e+06	3.6525e+06	3.80963e+06	1.01455e+06	860273	1.67656e+06	1.22396e+06	0	0	0	0	0	0
(3R)-beta-Leucine	0	0	0	0	0	0	0	0	0	0	0	0	3.95112e+08	2.92655e+08	7.18233e+07	1.71328e+08	2.27192e+08	4.46548e+08
(3S,5S)-3,5-Diaminohexanoate	0	0	0	0	0	0	0	0	0	0	0	0	1.46008e+08	4.6359e+07	2.02655e+07	1.7885e+07	9.27534e+07	1.54998e+08
3'-Sialyllactose	100970	114825	2.21803e+07	2.56107e+07	3.85519e+06	3.71724e+06	0	0	0	0	0	0	0	0	0	0	0	0
3-(Uracil-1-yl)-L-alanine	3.86282e+06	4.03823e+06	9.49358e+07	1.05959e+08	7.6092e+07	7.89471e+07	1.27446e+06	1.54842e+06	2.17546e+06	1.78515e+06	1.37905e+07	1.9738e+06	0	0	0	0	0	0
(3Z)-Phytochromobilin	0	0	0	0	0	0	0	0	0	0	0	0	1.19735e+06	901939	1.08306e+07	1.36257e+07	358678	673854
4,11-Dichloro-5,12-dihydroquino[2,3-b]acridine-7,14-dione	5.9383e+06	5.85692e+06	1.81653e+06	1.8882e+06	362359	404528	521904	757512	1.05046e+06	1.02326e+06	18813.3	105734	0	0	0	0	0	0
{4-[3-hydroxy-2-oxo-8-(3,5,7-trihydroxy-4-oxo-3,4-dihydro-2H-1-benzopyran-2-yl)-4-oxatricyclo[4.3.1.0decan-10-yl]-2-methoxyphenyl}oxidanesulfonic acid	0	0	345845	299117	202101	378731	0	26260.9	0	0	1.59454e+06	0	0	0	0	0	0	0
4,4',6,6'-Tetranitro-2,2'-azoxytoluene	2.89947e+06	2.72131e+06	4.39038e+07	4.60767e+07	4.18475e+07	4.55037e+07	145934	227834	410940	400262	203420	808186	0	0	0	0	0	0
4-(4-Deoxy-beta-D-gluc-4-enuronosyl)-D-galacturote	4.26442e+06	3.83683e+06	6.96766e+06	7.93126e+06	6.17861e+06	6.31153e+06	2.06304e+06	1.04343e+06	2.45366e+06	2.3374e+06	1.20214e+07	1.68344e+06	0	0	0	0	0	0
4,4'-Diaminostilbene dihydrochloride	0	0	7.15495e+07	8.3772e+07	5.31596e+07	6.17025e+07	0	300838	3.48142e+06	4.05303e+06	0	3.99663e+06	0	0	0	0	0	0
4,4'-Methylenediphenyl diisocyanate	0	0	0	0	0	0	0	0	0	0	0	0	437437	306482	445800	560031	708231	698374
4,4'-Stilbenedicarboxamidine dihydrochloride	934563	1.09403e+06	2.59038e+07	2.85027e+07	1.88001e+07	2.23673e+07	1.37884e+06	2.22847e+06	7.29998e+06	6.47744e+06	8.95023e+06	6.82848e+06	0	0	0	0	0	0
4,4'-Sulfonyldiphenol	0	0	0	0	0	0	0	0	0	0	0	0	2.66132e+06	3.02725e+06	4.24742e+06	4.26492e+06	3.99558e+06	3.8391e+06
4,5,6,7-Tetrahydroisoxazolo(5,4-c)pyridin-3-ol	0	0	0	0	0	0	0	0	0	0	0	0	165568	661846	66912.6	26640.3	196382	169268
4,5-Dihydroorotic acid	0	0	0	0	0	0	0	0	0	0	0	0	1.6225e+07	1.22781e+07	1.05876e+08	7.04092e+07	9.45207e+07	8.87816e+07
4,5-Methylenedioxy-6-hydroxyaurone	1.61594e+08	1.60021e+08	8.28096e+08	9.00177e+08	7.19525e+08	7.88849e+08	1.36234e+08	1.59225e+08	2.64963e+08	2.37905e+08	7.68472e+08	2.47989e+08	0	0	0	0	0	0
4-(6-carboxy-2,3,4-trihydroxyphenoxy)-4',5,5',6,6'-pentahydroxy-[1,1'-biphenyl]-2,2'-dicarboxylic acid	348979	422682	891976	841875	642299	809686	784995	1.07033e+06	1.36878e+06	586429	208504	498248	0	0	0	0	0	0
4,6-Dichloro-3-methylcatechol	1.93418e+06	1.99716e+06	1.53412e+07	1.5408e+07	4.91209e+06	4.43482e+06	3.535e+06	3.25554e+06	1.03532e+06	1.12931e+06	2.70859e+06	679894	0	0	0	0	0	0
4,6-Dichloro-3-methyl-cis-1,2-dihydroxycyclohexa-3,5-diene	5.78548e+07	4.7112e+07	1.87535e+07	1.89701e+07	2.20808e+07	2.20393e+07	3.92226e+06	4.11015e+06	4.09502e+06	3.25954e+06	1.65194e+07	9.57442e+06	0	0	0	0	0	0
[4-({[7,8,8,12,13,22-hexahydroxy-19-(hydroxymethyl)-3,6,16-trioxo-2,17,20,23-tetraoxapentacyclo[16.3.1.1tricosa-4,10,12,14-tetraen-21-yl]oxy}carbonyl)-2,6-dihydroxyphenyl]oxidanesulfonic acid	0	0	527311	420697	888447	2.02828e+06	1.30453e+06	1.15777e+06	7.02729e+06	2.2092e+06	6.03029e+06	4.39709e+06	0	0	0	0	0	0
[4-(7-hydroxy-8-methoxy-4-oxo-3,4-dihydro-2H-1-benzopyran-2-yl)phenyl]oxidanesulfonic acid	0	0	0	1.60097e+07	715594	2.84956e+06	0	0	0	0	6.35832e+07	576534	0	0	0	0	0	0
4-Acetamidobutanoic acid	0	0	0	0	0	0	0	0	0	0	0	0	3.20166e+06	2.74253e+06	2.54742e+06	2.10089e+06	2.4152e+06	1.98315e+06
4-Acetylaminobiphenyl	0	0	0	0	0	0	0	0	0	0	0	0	892014	637850	1.60324e+06	622374	1.49227e+06	1.18631e+06
4-Amino-2,6-dinitrotoluene	10314.5	0	2.55093e+06	2.91171e+06	2.42096e+06	2.49892e+06	2855.18	0	45083	72131.7	0	21510.1	0	0	0	0	0	0
4-Amino-2-methyl-5-(phosphooxymethyl)pyrimidine	286786	332814	435889	333845	354172	432158	306311	441413	174892	172297	3.26288e+06	344246	0	0	0	0	0	0
4-Amino-5-hydroxymethyl-2-methylpyrimidine diphosphate	5.07666e+06	4.80907e+06	6.64409e+06	7.35167e+06	6.11845e+06	6.19849e+06	191007	299446	4.60769e+06	3.78267e+06	505823	277535	0	0	0	0	0	0
4-Aminophenol	0	0	0	0	0	0	0	0	0	0	0	0	23528.8	12688.8	22338.1	28451.4	54276.4	33357.3
4-(beta-D-Glucosyloxy)benzoate	90681.8	114327	8.34989e+07	8.07344e+07	5.78741e+06	6.36471e+06	0	0	3903.27	0	0	0	0	0	0	0	0	0
4-Bromocatechol	4.00971e+06	3.30835e+06	3.90661e+06	4.13475e+06	5.21581e+06	3.28354e+06	3.08034e+06	2.37508e+06	3.82534e+06	3.51978e+06	2.66905e+07	2.8237e+06	0	0	0	0	0	0
4-Bromophenol	7.71308e+08	2.77098e+08	5.67211e+08	6.46893e+08	4.67154e+08	5.09281e+08	5.62588e+08	7.08702e+08	7.48009e+08	6.96131e+08	3.02989e+09	4.3395e+08	6.21806e+06	6.54096e+06	1.14584e+07	1.21026e+07	1.16872e+07	1.36283e+07
4-Bromophenylacetate	1.32859e+07	1.62124e+07	1.75089e+07	1.82439e+07	2.41326e+07	2.53136e+07	1.10544e+07	1.32824e+07	1.48567e+07	1.33233e+07	1.70531e+07	394970	0	0	0	0	0	0
4-Chloro-17alpha-methyl-17beta-hydroxy-4-androsten-3-one	363980	714553	676664	648565	562092	914664	225909	576269	1.08454e+06	625296	8.88993e+06	735539	0	0	0	0	0	0
4-Chloro-3,5-dimethylphenol	0	0	0	0	0	0	0	0	0	0	0	0	40134	51377.1	48247.8	58890	68396.8	73188.1
4-Chloro-alpha-[4-[2-(diethylamino)ethoxy]phenyl]-alpha-phenylbenzeneethanol	190166	233266	340257	308931	362981	346060	449407	363816	582941	496177	4.34848e+06	332798	0	0	0	0	0	0
4-Chloro-m-cresol	0	0	0	0	0	0	0	0	0	0	0	0	281872	3.51458e+06	93.3142	93.3142	93.3142	93.3142
4-Chlorophenol	0	0	0	0	0	0	0	0	0	0	0	0	3.00206e+06	6.76015e+06	5.21258e+07	93.3142	93.3142	8.85276e+07
4-(Cytidine 5'-diphospho)-2-C-methyl-D-erythritol	269885	245585	8.27905e+06	8.36829e+06	5.07291e+06	5.20657e+06	0	0	1803.74	0	0	1244.13	0	0	0	0	0	0
4-Deoxy-beta-D-gluc-4-enuronosyl-(1,3)-N-acetyl-D-galactosamine	6401.55	3513.06	4.81892e+06	4.3795e+06	2.54088e+06	2.7944e+06	4978.77	4734.13	29936.1	39667.3	0	68047.1	0	0	0	0	0	0
4-Dodecylbenzenesulfonic Acid	8.51255e+06	7.40297e+06	6.58446e+06	8.90579e+06	5.71297e+06	4.67348e+06	5.25241e+06	6.24084e+06	5.51039e+06	4.70436e+06	4.12266e+07	5.79835e+06	0	0	0	0	0	0
(4E)-6-hydroxy-1,7-diphenylhept-4-en-3-one	9.35361e+06	243677	3.52811e+07	2.66211e+07	2.48774e+07	2.0532e+07	8.28502e+06	1.09901e+07	1.78992e+07	1.20483e+07	5.97634e+07	8.94126e+06	0	0	0	0	0	0
4-fluorobenzoate	0	0	0	0	0	0	0	0	0	0	0	0	1.691e+06	112748	1.40434e+06	1.45936e+06	1.11484e+06	1.08044e+06
4-(Glutamylamino) butanoate	0	0	0	0	0	0	0	0	0	0	0	0	1.8322e+08	2.84189e+08	1.49443e+08	1.26614e+08	1.88259e+08	1.66063e+08
4-Guanidinobutanoic acid	0	0	0	0	0	0	0	0	0	0	0	0	807501	2.16985e+06	3.04325e+06	2.25449e+06	2.02443e+06	2.17825e+06
4-Hydroxy-6-methylpretetramide	357953	472988	1.0135e+06	683537	223225	374623	22232.5	79693.3	1.05748e+06	647325	170295	282827	0	0	0	0	0	0
4-Hydroxybenzoic acid	0	0	0	0	0	0	0	0	0	0	0	0	2.70734e+06	1.89919e+06	1.66988e+06	1.47466e+06	1.83999e+06	1.41663e+06
4-Hydroxybenzyl alcohol	0	0	0	0	0	0	0	0	0	0	0	0	592930	598285	710405	630357	758088	593114
4-Hydroxycinnamoylagmatine	0	0	0	0	0	0	0	0	0	0	0	0	2070.21	1.50011e+06	1.73321e+06	2.02982e+06	2558.12	2.92794e+06
4-Hydroxycinnamyl alcohol 4-D-glucoside	0	0	0	0	0	0	0	0	0	0	0	0	773209	50667.8	12101.1	1.42845e+06	1.75556e+06	25370
4-Hydroxycyclophosphamide	4.13114e+06	1.18058e+06	349274	393760	144317	175121	113269	158050	7387.14	12122.6	0	691993	0	0	0	0	0	0
4-Hydroxyphenylacetylglutamic acid	0	0	0	0	0	0	0	0	0	0	0	0	2.56404e+07	2.04097e+07	3.12644e+07	3.4507e+07	4.77363e+07	4.82154e+07
4-Hydroxyphenylethanol	0	0	0	0	0	0	0	0	0	0	0	0	15159.9	15791.9	21732.5	12839.3	8357.55	10250.2
4-Hydroxyphenylpyruvic acid	0	0	0	0	0	0	0	0	0	0	0	0	121841	12589.3	138849	87636.7	197111	220749
4-Hydroxyproline	0	0	0	0	0	0	0	0	0	0	0	0	7.23265e+06	166871	4.14143e+06	446933	2.61944e+06	2.79904e+06
4-Hydroxystyrene	0	0	0	0	0	0	0	0	0	0	0	0	1.73493e+07	1.43845e+07	6.48896e+06	6.68512e+06	1.05732e+07	1.00231e+07
4-Hydroxytamoxifen	0	0	0	0	0	0	0	0	0	0	0	0	522287	26501.4	3733.26	1.92265e+06	2.19853e+06	2.49577e+06
4-Keto-anhydrotetracycline	732280	863459	0	59133.1	0	0	458497	570280	1.67001e+06	1.64685e+06	6.12976e+06	713450	0	0	0	0	0	0
4-Ketocyclophosphamide	4.2839e+06	4.06203e+06	1.0432e+06	1.15146e+06	1.32054e+06	1.46291e+06	224405	228029	49559.3	127226	970803	247815	0	0	0	0	0	0
4-Maleylacetoacetate	330621	592238	586238	763997	603901	797179	1.27221e+06	618156	1.11389e+06	879926	9.84259e+06	875719	0	0	0	0	0	0
4-Methoxybenzoate	0	0	0	0	0	0	0	0	0	0	0	0	1.3905e+07	2.12003e+07	4.31581e+06	4.55544e+08	1.0995e+07	4.05903e+06
4-(Methylsulfinyl)but-3-enylglucosinolate	0	0	0	0	0	0	0	0	0	0	0	0	91498.2	190435	2.06585e+06	1.65464e+06	4.6078e+06	4.44096e+06
4-Methylumbelliferone sulfate	7.66773e+07	7.29779e+07	4.21878e+08	4.37072e+08	3.78281e+08	3.82435e+08	7.02498e+07	7.99549e+07	1.93811e+08	1.35275e+08	4.65801e+08	1.24246e+08	0	0	0	0	0	0
4-Methylumbelliferyl acetate	0	0	0	0	0	0	0	0	0	0	0	0	4.93983e+07	2.84597e+07	5.40355e+07	6.00432e+07	6.20296e+07	6.72012e+07
4-Nitro-6-oxohepta-2,4-dienedioate	0	4728.88	0	3016.05	0	1781.14	0	32447.7	30179.4	46889.3	0	40763.5	0	0	0	0	0	0
4-Nitrophenol	0	0	0	0	0	0	0	0	0	0	0	0	8.39642e+06	435215	201771	319210	667091	976127
4-Nitrophenyl phosphate	116881	94561.1	153635	147423	0	2026.21	0	0	0	0	0	56092.6	0	0	0	0	0	0
4-Nitroquinoline N-oxide	0	0	0	0	0	0	0	0	0	0	0	0	11882.3	12283.4	58348.8	27986.8	66402.8	21337.3
4-(N-Maleimido)benzyltrimethylammonium iodide	1.83579e+06	1.43961e+06	1.11482e+07	1.2734e+07	9.60493e+06	9.56356e+06	427751	631332	1.42497e+06	1.144e+06	307577	1.60785e+06	0	0	0	0	0	0
4-Pyridoxic acid	1.07025e+07	1.11511e+07	4.90266e+06	5.16854e+06	1.32224e+06	1.38586e+06	404151	442418	1.29047e+06	1.11766e+06	1.11652e+06	252940	0	0	0	0	0	0
4-Quinolinecarboxylic acid	0	0	0	0	0	0	0	0	0	0	0	0	1.11629e+07	8.3686e+06	1.59019e+07	1.36838e+07	5.54792e+06	1.34231e+07
[5-(2-{[(2E)-3-(3,4-dihydroxyphenyl)prop-2-enoyl]oxy}-3-methoxy-3-oxopropyl)-2-hydroxyphenyl]oxidanesulfonic acid	0	0	1.90686e+07	1.68924e+07	1.68822e+07	1.79854e+07	0	0	0	0	0	0	0	0	0	0	0	0
({5-[(2-{[5,7-dihydroxy-2-(4-hydroxyphenyl)-4-oxo-4H-chromen-3-yl]oxy}-4,5-dihydroxy-6-(hydroxymethyl)oxan-3-yl)oxy]-3,4-dihydroxyoxolan-3-yl}methoxy)sulfonic acid	28239.7	0	3.37579e+07	4.04621e+07	3.27057e+07	2.39451e+07	459078	514832	7.29592e+06	5.87045e+06	5.6277e+06	8.91235e+06	0	0	0	0	0	0
5-(3'-Carboxy-3'-oxopropenyl)-4,6-dihydroxypicolite	428832	524094	532326	877658	766616	803832	685706	637539	1.07604e+06	560831	7.4382e+06	515089	0	0	0	0	0	0
5-(5-Phospho-D-ribosylaminoformimino)-1-(5-phosphoribosyl)-imidazole-4-carboxamide	16621.3	23727.9	210234	204702	560487	645691	76238.6	145086	26409.8	31482.6	0	43692.6	0	0	0	0	0	0
5,7-dihydroxy-8-[2-hydroxy-5-(5,6,7-trihydroxy-4-oxo-4H-chromen-2-yl)phenyl]-2-(4-hydroxyphenyl)-4H-chromen-4-one	0	0	1.47604e+08	1.56376e+08	1.5994e+08	1.73073e+08	0	0	309911	10503.8	0	0	0	0	0	0	0	0
5,7-Dihydroxyflavone	9.77701e+06	9.31391e+06	2744.27	0	23864.9	0	7190.08	8346.33	0	1516.32	23500.4	31217.3	20083.5	293009	82191.8	628444	192736	229805
5,7-Dimethoxyflavone	0	0	0	0	0	0	0	0	0	0	0	0	50419.7	23164.5	16914.6	30689.7	20946.1	18511
(5-{8-[5,7-dihydroxy-2-(4-hydroxyphenyl)-4-oxo-3,4-dihydro-2H-1-benzopyran-3-yl]-5,7-dihydroxy-4-oxo-3,4-dihydro-2H-1-benzopyran-2-yl}-2-hydroxyphenyl)oxidanesulfonic acid	1.01641e+06	1.18928e+06	4.68865e+07	4.93779e+07	3.88093e+07	4.33989e+07	406671	1.427e+06	874761	532173	0	1.46553e+06	0	0	0	0	0	0
5a,11a-Dehydrochlortetracycline	359176	176706	150134	248751	176940	44710.3	129180	263808	226983	178615	3.03601e+06	198561	0	0	0	0	0	0
5-Acetamidovalerate	0	0	0	0	0	0	0	0	0	0	0	0	4.55539e+07	3.0072e+07	2.89003e+07	3.19937e+07	3.3859e+07	3.11871e+07
5-Acetylamino-6-formylamino-3-methyluracil	2.09778e+07	1.84497e+07	9.99071e+07	1.09071e+08	8.63758e+07	9.70099e+07	2.07221e+07	1.27852e+07	2.5449e+07	2.02448e+07	2.31889e+08	1.72939e+07	0	0	0	0	0	0
5-Aminoimidazole-4-carboxamide	0	0	0	0	0	0	0	0	0	0	0	0	3.49265e+06	724772	4.3925e+06	2.59397e+06	5.85315e+06	5.62499e+06
[5-(Aminomethyl)furan-3-yl]methyl diphosphate	937048	832844	663444	741062	620151	523553	181185	215762	266634	270869	0	36994	0	0	0	0	0	0
5-Aminopentanoic acid	0	0	0	0	0	0	0	0	0	0	0	0	4.07879e+06	7.22858e+06	3.27099e+07	93.3142	93.3142	93.3142
5'-Benzoylphosphoadenosine	1.26088e+06	851580	4.97746e+06	5.43845e+06	2.0266e+06	3.58813e+06	797685	824614	178177	244054	8.61077e+06	148308	0	0	0	0	0	0
5'-Butyrylphosphouridine	3.03245e+06	3.62456e+06	6.07969e+06	7.22838e+06	7.2776e+06	1.08171e+07	5.77626e+06	6.95545e+06	5.17691e+06	6.04592e+06	4.13275e+07	6.95632e+06	0	0	0	0	0	0
5'-Deoxy-5'-fluoroadenosine	5174.05	6284.21	667591	547231	735514	428476	4516.91	13848	10840.2	35756.1	50836.3	43183.4	0	0	0	0	0	0
5'-Deoxy-5-fluorouridine	0	0	0	0	0	0	0	0	0	0	0	0	1.68381e+06	2922.33	1.96415e+06	2.12141e+06	2.28942e+06	2.46678e+06
5-Fluorodeoxyuridine monophosphate	3.20921e+06	2.52816e+06	2.78471e+06	3.24115e+06	2.55998e+06	2.54221e+06	361420	714763	894365	942803	4.23665e+06	869494	0	0	0	0	0	0
5-Fluorouridine	241328	115764	2.63699e+06	3.17564e+06	2.06826e+06	2.17444e+06	0	13233.8	10049.7	9672.5	0	94448.7	0	0	0	0	0	0
5-Fluorouridine monophosphate	86315.2	85670.8	904017	1.14177e+06	166941	264518	371134	519768	615835	521403	20622.4	82377	0	0	0	0	0	0
5-HETE	0	0	0	0	0	0	0	0	0	0	0	0	545661	218696	3.35985e+06	3.39168e+06	47315.6	37397.4
5-Hydroxydantrolene	1.25984e+07	5.59805e+06	1.13142e+07	1.12856e+07	9.83459e+06	1.07571e+07	6.96138e+06	6.7722e+06	1.7099e+07	1.61512e+07	8.11369e+07	1.47484e+07	0	0	0	0	0	0
5-Hydroxyisourate	1.18299e+07	1.07084e+07	1.46054e+07	1.66916e+07	1.67236e+07	2.02315e+07	8.69157e+06	6.49739e+06	8.37747e+06	9.04344e+06	9.2378e+07	1.0222e+07	0	0	0	0	0	0
5-Hydroxy-L-tryptophan	0	0	0	0	0	0	0	0	0	0	0	0	1.99152e+07	9.56122e+06	7.90193e+06	8.84941e+06	1.31891e+07	1.83322e+07
5-Hydroxymethyluracil	0	0	0	0	0	0	0	0	0	0	0	0	558414	794674	864384	862480	854545	985359
5-Hydroxypentanoic acid	0	0	0	0	0	0	0	0	0	0	0	0	8.94154e+06	6.03958e+06	1.15885e+07	1.29098e+07	1.81425e+07	2.01231e+07
5-Methoxyindoleacetate	0	0	0	0	0	0	0	0	0	0	0	0	225663	221375	216276	245054	272998	284899
5-Methoxysalicylic acid	3.71105e+06	1.40127e+07	3.63789e+06	5.25747e+06	6.34409e+06	6.29275e+06	1.1515e+07	1.18046e+07	9.72459e+06	1.14742e+07	3.06857e+07	3.48917e+06	0	0	0	0	0	0
5-Methoxytryptamine	0	0	0	0	0	0	0	0	0	0	0	0	1.21988e+06	2.26698e+06	3.52436e+06	4.10421e+06	2.19034e+07	2.8672e+07
5-Methyl-2'-deoxycytidine	0	0	0	0	0	0	0	0	0	0	0	0	496700	316832	138820	179407	29584.5	71191.2
5-Methyleriodictyol 7-[glucosyl-(1-&gt;4)-galactoside]	0	6425.44	561169	612936	636225	861126	0	0	141538	36517.6	0	0	0	0	0	0	0	0
5-(methylsulfanyl)-2,3-dioxopentyl Phosphate(2-)	3.53702e+06	3.53694e+06	1.01463e+07	1.46072e+07	8.44258e+06	8.23089e+06	1.77417e+06	1.91786e+06	2.3258e+06	2.21578e+06	1.85997e+07	1.38342e+06	0	0	0	0	0	0
5-Methyltetrahydrofolic acid	0	0	0	0	0	0	0	0	0	0	0	0	2.0692e+07	1.0541e+07	3.12837e+07	4.55767e+07	1.82723e+07	3.37218e+07
5'-Methylthioadenosine	0	0	0	0	0	0	0	0	0	0	0	0	6.21696e+06	5.37661e+06	1.57115e+07	1.69274e+07	9.352e+06	5.01363e+06
5-O-(1-Carboxyvinyl)-3-phosphoshikimate	1.22273e+07	1.44988e+07	1.25118e+07	1.14674e+07	1.31299e+07	8.65097e+06	1.10193e+07	1.15723e+07	1.53166e+07	9.7744e+06	1.36964e+08	1.13619e+07	0	0	0	0	0	0
5-Phospho-alpha-D-ribose 1-diphosphate	3.58527e+06	4.21476e+06	4.65554e+06	3.99862e+06	1.54401e+06	1.91164e+06	2.25301e+06	2.8385e+06	503954	620086	1.15256e+06	1.11718e+06	0	0	0	0	0	0
5-Phosphonooxy-L-lysine	834873	1.01853e+06	333657	392401	383193	465129	498076	660582	178783	142363	1.44889e+06	279474	0	0	0	0	0	0
5''-Phosphoribostamycin	3.82477e+06	143465	1.84044e+07	3.54353e+06	1.08108e+08	3.56262e+06	3.96465e+07	2.74993e+07	3.79251e+07	1.68118e+06	493867	8515.05	0	0	0	0	0	0
5-Phosphoribosyl-4-carboxy-5-aminoimidazole	458716	387374	97809.2	77010.4	24801.7	31512.7	304066	374768	54572.7	55613.5	0	13531.1	0	0	0	0	0	0
5-Phosphoribosylamine	0	0	0	0	0	0	0	0	0	0	0	0	1.22494e+06	3402.84	10136.8	10760.3	1.47044e+06	10620.1
5'-Phosphoribosyl-N-formylglycimide	170713	10566.3	0	0	148695	155439	0	0	0	0	0	0	0	0	0	0	0	0
5-Thymidylic acid	1.18347e+06	1.16398e+06	762759	953141	679391	676755	66467.9	65933.4	0	0	64254.8	394574	0	0	0	0	0	0
5'-xanthylate(2-)	6.73434e+06	6.88257e+06	145048	136019	604900	653692	67575.6	101465	39750.3	17342.9	0	1709.12	0	0	0	0	0	0
5Z-Dodecenoic acid	835589	911322	1.92939e+07	2.21882e+07	1.83391e+07	1.8923e+07	326501	297382	1.26209e+06	1.08805e+06	0	856307	0	0	0	0	0	0
6,11-dihydroxy-3-(hydroxymethyl)-7-(3,4,5-trihydroxyphenyl)-28-dioxatricyclo[7.3.1.0]trideca-1,3,5(13),6,9,11-hexaen-2-ylium	1.87952e+06	1.6726e+06	0	66794.2	371914	468368	172904	156609	4.83922e+06	2.53612e+06	2.15161e+06	267582	0	0	0	0	0	0
6-({1-[(2R)-3-[2-amino-3-methyl-4-(2-methyl-1,3-thiazol-4-yl)but-3-en-1-yl]-2-methyloxiran-2-yl]-10-carboxy-9-hydroxy-4,6,8,8-tetramethyl-7-oxodecan-5-yl}oxy)-3,4,5-trihydroxyoxane-2-carboxylic acid	479126	378343	0	0	3189.09	1687.39	0	0	0	0	0	1633.6	0	0	0	0	0	0
({6-[2-(3,4-dihydroxyphenyl)-5,7-dihydroxy-4-oxo-3-[3,4,5-trihydroxy-6-(hydroxymethyl)oxan-2-yl]-4H-chromen-6-yl]-3,4,5-trihydroxyoxan-2-yl}methoxy)sulfonic acid	0	0	7.63692e+06	7.50075e+06	4.50671e+06	5.33706e+06	151327	0	4.77541e+06	2.03835e+06	0	1.22258e+06	0	0	0	0	0	0
6-[(2-{3-[(6-carboxy-3,4,5-trihydroxyoxan-2-yl)oxy]-4-ethylphenyl}-3,5-dihydroxy-3,4-dihydro-2H-1-benzopyran-7-yl)oxy]-3,4,5-trihydroxyoxane-2-carboxylic acid	0	0	2.85162e+06	2.36355e+06	2.17311e+06	0	0	0	0	0	0	0	0	0	0	0	0	0
6-[2,3-Dihydroxy-1-(hydroxymethyl)propyl]-1,2-dihydro-7-hydroxy-9-methoxy-cyclopenta[c][1]benzopyran-3,4-dione	0	0	1.89376e+06	2.89902e+07	1.97825e+06	4.67708e+06	2.63877e+06	715380	0	693692	3.61419e+08	2.40161e+06	0	0	0	0	0	0
6-(2,3-dihydroxybenzoyloxy)-3,4,5-trihydroxyoxane-2-carboxylic acid	3.06436e+07	3.04128e+07	2854.33	2089.19	0	4519.37	0	0	0	0	0	0	0	0	0	0	0	0
6-[(3-{[3,4-dihydroxy-5-(hydroxymethyl)oxolan-2-yl]oxy}-2-(3,4-dihydroxyphenyl)-5-hydroxy-4-oxo-3,4-dihydro-2H-1-benzopyran-7-yl)oxy]-3,4,5-trihydroxyoxane-2-carboxylic acid	23133.5	7773.67	387972	379719	425896	291604	24980.6	21505.9	33071.8	87749.1	1.42556e+06	51164.7	0	0	0	0	0	0
6-{[3,5-dihydroxy-2-(1-hydroxy-3-methoxy-4-oxocyclohex-2-en-1-yl)-6-methoxy-4-oxo-4H-chromen-7-yl]oxy}-3,4,5-trihydroxyoxane-2-carboxylic acid	2.45799e+06	3.41601e+06	0	0	0	0	0	0	0	0	0	0	0	0	0	0	0	0
6-({3-[(6-{[(2-carboxyacetyl)oxy]methyl}-3,4,5-trihydroxyoxan-2-yl)oxy]-5-hydroxy-2-(4-hydroxyphenyl)-4-oxo-4H-chromen-7-yl}oxy)-3,4,5-trihydroxyoxane-2-carboxylic acid	3.97177e+06	3.4238e+06	1.67339e+07	1.7436e+07	1.4595e+07	1.51145e+07	4.09657e+06	3.42702e+06	0	0	5.00389e+06	1.17938e+06	0	0	0	0	0	0
6-[3-(6,7-dimethoxy-2H-1,3-benzodioxol-5-yl)oxirane-2-carbonyloxy]-3,4,5-trihydroxyoxane-2-carboxylic acid	522437	395055	822221	492802	347834	609988	443913	370518	287306	247904	3.40531e+06	973316	0	0	0	0	0	0
6-{[3-({6-[(acetyloxy)methyl]-3,4,5-trihydroxyoxan-2-yl}oxy)-5-hydroxy-2-(4-hydroxyphenyl)-4-oxo-4H-chromen-7-yl]oxy}-3,4,5-trihydroxyoxane-2-carboxylic acid	0	0	368266	350103	140670	176946	0	0	26068.4	32114.4	0	3489.85	0	0	0	0	0	0
6-{[3-({6-[(acetyloxy)methyl]-3,4,5-trihydroxyoxan-2-yl}oxy)-5-hydroxy-4-oxo-2-(3,4,5-trihydroxyphenyl)-4H-chromen-7-yl]oxy}-3,4,5-trihydroxyoxane-2-carboxylic acid	1.73897e+06	778773	612453	443237	1.05823e+06	7.44677e+06	0	1.03011e+07	1.86183e+06	0	3.44728e+07	777200	0	0	0	0	0	0
6-(3'-Triphosphoryl-1'-methylglyceryl)-7-methyl-7,8-dihydrobiopterin	254493	190634	59317	43863.4	68092.9	52319.6	0	0	0	0	0	0	0	0	0	0	0	0
6-[4-(5,7-dihydroxy-6-{4-hydroxy-6-methyl-5-oxo-3-[(3,4,5-trihydroxy-6-methyloxan-2-yl)oxy]oxan-2-yl}-4-oxo-4H-chromen-2-yl)-2-hydroxyphenoxy]-3,4,5-trihydroxyoxane-2-carboxylic acid	0	24162.7	6.00438e+06	4.11267e+06	3.11351e+06	3.35024e+06	92178.3	179133	590898	513901	137686	426514	0	0	0	0	0	0
[(6-{[5,7-dihydroxy-2-(4-oxocyclohexa-2,5-dien-1-ylidene)-2H-chromen-3-yl]oxy}-3,4,5-trihydroxyoxan-2-yl)methyl][1-hydroxy-3-(4-hydroxy-3-methoxyphenyl)prop-2-en-1-ylidene]oxidanium	170367	185083	0	0	224518	0	531194	376157	953954	873685	2.84912e+06	439361	0	0	0	0	0	0
({6-[5,7-dihydroxy-4-oxo-8-(3,4,5-trihydroxyoxan-2-yl)-2-(2,4,5-trihydroxyphenyl)-4H-chromen-6-yl]-3,4,5-trihydroxyoxan-2-yl}methoxy)sulfonic acid	0	0	1.52845e+06	1.75706e+06	878318	793389	0	0	0	0	0	0	0	0	0	0	0	0
6-{[6,12-bis(3,4-dihydroxyphenyl)-13-hydroxy-4-oxo-3,11-dioxatricyclo[8.4.0.0,]tetradeca-1,7,9-trien-8-yl]oxy}-3,4,5-trihydroxyoxane-2-carboxylic acid	1.11453e+06	1.06556e+06	978136	934706	621232	3.14941e+06	4688.19	3.81172e+06	1.12566e+06	0	2.47401e+07	4359.64	0	0	0	0	0	0
6-{[6-(3,4-dihydroxy-6-methyl-5-oxooxan-2-yl)-2-(3,4-dihydroxyphenyl)-5-hydroxy-4-oxo-4H-chromen-7-yl]oxy}-3,4,5-trihydroxyoxane-2-carboxylic acid	7309.67	19854.4	2.26325e+07	3.14321e+07	1.44146e+07	1.65225e+07	0	50593.2	156078	111966	30875.7	311138	0	0	0	0	0	0
6-{[6-(3,4-dihydroxy-6-methyl-5-oxooxan-2-yl)-5-hydroxy-2-(4-hydroxy-3-methoxyphenyl)-4-oxo-4H-chromen-7-yl]oxy}-3,4,5-trihydroxyoxane-2-carboxylic acid	3.43258e+06	3.39794e+06	1.69319e+07	1.86527e+07	1.07013e+07	1.26368e+07	688344	1.27139e+06	2.76993e+06	46468.5	1.78572e+06	59484.2	0	0	0	0	0	0
6,6'-Dibromoindigotin	1.36845e+06	1.11832e+06	8.57605e+07	9.04497e+07	2.20585e+07	2.21622e+07	170382	238544	671797	425129	400524	302802	0	0	0	0	0	0
[6,7,8,11,12,13,22-heptahydroxy-3,16-dioxo-21-(3,4,5-trihydroxybenzoyloxy)-2,17,20-trioxatetracyclo[17.3.1.0tricosa-4,6,8,10,12,14-hexaen-23-yl]oxidanesulfonic acid	8.66853e+07	9.12536e+07	3.11137e+06	1.503e+07	1.37015e+07	1.2004e+07	329061	3.0622e+06	3.7168e+06	2.1743e+06	1.22804e+08	1.6813e+06	0	0	0	0	0	0
6-[7,8-dihydroxy-3,5-dioxo-9-(sulfooxy)-1H,2H,3H,5H-cyclopenta[c]isochromene-1-carbonyloxy]-3,4,5-trihydroxyoxane-2-carboxylic acid	0	0	525697	295861	269638	88273.9	0	0	0	0	0	0	0	0	0	0	0	0
6,8-bis[3,7-dihydroxy-2-(3-hydroxyphenyl)-3,4-dihydro-2H-1-benzopyran-4-yl]-2-(4-hydroxy-3-methoxyphenyl)-3,4-dihydro-2H-1-benzopyran-3,5,7-triol	0	0	1.07921e+06	964809	0	0	0	0	0	0	0	0	0	0	0	0	0	0
6-Acetyl-D-glucose	0	0	0	0	0	0	0	0	0	0	0	0	5.09714e+06	3.98427e+06	5.53161e+06	7.03634e+06	7.59764e+06	5.95968e+06
6-(alpha-D-Glucosaminyl)-1D-myo-inositol 1,2-cyclic phosphate	296577	369126	3.9702e+06	3.76613e+06	1.79204e+06	1.76586e+06	1.1205e+06	1.02993e+06	4.74704e+06	5.87344e+06	5.37199e+06	3.66951e+06	0	0	0	0	0	0
6-Aminopenicillanic acid	0	0	0	0	0	0	0	0	0	0	0	0	1.45788e+07	1.36039e+07	1.56856e+07	1.62879e+07	1.64562e+07	1.54492e+07
6beta-Hydroxytestosterone	0	0	0	0	0	0	0	0	0	0	0	0	1.3357e+07	3.99414e+06	9.56484e+06	2.43697e+07	1.91003e+07	9.65797e+06
(6-carboxy-3,4,5-trihydroxyoxan-2-yl)[2-(3,4-dihydroxyphenyl)-3,5,6-trihydroxy-7H-chromen-7-ylidene]oxidanium	0	0	310714	494802	99239.7	79531.9	0	0	0	0	1.23489e+06	2158.62	0	0	0	0	0	0
(6-carboxy-3,4,5-trihydroxyoxan-2-yl)({4-[7-(3,4-dihydroxy-5-methoxyphenyl)-6,11-dihydroxy-2,8-dioxatricyclo[7.3.1.0]trideca-1(13),4,6,9,11-pentaen-3-ylidene]cyclohexa-2,5-dien-1-ylidene})oxidanium	0	7452.28	1.77268e+07	1.88243e+07	1.70173e+07	2.02321e+07	0	0	0	0	0	0	0	0	0	0	0	0
6-Demethylsterigmatocystin	21521.7	40386.1	6.57205e+06	6.4519e+06	9.01819e+06	6.97118e+06	265426	711331	4.12098e+06	3.01394e+06	3.66363e+06	3.9344e+06	0	0	0	0	0	0
6-Deoxy-6-sulfo-D-fructose 1-phosphate	582270	556143	860321	1.10762e+06	561598	750002	27969.6	84891.2	159449	162294	310315	99397.2	0	0	0	0	0	0
6-Deoxy-L-galactose	0	0	0	0	0	0	0	0	0	0	0	0	6.50389e+06	6.37343e+06	2.39618e+07	2.7948e+07	4.7367e+07	6.43004e+07
6-(Dibromomethylene)-17beta-hydroxyandrost-4-en-3-one	131472	339870	125213	151260	75117.3	76194.9	670012	1.04615e+06	593329	600092	0	121639	0	0	0	0	0	0
6-(Dibromomethylene)-17beta-hydroxy-androst-4-en-3-one propiote	1.18192e+08	1.1065e+08	8.88955e+07	7.83703e+07	2.11592e+08	2.16794e+08	8.97319e+07	1.00463e+08	931052	634521	1.81451e+07	2.35798e+07	0	0	0	0	0	0
({6-[(E)-2-methoxyethenyl]-2-oxo-2H-chromen-7-yl}methoxy)sulfonic acid	137778	243414	1.0848e+06	1.13434e+06	486830	835126	0	11000.4	136327	78160.9	0	48612.3	0	0	0	0	0	0
[6]-Gingerdiol 3,5-diacetate	156773	167901	1.61122e+06	1.77025e+06	1.36154e+06	1.4682e+06	554829	692929	223239	264503	41810.9	156721	0	0	0	0	0	0
6-Hydroxy flavin adenine dinucleotide	2.77444e+07	7.36267e+07	1.18661e+07	1.32242e+07	3.62098e+07	4.36542e+07	5.40543e+06	9.21172e+07	1.34145e+07	6.71341e+06	1.08031e+09	1.05565e+07	0	0	0	0	0	0
6-Hydroxyhexanoic acid	0	0	0	0	0	0	0	0	0	0	0	0	2.62097e+07	2.65583e+07	1.37489e+07	7.49904e+06	8.98188e+06	2.31793e+07
6-Hydroxyl-1,6-dihydropurine ribonucleoside	2.30228e+06	3.54476e+06	1.4592e+07	1.4901e+07	1.62049e+07	1.53201e+07	1.84504e+06	2.94568e+06	6.57086e+06	4.84456e+06	1.00124e+07	4.34754e+06	0	0	0	0	0	0
6-Hydroxymelatonin	0	0	0	0	0	0	0	0	0	0	0	0	591497	626272	552822	475271	340459	146918
6-Keto-prostaglandin F1a	0	0	0	0	0	0	0	0	0	0	0	0	563776	45688.8	1.32613e+06	524981	859676	1.28854e+06
6''-Malonylgenistin	0	0	0	0	0	0	0	0	0	0	0	0	5.32727e+06	5.26093e+06	1.49502e+06	7.49812e+06	4.54905e+06	4.58391e+06
6-Mercaptopurine ribonucleoside 5'-diphosphate	63302.4	199934	1.88935e+07	2.09855e+07	1.63372e+07	5.33663e+06	8213.54	40940.7	0	0	0	3999.38	0	0	0	0	0	0
6-Methoxytaxifolin	114420	187108	1.63708e+07	1.62523e+07	9.27342e+06	9.66433e+06	394013	450247	4.89077e+06	4.18265e+06	1.42374e+06	3.43308e+06	0	0	0	0	0	0
6-Methylaminopurine	0	0	0	0	0	0	0	0	0	0	0	0	61054.9	117844	176741	116338	174318	157189
6-Methylmercaptopurine	0	0	0	0	0	0	0	0	0	0	0	0	477470	433875	605799	679042	1.13422e+06	1.10751e+06
6-Methylpretetramide	4103.68	5550.47	6.43875e+06	1.19804e+08	1.22665e+07	9.47842e+06	3.2815e+06	670244	193421	4.74369e+06	4.71209e+08	1.01458e+07	0	0	0	0	0	0
6-Methylthiopurine 5'-monophosphate ribonucleotide	1.30448e+07	1.21005e+07	3.38718e+07	3.51994e+07	2.86813e+07	2.94938e+07	7.36443e+06	1.10995e+07	1.38925e+07	1.418e+07	3.90193e+07	1.53169e+07	0	0	0	0	0	0
6-Phospho-2-dehydro-D-glucote	562899	420564	2.79055e+06	3.20459e+06	1.30753e+06	1.37674e+06	90966.1	146983	528545	457309	0	83953.4	0	0	0	0	0	0
6-Phospho-D-glucote	568607	641293	734514	1.20138e+06	476518	568444	257780	350887	324299	251604	1.78022e+06	312300	0	0	0	0	0	0
6-Phosphogluconic acid	0	0	0	0	0	0	0	0	0	0	0	0	1.0326e+06	476938	382569	409853	258611	348585
6-phosphonatooxy-D-gluconate	107523	135994	739267	922243	761638	802091	111528	141837	178848	331075	99676.9	409905	0	0	0	0	0	0
6-Thioguanosine monophosphate	1.01637e+06	1.4715e+06	2.0683e+06	2.13282e+06	2.98272e+06	3.16926e+06	1.2366e+06	885757	1.47537e+06	1.07762e+06	8.91258e+06	315211	0	0	0	0	0	0
6-Thioinosine-5'-monophosphate	7.30446e+06	8.62686e+06	1.70184e+06	1.72389e+06	1.47992e+06	1.55405e+06	330205	577824	3.79504e+06	3.54832e+06	3.37253e+06	1.53764e+06	0	0	0	0	0	0
6-Thiourate	0	0	0	0	0	0	0	0	0	0	0	0	1.28678e+06	1.82259e+06	2.7232e+06	3.76089e+06	4.62576e+06	5.78829e+06
6-Thioxanthine 5'-monophosphate	2.72446e+06	2.73083e+06	5.07962e+06	6.19432e+06	3.33084e+06	3.62311e+06	1.33552e+06	1.54322e+06	3.1421e+06	1.76477e+06	9.25523e+06	720360	0	0	0	0	0	0
({7,8,9,12,13,14,17,18,19,25,29-undecahydroxy-4,22,27-trioxo-3,23,26-trioxahexacyclo[13.10.3.1]nonacosa-5(10),6,8,11,13,15(28),16,18,20-nonaen-24-yl}methoxy)sulfonic acid	4.49797e+06	4.49568e+06	468549	58983.6	204715	177439	416473	0	252046	244988	0	61607.1	0	0	0	0	0	0
7,8-Didemethyl-8-hydroxy-5-deazariboflavin	57315.1	7251.83	313276	1.86635e+07	2.76375e+06	1.55879e+06	7755.03	49578.2	93824.2	45580.1	1.78667e+08	34820.1	0	0	0	0	0	0
7,8-Dihydroneopterin	0	0	0	0	0	0	0	0	0	0	0	0	220452	58230	5.71793e+06	30914.7	55838.9	22005.9
7,8-Dihydroneopterin 3'-triphosphate	6.02226e+06	5.28241e+06	339519	323444	81804.4	101751	7045.94	6600.06	0	2251.13	0	50812.3	0	0	0	0	0	0
7a-Hydroxycholesterol	0	0	0	0	0	0	0	0	0	0	0	0	2143.35	2406.29	608713	641450	684519	739636
7-Dehydrocholesterol	0	0	0	0	0	0	0	0	0	0	0	0	12303.8	22529.3	13336.6	2482.96	1990.01	6567.79
7-Methoxypradimicinone II	7.95824e+06	8.25353e+06	372010	2.70102e+06	0	1.98022e+06	1.5699e+06	2.57899e+06	6.67391e+06	119680	1.24258e+06	0	0	0	0	0	0	0
7-Methyladenine	0	0	0	0	0	0	0	0	0	0	0	0	97994.7	154876	163399	182741	1.02015e+07	9.33011e+06
7-Methylguanine	0	0	0	0	0	0	0	0	0	0	0	0	491490	505885	554878	695705	61369.3	192332
7-Methylguanosine 5'-phosphate	2.32905e+06	1.34123e+06	2.04778e+06	6.33367e+06	5.03361e+06	4.31133e+06	2.23811e+06	2.89798e+06	1.28292e+07	7.17151e+06	3.66541e+07	2.85012e+06	0	0	0	0	0	0
7-Methylinosine	4.93089e+08	4.9084e+08	1.42209e+09	1.32951e+09	1.48394e+09	1.46828e+09	5.08341e+08	5.85641e+08	1.73043e+09	1.21283e+09	3.39129e+09	9.39255e+08	0	0	0	0	0	0
7-Methylxanthine	376761	402173	453649	455309	404463	420915	361782	390203	427894	380970	4.25094e+06	363827	565000	514237	535067	637648	719515	719043
7-Methylxanthosine	3.14379e+06	3.72721e+06	8.06383e+08	7.85239e+08	6.03186e+07	6.40865e+07	535190	543425	1.1965e+06	941931	5.21298e+06	695448	0	0	0	0	0	0
7''-O-Phosphohygromycin	0	0	8.43623e+06	1.26574e+07	4.63246e+06	6.74296e+06	6138.36	15988.4	24453	32967.5	0	136514	0	0	0	0	0	0
7-Oxodeoxycholate	0	0	0	0	0	0	0	0	0	0	0	0	3.10399e+07	3.22026e+07	3.32887e+07	3.42853e+07	3.51818e+07	7681.48
8,15-DiHETE	748380	896454	8.18794e+06	1.01066e+07	6.69206e+06	6.90986e+06	1.02895e+06	1.49595e+06	3.88229e+06	3.6085e+06	5.86297e+06	4.45295e+06	0	0	0	0	0	0
8-(6-carboxy-2,3,4-trihydroxyphenoxy)-3,4,9,10-tetrahydroxy-6-oxo-6H-benzo[c]chromene-1-carboxylic acid	41404.3	16186.6	0	18859.9	5541.69	13064.5	0	10659.4	1.79298e+06	1.01849e+06	0	687745	0	0	0	0	0	0
8-Azaadenosine	315331	372836	2.31451e+07	2.33239e+07	1.67845e+07	1.92182e+07	525768	522565	2.02865e+06	1.56585e+06	5.01115e+06	1.32696e+06	0	0	0	0	0	0
8-Br-cGMP	12215.2	24585.4	5707.53	3606.11	6888	1667.97	54854	16573.8	83773.3	33599.1	74612.4	8717.46	0	0	0	0	0	0
8-C-Ascorbylepigallocatechin 3-gallate	0	0	5.45114e+06	5.73375e+06	5.74029e+06	6.35198e+06	0	8042.48	0	6417.89	0	34661.5	0	0	0	0	0	0
8-Deoxy-11-hydroxy-13-chlorogrosheimin	2.52873e+06	2.8214e+06	2.44987e+06	2.6348e+06	3.32383e+06	3.25892e+06	8.01342e+06	3.30159e+06	8.1259e+06	8.31976e+06	3.75196e+07	3.44991e+06	0	0	0	0	0	0
8-Hydroxydesmethylclomipramine	109719	93639.2	75202.2	79374.5	60964.8	44947.2	99979	59481.7	142817	96585.6	606780	70666.7	0	0	0	0	0	0
8-Hydroxyluteolin 4'-methyl ether 8-glucoside-3'-sulfate	7.48684e+07	2.70911e+08	3.35679e+08	5.4369e+08	2.70702e+08	4.6124e+08	3.23017e+07	8.85934e+07	1.40445e+08	1.16901e+08	2.75188e+08	1.5572e+08	0	0	0	0	0	0
8-Hydroxyoctanoate	2.4489e+06	2.03021e+06	1.63002e+06	2.47021e+06	1.86601e+06	2.05461e+06	1.91399e+06	1.99246e+06	2.44194e+06	1.85366e+06	2.24223e+07	882616	0	0	0	0	0	0
[8]-Shogaol	0	0	0	0	0	0	0	0	0	0	0	0	2.05732e+06	2709.35	8563.39	11740.2	3068.69	26832.2
9,10-12,13-Diepoxyoctadecanoate	0	0	0	0	0	0	0	0	0	0	0	0	1.69697e+06	4.89086e+06	5.62514e+06	1.84415e+07	8.29829e+06	3.95947e+06
9,10,13-TriHOME	0	0	0	0	0	0	0	0	0	0	0	0	1.58917e+06	1.29474e+06	6.25964e+06	2.69179e+06	2.60993e+06	5.79674e+06
9,10-epoxyoctadecanoic acid	1.63196e+07	1.73687e+07	3.74607e+06	2.27428e+07	1.40032e+07	1.57631e+07	4.91127e+06	4.44299e+06	6.28771e+06	4.89909e+06	4.90084e+07	3.8967e+06	0	0	0	0	0	0
9,10-Epoxyoctadecenoic acid	4.46845e+07	4.43142e+07	4.56777e+07	1.03154e+08	3.95015e+07	6.65385e+07	2.61446e+06	5.75961e+06	4.0023e+06	3.21878e+06	2.05937e+07	2.34403e+06	3.2615e+08	2.57356e+08	1.26106e+09	1.85564e+09	6.97643e+08	1.23553e+09
9,12,13-TriHOME	0	0	0	0	0	0	0	0	0	0	0	0	8.51795e+07	1.3436e+07	1.2455e+09	4.10415e+07	6.61071e+06	4.33448e+07
9-Chloro-17beta-hydroxy-17-methylandrost-4-ene-3,11-dione	2.4635e+06	1.6588e+06	3.27198e+06	3.76211e+06	1.80799e+06	1.68519e+06	4.28111e+06	3.20126e+06	3.7194e+06	1.94579e+06	3.95366e+07	3.75706e+06	0	0	0	0	0	0
9-cis-Retinoic acid	0	0	0	0	0	0	0	0	0	0	0	0	6228.07	3843.11	883419	961063	1.07663e+06	4236.9
9-Decenoic acid	828014	995607	1.27905e+07	1.46183e+07	1.74132e+07	1.77157e+07	0	0	71676.3	0	0	19686.1	0	0	0	0	0	0
(9S,10E,12Z,15Z)-9-Hydroxy-10,12,15-octadecatrienoic acid	3.59707e+06	5.36806e+06	8.62919e+06	1.39045e+07	7.81906e+06	8.30208e+06	2.02622e+06	3.41313e+06	5.49561e+06	4.69221e+06	1.93551e+07	3.46635e+06	0	0	0	0	0	0
9(S)-HPODE	0	0	0	0	0	0	0	0	0	0	0	0	2.0182e+08	3.12193e+08	8.12601e+06	2.57372e+07	9.73332e+06	1.07412e+07
(9xi,10xi,12xi)-9,10-Dihydroxy-12-octadecenoic acid	1.01755e+07	1.20351e+07	4.15086e+06	7.15326e+06	4.86444e+06	5.01704e+06	341115	345769	3.51803e+06	2.96158e+06	2.39602e+06	399868	0	0	0	0	0	0
(9Z)-Hexadecenoic acid	0	0	0	0	0	0	0	0	0	0	0	0	4.8795e+06	2.48623e+07	1.34722e+07	1.66224e+07	3.45015e+07	1.57252e+08
(9Z)-Octadecenoic acid	0	0	0	0	0	0	0	0	0	0	0	0	1.91553e+07	2.64614e+08	1.27871e+07	3.04311e+08	3.6548e+08	1.40651e+08
A alpha C	0	0	0	0	0	0	0	0	0	0	0	0	1.27045e+06	1.10506e+06	131430	146570	187925	192229
Acadesine	984007	1.35782e+06	1.93605e+06	1.49303e+06	1.4512e+06	2.40464e+06	1.08332e+06	2.84819e+06	4.38363e+06	2.15849e+06	8.56027e+06	3.87083e+06	0	0	0	0	0	0
Acebutolol	0	0	0	0	0	0	0	0	0	0	0	0	4663.11	3710.72	3.07597e+06	2465.04	3667	3650.12
Acetaminophen	0	0	0	0	0	0	0	0	0	0	0	0	221054	177969	183897	214084	205837	241656
Acetaminophen glucuronide	90514	86705	1.61828e+06	1.94334e+06	1.68668e+06	1.74805e+06	0	0	3473.95	0	30725.1	0	0	0	0	0	0	0
Acetoacetyl-CoA	807601	287963	613299	366790	1.67325e+06	1.48401e+06	1.05263e+06	970900	2.24801e+06	968836	6.99539e+06	1.49564e+06	0	0	0	0	0	0
Acetohexamide	0	0	0	0	0	0	0	0	0	0	0	0	3.13601e+06	2.57132e+06	978379	1.29859e+06	2.4534e+06	1.1597e+06
Acetosyringone	0	0	0	0	0	0	0	0	0	0	0	0	11603.3	23397.8	50412.7	22692.4	63446.2	60455.5
Acetyl adenylate	1.56766e+07	1.6169e+07	5.58068e+07	6.66589e+07	6.4431e+07	6.68121e+07	229611	322745	615040	341124	1.66923e+06	195468	0	0	0	0	0	0
Acetylcholine chloride	0	0	0	0	0	0	0	0	0	0	0	0	1.83841e+07	3.42819e+07	7.49199e+07	6.83393e+07	6.42138e+07	6.79925e+07
Acetyl-CoA	0	0	707105	714459	230471	283477	0	0	0	0	0	0	0	0	0	0	0	0
Acetylcysteine	0	0	0	0	0	0	0	0	0	0	0	0	4.91583e+07	4.36641e+07	1.79445e+08	2.29221e+08	4.15008e+08	5.42103e+08
Acetylisoniazid	0	0	0	0	0	0	0	0	0	0	0	0	1.16207e+06	1.20223e+06	173577	1.41311e+06	1.50283e+06	1.68647e+06
Acetyl-N-formyl-5-methoxykynurenamine	0	0	0	0	0	0	0	0	0	0	0	0	28162.2	16503	32800.4	35359.5	20520	42632.7
Aciclovir	0	0	0	0	0	0	0	0	0	0	0	0	60511.8	100964	22342.1	32589.8	568508	714238
Aclacinomycin T	0	0	0	0	0	0	0	0	0	0	0	0	1.89623e+06	2.24615e+06	2.65353e+06	3.11395e+06	3.61186e+06	4.11835e+06
Actinonin	0	0	0	0	0	0	0	0	0	0	0	0	1.1866e+07	1.2011e+07	1.2401e+07	1.30464e+07	15137.1	1.52698e+07
Acutumidine	156213	152441	116098	131418	49154	69054.7	160360	85895.7	197342	128703	757071	122868	0	0	0	0	0	0
Adenine	0	0	0	0	0	0	0	0	0	0	0	0	2.05642e+07	1.24985e+07	2.9583e+07	3.23078e+07	1.40207e+08	1.4025e+08
Adenosine	0	0	0	0	0	0	0	0	0	0	0	0	2.06267e+06	2.31068e+06	4.75881e+06	5.23759e+06	5.10273e+06	9.71444e+06
Adenosine 5-O-(3-thiodiphophate)	1.25856e+07	1.15124e+07	1.22611e+07	1.43074e+07	1.61194e+07	1.69705e+07	6.93118e+06	8.26734e+06	2.81266e+06	2.3483e+06	1.22832e+07	6.72655e+06	2.52059e+06	2.71958e+06	2.94533e+06	3.20117e+06	3.49037e+06	3.81562e+06
Adenosine 5-O-(3-thiotriphophate)	31191.6	131828	261442	304510	269657	256445	156930	217746	18807.5	44049	0	0	0	0	0	0	0	0
Adenosine 5'-phosphate disodium	309865	312660	344882	578997	106162	96903.5	3503.13	7403.97	478698	98964	137473	132424	0	0	0	0	0	0
Adenosine thiamine diphosphate	0	0	3.37831e+07	3.87512e+07	2.80198e+07	2.83078e+07	20490.5	0	319733	596022	6.49711e+06	441793	0	0	0	0	0	0
Adenylsuccinic acid	0	0	0	0	0	0	0	0	0	0	0	0	2.86516e+06	3.25817e+06	3.70235e+06	4.19582e+06	4.73033e+06	5.2889e+06
Adenylylselete	300227	232724	0	0	0	0	0	3864.86	1910.88	0	0	0	0	0	0	0	0	0
Adenylyl sulfate	959638	1.04852e+06	2.78402e+06	3.85866e+06	3.32945e+06	2.81147e+06	2.48379e+06	2.21854e+06	4.66064e+06	4.38562e+06	1.23378e+07	2.98981e+06	0	0	0	0	0	0
Adipate	0	0	0	0	0	0	0	0	0	0	0	0	2.78034e+06	2.41515e+06	2.53493e+06	2.4266e+06	2.41806e+06	2.16322e+06
Adouetine X	0	0	0	0	0	0	0	0	0	0	0	0	1.32886e+07	7.83041e+07	1.13455e+08	93.3142	93.3142	93.3142
ADP	0	0	0	0	0	0	0	0	0	0	0	0	2.76968e+06	5.32819e+07	93.3142	93.3142	93.3142	93.3142
ADP-ribose	2.17164e+06	1.87328e+06	1.75398e+06	1.40562e+06	2.19328e+06	2.83965e+06	2.89076e+06	2.76916e+06	1.2129e+06	895030	7.06727e+06	571746	0	0	0	0	0	0
ADPribose 2'-phosphate	387074	404997	254939	241747	278313	387258	2.07615e+06	700195	1.19288e+06	808300	1.36475e+06	181314	0	0	0	0	0	0
Adrenic acid	3.15929e+08	3.44623e+08	2.5453e+09	2.82868e+09	1.89352e+09	1.93946e+09	5.71795e+08	6.75182e+08	2.58635e+09	2.31703e+09	3.68162e+09	1.8367e+09	4.36468e+06	5.66935e+06	4.11276e+07	3.50721e+07	1.11782e+08	1.25409e+08
Adrenosterone	0	0	0	0	0	0	0	0	0	0	0	0	916043	1.08293e+06	44766.3	95133.2	11478	35319.3
Adynerin	0	0	0	0	0	0	0	0	0	0	0	0	5.13931e+08	831142	2.34187e+08	3.47883e+08	463711	765265
Aesculetin	0	0	0	0	0	0	0	0	0	0	0	0	1.85412e+06	1.69089e+06	1.61166e+06	1.50823e+06	1.35319e+06	1.51253e+06
Affinisine	17394.4	20031.4	2.50935e+06	2.04634e+06	901446	1.68024e+06	0	0	36859.4	55825.2	0	20154.1	0	0	0	0	0	0
Aflatoxin B1	0	0	0	0	0	0	0	0	0	0	0	0	3837.57	5.06624e+06	5.5062e+06	4490.41	3156.74	6784.64
Aflatoxin B2	0	0	0	0	0	0	0	0	0	0	0	0	5.87263e+06	5.68305e+06	7.0071e+06	6.24265e+06	1.20034e+07	8.54279e+06
Aflatoxin G1	0	0	0	0	0	0	0	0	0	0	0	0	21764.5	3.34584e+06	3.20386e+06	3.20079e+06	3.31452e+06	3.54644e+06
Aflatoxin G2	0	0	0	0	0	0	0	0	0	0	0	0	16188.4	3312.15	4567.87	18883.6	16691.8	9990.94
Agnuside	0	0	0	0	0	0	0	0	0	0	0	0	526585	1.38898e+06	1.1714e+06	1.40689e+06	1.36755e+06	1.51017e+06
AICAR	0	0	0	0	0	0	0	0	0	0	0	0	3317.28	584709	608911	3207.1	12027.6	3391.11
Ajmalicine	0	0	0	0	0	0	0	0	0	0	0	0	2.47982e+06	1.20925e+06	3.11536e+06	3.18467e+06	3.17769e+06	2.21633e+06
Alantolactone	0	0	0	0	0	0	0	0	0	0	0	0	804731	812950	849119	916419	1.02421e+06	1.19167e+06
Albendazole	0	0	0	0	0	0	0	0	0	0	0	0	2.16105e+06	2.23652e+06	2.34016e+06	2.47401e+06	6062.07	8097.22
Albendazole sulfone	0	0	0	0	0	0	0	0	0	0	0	0	7332.73	1.36575e+06	1.44983e+06	2812.93	4114.51	1.7892e+06
Aldosterone	0	0	0	0	0	0	0	0	0	0	0	0	1.12137e+07	1.19536e+07	3146.06	1.39135e+07	1.51893e+07	1.67059e+07
Alginic acid	67667.6	85402.8	292325	275166	95607.4	115645	405410	580436	264091	175184	0	116110	0	0	0	0	0	0
Allantoic acid	0	0	0	0	0	0	0	0	0	0	0	0	1.30256e+07	1.63756e+07	5.71733e+07	8.29491e+07	1.55857e+08	1.7341e+08
Allantoin	0	0	0	0	0	0	0	0	0	0	0	0	5.107e+06	7.15699e+06	1.31872e+07	3.78017e+06	1.1284e+07	2.24365e+07
Alliosterol 1-(4''-galactosylrhamnoside) 16-galactoside	0	0	82113.8	100959	53447.2	65387.7	0	0	0	0	0	0	0	0	0	0	0	0
allo-inositol	1.5063e+08	1.20653e+08	4.53175e+07	4.92698e+07	5.89933e+07	5.85625e+07	1.47837e+07	1.38415e+07	6.75364e+07	5.61482e+07	8.28744e+07	3.5795e+07	0	0	0	0	0	0
alpha-1,5-L-Arabinotetraose	0	0	2.37301e+06	2.19877e+06	1.94073e+06	2.14692e+06	0	0	0	0	0	19243.4	0	0	0	0	0	0
alpha-1,5-L-Arabinotriose	165772	0	0	0	0	0	898273	963568	0	0	1.21332e+07	0	0	0	0	0	0	0
alpha,alpha'-Trehalose 6-phosphate	29130.6	45887.6	2.05678e+07	2.38453e+07	3.84754e+07	3.51082e+07	3.14499e+06	4.24433e+06	2.1362e+07	1.42896e+07	9.74556e+07	2.57483e+07	0	0	0	0	0	0
alpha-Amyrin tetratriacontanoate	279250	181525	0	0	0	0	892435	495831	702368	318667	240367	525234	0	0	0	0	0	0
Alpha-D-Glucose	0	0	0	0	0	0	0	0	0	0	0	0	2.64581e+07	1.06258e+08	1.40482e+07	1.91964e+07	7.33003e+06	1.32501e+07
alpha-Ergocryptine	0	0	0	0	0	0	0	0	0	0	0	0	25036.2	4260.65	1.0299e+06	1.11009e+06	1.1928e+06	1.27723e+06
alpha-Isopropylmalate	0	0	0	0	0	0	0	0	0	0	0	0	2.29339e+06	1.35104e+06	6.05614e+06	1.31779e+06	2.67287e+06	2.42026e+06
Alpha-Linolenic acid	8.2529e+08	6.7257e+08	7.28051e+09	8.32236e+09	5.7964e+09	6.11846e+09	2.52476e+08	3.6443e+08	6.20669e+08	5.24267e+08	9.04848e+08	6.8896e+08	4.27965e+06	4.6826e+06	93.3142	93.3142	93.3142	93.3142
alpha-Mangostin	0	0	0	0	0	0	0	0	0	0	0	0	90040.5	148422	287217	334252	429327	241431
alpha-Naphthyl-beta-D-glucuronide	0	0	0	0	0	0	0	0	0	0	0	0	865945	4959.15	1.21309e+06	1.39984e+06	1.57005e+06	1.69883e+06
(-)-alpha-Narcotine	0	0	0	0	0	0	0	0	0	0	0	0	1.56712e+06	1.68659e+06	4544.75	1.95048e+06	2.09471e+06	2.24666e+06
alpha-Oxo-benzeneacetic acid	0	0	0	0	0	0	0	0	0	0	0	0	3.80649e+06	2.14638e+06	998791	1.04142e+06	1.43085e+06	1.45844e+06
alpha-Tocopherol	0	0	0	0	0	0	0	0	0	0	0	0	12645.1	4273.41	2003.07	7.72272e+06	1827.95	1750.03
alpha-Tocotrienol	454363	390521	20690.3	42672.2	0	0	153129	127987	2129.79	0	0	0	0	0	0	0	0	0
alpha-Zearalenol	0	0	0	0	0	0	0	0	0	0	0	0	436212	6560.38	1.67643e+06	1.82578e+06	6165.08	2966.54
Alprostadil	0	0	0	0	0	0	0	0	0	0	0	0	1.36682e+07	2.00408e+07	93.3142	93.3142	93.3142	93.3142
AM251	46429	118493	214739	236010	217409	134298	41474.8	85568.8	85218.3	93394.8	17313.9	6921.23	0	0	0	0	0	0
Am 580	0	0	0	0	0	0	0	0	0	0	0	0	31274.2	4742.51	420294	420444	438508	2419.04
Amaranth	0	0	3.02432e+07	3.58623e+07	2.45299e+07	2.60443e+07	0	0	0	0	0	78361.1	0	0	0	0	0	0
Amaranthin	6.07938e+06	5.9439e+06	1.97975e+07	1.40687e+07	4.61238e+06	1.58254e+07	5.3609e+06	6.64161e+06	7.66755e+06	7.74846e+06	3.0822e+07	7.95342e+06	0	0	0	0	0	0
Amataine	0	0	165568	150298	817887	50856.6	0	0	0	1689.21	0	0	0	0	0	0	0	0
Amiloride	112156	120132	60282.1	58636.4	54221.6	43829.1	159545	185583	55171.5	48724.8	0	23376.4	2907.89	358009	357264	363612	1.57152e+06	1.26261e+06
Amino acid(Arg-)	0	0	0	0	0	0	0	0	0	0	0	0	3.77469e+08	3.65093e+08	1.34273e+08	1.45843e+08	1.82504e+08	1.76468e+08
Aminoadipic acid	0	0	0	0	0	0	0	0	0	0	0	0	1.55064e+07	1.45657e+07	1.64671e+07	3.85066e+07	2.85028e+07	1.99612e+07
Aminocaproic acid	0	0	0	0	0	0	0	0	0	0	0	0	6.59618e+07	6.51803e+07	5.98557e+07	6.24201e+07	4.12387e+08	8.20561e+07
Amiodarone	321950	414196	200147	184820	93283	116027	8677.37	2666.64	0	2785.68	12072.9	0	0	0	0	0	0	0
Amisulbrom	5.61922e+07	5.44089e+07	2.79497e+09	3.16785e+09	2.41004e+09	2.50844e+09	1.8061e+07	2.0262e+07	2.12065e+06	584220	1.00713e+07	4.73482e+06	0	0	0	0	0	0
Amlodipine	0	0	0	0	0	0	0	0	0	0	0	0	2829.38	3.12838e+06	3.2599e+06	3.433e+06	3.65227e+06	3.92359e+06
Amoxicillin	0	0	0	0	0	0	0	0	0	0	0	0	932417	960779	1.00268e+06	1.05901e+06	1.13129e+06	1.22144e+06
AMP	0	0	210658	39480.6	112570	208794	0	0	493391	373771	0	273329	1.85032e+07	1.62003e+07	3.10628e+07	4.07949e+07	2.09323e+07	4.56085e+07
Amphotericin B	0	0	55654.2	76000.4	27276.9	38441.7	0	0	0	0	0	0	0	0	0	0	0	0
Ampicillin	0	0	0	0	0	0	0	0	0	0	0	0	122560	194342	1934.48	9070.1	16711.9	68199.6
Amygdalin	0	0	0	0	0	0	0	0	0	0	0	0	26601.9	1.22684e+06	2869.75	1.31136e+06	1.39323e+06	1.50556e+06
Anandamide	0	0	0	0	0	0	0	0	0	0	0	0	1.48373e+07	1.19944e+07	1.22437e+07	1.24054e+07	1.2477e+07	1.24606e+07
Anastrozole	0	0	0	0	0	0	0	0	0	0	0	0	1.71614e+06	1.66577e+06	1.58878e+06	3.99849e+06	2.86409e+06	1.52212e+06
Androsterone	0	0	0	0	0	0	0	0	0	0	0	0	2.41934e+06	210708	5.1582e+06	6.1161e+06	7.0194e+06	7.7178e+06
Androsterone glucuronide	0	0	0	0	0	0	0	0	0	0	0	0	3243.91	3617.06	1.7698e+06	1.86884e+06	2.01232e+06	2.2102e+06
Anisomycin	0	0	0	0	0	0	0	0	0	0	0	0	3.64921e+07	1.90093e+07	6.75576e+06	6.70107e+06	5.76314e+06	5.31903e+06
Anserine	0	0	0	0	0	0	0	0	0	0	0	0	7.85819e+06	6.37349e+06	6.79563e+06	8.32891e+06	8.03484e+06	6.30707e+06
Anthragallol	148427	125841	196663	189426	155158	156621	152236	156901	224701	200199	1.51755e+06	146448	0	0	0	0	0	0
Antirrhinoside	867307	606036	2.23949e+06	5.2108e+07	770748	1.79208e+07	405524	473183	1.95214e+06	1.41495e+06	5.56772e+08	509799	0	0	0	0	0	0
Apigenin	0	0	0	0	0	0	0	0	0	0	0	0	1.2834e+07	2.08369e+06	4940.63	4.3797e+06	15819.9	5.26367e+06
Apigenin 7-O-[beta-D-apiosyl-(1-&gt;2)-beta-D-glucoside]	6.29555e+06	6.03144e+06	6.54002e+07	6.52522e+07	7.77766e+07	8.78099e+07	4.70323e+06	7.21191e+06	1.13593e+07	1.23695e+07	2.03005e+07	1.15336e+07	0	0	0	0	0	0
Aplysil	307569	433225	715903	969581	746536	674259	254992	324702	302589	278081	3.3293e+06	272489	0	0	0	0	0	0
Aplysin	1.54995e+06	3.57098e+06	7.44369e+07	9.05654e+07	6.97921e+07	7.02917e+07	3.95426e+06	5.20017e+06	9.62426e+06	8.03996e+06	2.78996e+07	7.38905e+06	0	0	0	0	0	0
Apraclonidine	445882	398343	247250	339079	833159	977358	0	0	0	0	0	0	0	0	0	0	0	0
Apramycin sulfate	0	0	0	0	0	0	0	0	0	0	0	0	2.30182e+07	5.60343e+06	7.3496e+06	8.60552e+06	316412	417079
Aprobarbital	0	0	0	0	0	0	0	0	0	0	0	0	260062	203681	533606	413350	335822	362788
Arachidic acid	2.35991e+07	2.06156e+07	5.82071e+07	5.57787e+07	3.98509e+07	4.69277e+07	4.5102e+06	6.65375e+06	3.11128e+07	1.93397e+07	1.38632e+07	1.14044e+07	4.89346e+08	3.8712e+09	1.84961e+10	9.58412e+09	2.19698e+10	3.13389e+09
Arachidonic acid	3.33809e+09	3.59455e+09	6.29197e+09	7.12442e+09	6.21804e+09	6.4597e+09	3.8003e+09	5.17146e+09	9.38279e+09	8.16155e+09	1.87666e+10	1.00468e+10	3.4607e+07	7.38557e+07	9.77533e+07	1.4761e+08	4.4848e+07	5.25381e+07
Arbutin	0	0	0	0	0	0	0	0	0	0	0	0	158668	104299	642254	427785	2.93039e+06	1.33971e+06
Arbutin 6-phosphate	533962	581547	166834	149750	12990.7	38993.7	5270.06	8257.11	5222.08	19294.8	227000	650857	0	0	0	0	0	0
(-)-Arctigenin	0	0	0	0	0	0	0	0	0	0	0	0	14665.3	927464	898076	2891.49	962878	1.05997e+06
Argininosuccinic acid	0	0	0	0	0	0	0	0	0	0	0	0	671099	70843.3	47669.6	35840.6	10506	3757.6
Aripiprazole	0	0	0	0	0	0	0	0	0	0	0	0	730040	759756	795403	837587	887047	944606
Aristolochic acid	460284	456516	962670	860545	362392	951890	18778.6	42114.7	634683	361143	0	116157	0	0	0	0	0	0
Aromadendrin 3,7-diglucoside	2.9806e+06	4.17104e+06	1.05614e+08	1.04281e+08	9.47853e+07	1.03271e+08	1.67689e+06	2.43786e+06	6.09233e+06	5.33628e+06	8.78501e+06	1.09116e+07	0	0	0	0	0	0
Aromatic aldehyde	0	0	0	0	0	0	0	0	0	0	0	0	11671.3	7677.23	11188.3	3215.65	35888.3	712747
Arsenous oxide	2260.3	8072.27	15567.1	39077	109638	71281.2	815465	169535	632176	415503	3.291e+06	139090	0	0	0	0	0	0
(+)-Aschantin	0	0	0	0	0	0	0	0	0	0	0	0	2729.81	2.34696e+06	2.4767e+06	3019.74	2.81143e+06	3.02118e+06
Ascidiacyclamide	0	0	106003	124762	85105.7	86520.4	0	0	0	0	0	0	0	0	0	0	0	0
Ascorbate	0	0	0	0	0	0	0	0	0	0	0	0	9.32753e+08	4.65446e+08	4.23206e+09	3.41331e+09	2.26133e+09	1.27068e+09
Asiatic acid	0	0	0	0	0	0	0	0	0	0	0	0	165110	1.69782e+07	194681	121878	2.37265e+07	2.55944e+07
Aspartyl-Glutamate	1.07678e+07	9.42176e+06	7.77924e+06	8.39732e+06	1.36578e+07	1.46859e+07	1.93662e+06	2.20699e+06	6.04084e+06	5.06808e+06	2.27777e+07	4.86329e+06	0	0	0	0	0	0
Asperuloside	0	0	0	0	0	0	0	0	0	0	0	0	2.32013e+06	1.05786e+06	1.72915e+06	1.497e+06	986751	1.34208e+06
Astaxanthin	0	0	0	0	0	0	0	0	0	0	0	0	57451.3	15879.4	9.8714e+06	1.07472e+07	1.15943e+07	1.23763e+07
Astemizole	0	0	0	0	0	0	0	0	0	0	0	0	4159.71	3.89822e+06	5.12822e+06	6.57258e+06	13707.2	4841.46
Astragalin	0	0	0	0	0	0	0	0	0	0	0	0	2.82153e+06	2.94683e+06	3.10351e+06	3.29453e+06	3.5235e+06	3.794e+06
Asymmetric dimethylarginine	950908	628092	1.84017e+06	3.07122e+06	2.9728e+06	2.03087e+06	1.88875e+06	1.48604e+06	8.88924e+06	7.77792e+06	6.74859e+06	1.01839e+07	9.43404e+07	7.44765e+06	2.4813e+08	3.48047e+08	4.58092e+08	6.17083e+08
Atalaphylline	0	0	0	0	0	0	0	0	0	0	0	0	41233	72722	217570	161218	213989	234618
Atorvastatin	0	0	0	0	0	0	0	0	0	0	0	0	1.08728e+06	2714.1	2634.45	1.37094e+06	1.49198e+06	1.62839e+06
Atovaquone	0	0	0	0	0	0	0	0	0	0	0	0	22668.6	1.07826e+06	1.18453e+06	1.31062e+06	1.46039e+06	1.63796e+06
Atoxin a(s)	1.85777e+07	4.71732e+07	1.14093e+09	1.18868e+09	1.01421e+09	1.01418e+09	4.95414e+07	6.08155e+07	1.38303e+08	9.92698e+07	4.43832e+08	8.0263e+07	0	0	0	0	0	0
ATP	0	9943.29	0	0	26348.4	37433	7059.81	2998.57	1.08501e+06	563161	125699	347484	2715.02	834617	944766	1.08369e+06	1.26244e+06	1.49793e+06
Aucubin	0	0	0	0	0	0	0	0	0	0	0	0	1.98284e+08	3.88165e+08	5.14975e+09	93.3142	93.3142	93.3142
Auranofin	227032	141921	1.23165e+06	1.37417e+06	1.52711e+06	1.6603e+06	0	0	0	0	0	119606	0	0	0	0	0	0
Aurin	0	0	0	0	0	0	0	0	0	0	0	0	1.31676e+07	3.28439e+06	4.51459e+06	6.5471e+06	6.28322e+06	1.4717e+07
Aurothioglucose	5.84193e+06	5.82736e+06	883850	893069	652963	890600	288918	371169	741423	838297	0	131388	0	0	0	0	0	0
Avocadyne 1-acetate	3.19537e+07	2.64857e+07	6.37212e+07	6.92917e+07	5.84374e+07	5.18086e+07	1.88376e+07	1.81576e+07	4.46947e+07	3.70928e+07	1.03257e+08	3.84803e+07	0	0	0	0	0	0
Azacitidine	0	0	0	0	0	0	0	0	0	0	0	0	1.07401e+07	1.18267e+07	3.33728e+07	3.84121e+07	2.35344e+07	2.59862e+07
Azacozole	335638	295356	419375	391376	937474	985383	227064	182955	276750	214825	2.99991e+06	96124.9	0	0	0	0	0	0
Azadirachtin A	0	0	0	0	0	0	0	0	0	0	0	0	947102	1.14185e+06	1.36782e+06	1.61615e+06	1.86673e+06	2.08888e+06
Azafenidin	7.024e+06	6.79285e+06	4.79663e+06	7.1102e+06	5.14104e+06	4.82035e+06	5.49245e+06	6.2383e+06	5.43942e+06	4.38034e+06	3.92988e+07	5.88291e+06	0	0	0	0	0	0
Azelaic acid	0	0	0	0	0	0	0	0	0	0	0	0	1.02493e+06	928233	1.64449e+06	2.40767e+06	204162	2.31124e+06
Azimilide	78740	145576	430272	403848	361400	345602	568276	735691	1.30122e+06	1.02555e+06	486981	660802	0	0	0	0	0	0
Azithromycin	0	0	0	0	0	0	0	0	0	0	0	0	1.51036e+06	2.1288e+06	3.08041e+06	4.4975e+06	6.30927e+06	7.78223e+06
Azocyclotin	2.19886e+06	1.59165e+06	1.5458e+06	1.83752e+06	880836	1.14218e+06	1499.48	3260.66	12287	3604.05	31535.8	11041.1	0	0	0	0	0	0
Bacteriochlorophyll a	7.49709e+06	7.18849e+06	0	0	0	0	0	0	0	0	0	0	0	0	0	0	0	0
Bacteriochlorophyll b	0	0	120875	111936	190877	209195	0	0	0	0	0	0	0	0	0	0	0	0
Bacteriohopanetetrol-acetylglucosamine	7212.49	11601.3	0	0	0	0	47692.7	13751	67767	40738.3	140554	9069.15	0	0	0	0	0	0
Baicalin	4.40164e+06	4.16332e+06	82787.6	64293.4	83505.4	83416.9	77302.2	96184.1	99935.7	75029.8	945835	72977.5	9.65505e+06	9.6639e+06	9.88078e+06	1.03e+07	1.09351e+07	1.18156e+07
b-D-Glucopyranuronosyl-(1-&gt;3)-a-D-galactopyranuronosyl-(1-&gt;2)-a-L-rhamnopyranosyl-(1-&gt;4)-[b-D-glucopyranuronosyl-(1-&gt;3)]-a-D-galactopyranuronosyl-(1-&gt;2)-L-rhamnopyranose	5.74257e+06	2.2195e+06	4.91123e+06	7.15448e+06	1.67825e+06	885972	0	1.9214e+06	25722.3	0	1.69865e+07	7.08693e+06	0	0	0	0	0	0
Beclometasone dipropionate	0	0	0	0	0	0	0	0	0	0	0	0	1590.78	1.05708e+06	1.06641e+06	1.10844e+06	1.18595e+06	1.30732e+06
Behenic acid	348125	354108	378561	600831	1.55734e+07	1.8082e+06	1.09285e+07	90207.4	878484	1.85781e+06	6.53891e+06	1.23558e+07	0	0	0	0	0	0
Benazepril	0	0	0	0	0	0	0	0	0	0	0	0	63132	7.66528e+06	93.3142	93.3142	93.3142	93.3142
Benfuracarb	0	0	0	0	0	0	0	0	0	0	0	0	29444.3	267160	257493	338464	414356	144993
Benodanil	907052	1.15012e+06	996379	1.48253e+06	697843	659508	980624	1.10347e+06	5.3112e+06	5.1386e+06	3.28317e+06	3.39301e+06	0	0	0	0	0	0
Benoxacor	531126	583561	646482	819202	236886	285526	291490	299811	80446.8	83797.3	186660	259089	0	0	0	0	0	0
Bentazone	0	0	0	0	0	0	0	0	0	0	0	0	87198.6	45931.3	97550	140833	67007.1	81905.7
Benzbromarone	680342	711925	245184	228137	29020.7	30388.7	0	0	0	0	0	10972.9	0	0	0	0	0	0
Benzoylprop-ethyl	1.22964e+08	1.00128e+08	2.06786e+08	2.87819e+08	2.21294e+08	2.39489e+08	9.9444e+07	1.02671e+08	1.16001e+08	9.78086e+07	8.80407e+08	7.00271e+07	0	0	0	0	0	0
Berbamine	0	0	0	0	0	0	0	0	0	0	0	0	74688.4	5388.81	1.50968e+07	8962.09	1.59461e+07	4922.05
Berberine	0	0	0	0	0	0	0	0	0	0	0	0	534699	116274	101606	81151.8	203721	243754
beta-Alanyl-CoA	0	0	559726	864970	1.0338e+06	1.11612e+06	0	0	0	0	0	0	0	0	0	0	0	0
beta-Alanyl-L-lysine	0	0	0	0	0	0	0	0	0	0	0	0	1.77876e+07	3.68885e+07	1.30087e+06	1.21645e+06	1.8328e+06	1.96577e+06
beta-Citryl-L-glutamate	6.75435e+07	5.58439e+07	1.94741e+08	2.32793e+08	1.84536e+08	1.82917e+08	3.52608e+07	3.94033e+07	1.02579e+08	8.49168e+07	1.94166e+08	8.78012e+07	0	0	0	0	0	0
beta-D-3-[5-Deoxy-5-(dimethylarsinyl)ribofuranosyloxy]-2-hydroxy-1-propanesulfonic acid	6.53249e+06	7.51828e+06	8.63254e+07	1.01147e+08	8.44344e+07	8.44415e+07	4.49818e+06	2.66643e+06	7.96487e+06	7.65687e+06	4.6708e+07	1.82172e+07	0	0	0	0	0	0
beta-D-Fructose 6-phosphate	0	0	0	0	0	0	0	0	0	0	0	0	9.43411e+06	1.83461e+07	1.336e+07	2.05852e+07	2.47663e+07	8.63022e+06
Beta-D-Glucose	1.5063e+08	1.20653e+08	4.53175e+07	4.92698e+07	5.89933e+07	5.85625e+07	1.47837e+07	1.38415e+07	6.75364e+07	5.61482e+07	8.28744e+07	3.5795e+07	0	0	0	0	0	0
Beta-Glycerophosphoric acid	0	0	0	0	0	0	0	0	0	0	0	0	4.99759e+07	3.76029e+07	4.82937e+07	6.76543e+07	2.84607e+07	2.62746e+07
Betamethasone	0	0	0	0	0	0	0	0	0	0	0	0	21008.4	3027.54	3.00639e+06	3.12634e+06	3.27154e+06	3.44211e+06
beta-N-Acetylglucosamine	0	0	0	0	0	0	0	0	0	0	0	0	3.64096e+06	5.31692e+06	4.21893e+06	5.40264e+06	8.59554e+06	2.53923e+06
beta-nicotinamide D-ribonucleotide	596663	609263	1.04832e+07	1.14038e+07	5.54851e+06	5.92084e+06	861892	1.13782e+06	3.18106e+06	3.06537e+06	4.64674e+06	3.66572e+06	0	0	0	0	0	0
Betanin	0	2474.24	568210	5.40428e+06	751177	522439	28216.1	25133.2	0	378616	2.11242e+07	575838	0	0	0	0	0	0
beta-Snyderol	0	0	5.72397e+06	3.29928e+06	239832	334098	0	0	0	0	0	0	0	0	0	0	0	0
Bicuculline	2.55618e+06	2.37298e+06	1.82383e+06	550934	0	52527.2	1.41103e+06	310094	2.91577e+06	919762	4.03695e+06	0	0	0	0	0	0	0
Bifenazate	0	0	0	0	0	0	0	0	0	0	0	0	99499.4	60789.5	11605.2	5245.32	21686.3	24841
Bikaverin	459148	602539	18471.3	4597.6	7094.01	0	0	0	3720.84	0	0	0	0	0	0	0	0	0
Bilirubin	2.00897e+06	168087	3.43784e+06	3.00671e+06	3.66898e+06	4.053e+06	600386	326966	2.50359e+06	1.84869e+06	38890.8	960974	3.25067e+07	2.46375e+06	1.0887e+07	4.80976e+06	1.87867e+06	1.84007e+06
Bilobalide A	0	0	0	0	0	0	0	0	0	0	0	0	390736	421147	461630	515411	587557	686156
Bilobol	0	0	0	0	0	0	0	0	0	0	0	0	527481	725642	1.5403e+06	764626	1.61412e+06	1.00463e+06
Biochanin A	4.70147e+07	4.58463e+07	1.41576e+08	1.3171e+08	1.43923e+08	1.4302e+08	5.85772e+07	5.61234e+07	1.18066e+08	1.17085e+08	3.14216e+08	9.28898e+07	0	0	0	0	0	0
Biochanin A 7-O-(6-O-malonyl-beta-D-glucoside)	5.10527e+06	1.80051e+07	1.20135e+06	2.48752e+06	5.5763e+06	4.3941e+06	5.43427e+06	2.36166e+07	9.99568e+06	3.36049e+06	1.41903e+08	6.92386e+06	0	0	0	0	0	0
Biopterin	0	0	0	0	0	0	0	0	0	0	0	0	1.15079e+06	15337.1	1.27307e+06	1.57612e+06	1.8914e+06	2.15575e+06
Biotin amide	0	0	0	0	0	0	0	0	0	0	0	0	1.05722e+08	5.84323e+07	1.21107e+07	6.78403e+06	7.34879e+06	1.5834e+07
Bis(1L-myo-inositol)-3,1'-phosphate 1-phosphate	226624	275796	5.46447e+06	6.38504e+06	5.08313e+06	6.37785e+06	0	0	2500.23	0	0	0	0	0	0	0	0	0
Bis(2-chloroethyl)ether	1.76711e+07	1.7172e+07	2.37237e+07	2.58741e+07	2.92808e+07	1.66133e+07	2.00045e+07	1.60508e+07	2.77933e+07	2.25585e+07	1.46795e+08	1.7606e+07	0	0	0	0	0	0
Bis(4'-chlorophenyl)acetate	670948	574532	4.01138e+06	4.6656e+06	2.86798e+06	3.09336e+06	1.12143e+06	1.51862e+06	1.20446e+06	1.50171e+06	883201	1.86177e+06	0	0	0	0	0	0
Bis(4-nitrophenyl)phosphate	172640	173470	250969	390845	501530	351398	1569.81	0	10229.1	3201.21	0	0	0	0	0	0	0	0
Bis(5'-adenosyl) pentaphosphate	0	0	3.47334e+06	3.807e+06	143434	129513	0	0	0	0	0	0	0	0	0	0	0	0
Bis(glycerophospho)-glycerol	0	0	54159.3	82992.2	34932.5	34363.5	0	0	0	0	0	0	0	0	0	0	0	0
Bismuth subsalicylate	153489	32727.9	60434.9	37272.8	274078	310615	6009.23	5792.1	483515	903735	27691.8	280810	0	0	0	0	0	0
Bispyribac-sodium	0	0	2.55623e+06	2.03815e+06	1.21338e+06	1.37951e+06	0	0	11036.3	14980.5	670899	33081.3	0	0	0	0	0	0
Bithionol	770044	1.4345e+06	5390.23	0	13878.9	12979.9	167310	120593	21040.5	12961.1	63966.1	142126	0	0	0	0	0	0
Blasticidin S	0	0	0	0	0	0	0	0	0	0	0	0	9.55212e+06	1.96433e+06	6.11022e+06	6274.49	37651	48589.9
Bluensidine 6-phosphate	2.38698e+06	2.24054e+06	3.68543e+06	4.07861e+06	4.08117e+06	4.10073e+06	50968.1	157853	300804	237196	2.04226e+06	235290	0	0	0	0	0	0
BL V	0	5446.1	1.43635e+06	1.24109e+06	337209	433345	0	0	0	0	0	1581.19	0	0	0	0	0	0
Boldine	0	0	0	0	0	0	0	0	0	0	0	0	1.8673e+06	2.06342e+06	2.26238e+06	2.4563e+06	2.63588e+06	2.79159e+06
(+)-Bornyl diphosphate	0	0	0	0	0	0	0	0	0	0	0	0	4.09674e+06	2.31005e+06	35885.6	162145	15644.7	39319
Bortezomib	5.40681e+06	5.59372e+06	4.06802e+06	4.57961e+06	2.97333e+06	3.52229e+06	2.05687e+06	2.64324e+06	2.9135e+06	3.24874e+06	8.24709e+06	2.84418e+06	0	0	0	0	0	0
Boscalid	2.68717e+06	2.84702e+06	2.81005e+06	3.70136e+06	3.01475e+06	1.57231e+06	1.9602e+06	1.52475e+06	4.22488e+06	2.10492e+06	1.16344e+07	2.51112e+06	2.16964e+06	2.17255e+06	149076	54601.3	269774	125593
Bovinocidin	0	0	0	0	0	0	0	0	0	0	0	0	1.17029e+06	1.44807e+06	1.60355e+06	1.7598e+06	1.68433e+06	1.6265e+06
Bowdichione	7.99722e+06	8.74589e+06	1.39527e+08	6.78195e+07	3.49876e+07	3.53418e+07	7.83675e+06	7.49908e+06	1.53654e+07	8.87645e+06	5.35996e+07	8.55767e+06	0	0	0	0	0	0
BQ 485	0	0	635885	713761	93498.6	92174.8	0	0	1880.45	0	0	0	0	0	0	0	0	0
Brassinolide	0	0	0	0	0	0	0	0	0	0	0	0	28294.5	33798.6	525455	153034	255278	401136
Braxoron	0	0	291445	6.86684e+06	581657	1.5474e+06	157967	9814.83	6428.42	284597	3.57215e+07	731460	0	0	0	0	0	0
Bretylium	67084.9	66052.1	64148.4	24906.1	64718.6	52614.8	49292.9	82586.3	33788.9	30074.3	956449	57160.8	0	0	0	0	0	0
Brevifolincarboxylic acid 9-sulfate	1.02281e+06	1.39785e+06	2.90675e+08	3.29257e+08	2.9036e+08	3.03146e+08	506405	796796	6.54874e+06	2.69039e+06	8.92132e+06	3.71544e+06	0	0	0	0	0	0
Bromacil	0	0	0	0	0	0	0	0	0	0	0	0	618564	497731	892366	1.05293e+06	870664	988064
Bromazepam	464231	440714	0	0	0	0	9831.01	15113.6	0	3564.69	0	0	0	0	0	0	0	0
Bromobenzene-2,3-dihydrodiol	5.50575e+06	9.23696e+06	7.57722e+06	1.25041e+07	8.56847e+06	8.6781e+06	6.47172e+06	4.55884e+06	8.88009e+06	8.95968e+06	5.52104e+07	6.40368e+06	0	0	0	0	0	0
Bromobutide	21815.8	41848.4	671395	545417	1.3549e+06	973273	27746	0	392815	195610	217330	315002	0	0	0	0	0	0
Bromodiphenhydramine	0	6787.36	1.09134e+07	1.11674e+07	7.11185e+06	7.79057e+06	107344	273286	936943	1.06378e+06	319033	966587	0	0	0	0	0	0
Bromofenofos	455039	466460	0	0	0	0	0	0	0	0	0	0	0	0	0	0	0	0
Bromofenoxim	0	0	0	0	0	0	0	0	0	0	0	0	97492.9	175753	2.04941e+06	2.30012e+06	186053	380858
Bromofos	0	125810	64051.5	73660.4	43289.4	0	1701.48	0	0	3308.9	0	0	0	0	0	0	0	0
Bromophos-ethyl	1.353e+06	1.17913e+06	3.75959e+06	3.84e+06	1.43744e+06	1.49042e+06	1.21034e+06	1.4337e+06	1.05601e+06	878967	1.6976e+06	982543	0	0	0	0	0	0
Brompheniramine	0	0	0	0	0	0	0	0	0	0	0	0	4490.03	3.45359e+06	9831.18	3.90202e+06	4.1873e+06	3362.71
Bropirimine	274561	852888	5.5856e+06	5.8868e+06	3.03812e+06	3.11469e+06	504431	760707	3.11513e+06	2.85557e+06	451997	4.05193e+06	0	0	0	0	0	0
Brucine	0	0	0	0	0	0	0	0	0	0	0	0	662249	257047	5284.6	7318.95	8110.83	4030.96
Bucharaine	0	0	0	0	0	0	0	0	0	0	0	0	4.60399e+06	2.67045e+06	84920.5	12257.3	15916.9	8327
Bufalin	0	0	0	0	0	0	0	0	0	0	0	0	4.77987e+06	77248.1	2612.95	8777.83	5.90203e+06	6.48391e+06
Buprenorphine	0	0	0	0	0	0	0	0	0	0	0	0	4.55389e+07	2.48193e+07	4.07984e+07	4.03614e+07	5.8038e+07	6.10785e+07
Busulfan	0	0	0	0	0	0	0	0	0	0	0	0	13091.2	6023.47	30283.4	1.51059e+06	35834.9	16473.5
But-3-enylglucosinolate	0	0	0	0	0	0	0	0	0	0	0	0	1.91154e+07	5.5698e+06	2.44158e+06	1.38331e+06	4.57641e+06	4.52005e+06
Butabarbital	0	0	0	0	0	0	0	0	0	0	0	0	1.90946e+06	2.36362e+06	2.09848e+06	2.01463e+06	2.10903e+06	2.08039e+06
Butachlor	2.2036e+07	1.19403e+07	1.50369e+07	1.99855e+07	1.44636e+07	1.29774e+07	1.36153e+07	9.30515e+06	2.05927e+07	1.4808e+07	1.04866e+08	1.45806e+07	0	0	0	0	0	0
Butefine hydrochloride	0	0	50192.4	67976.2	62074.9	78157.6	0	0	1.03229e+06	844683	0	355786	0	0	0	0	0	0
Butyric acid	0	0	0	0	0	0	0	0	0	0	0	0	4.06207e+06	4.26551e+06	5.56365e+06	6.56213e+06	7.91955e+06	9.51503e+06
Butyryl-L-carnitine	0	0	0	0	0	0	0	0	0	0	0	0	17901.4	6651.39	4605.65	13364.8	5659.39	771737
Cacodylate	854377	743036	778476	648638	612825	495753	787056	586396	896850	953873	5.54638e+06	654547	0	0	0	0	0	0
Caffeate	0	0	0	0	0	0	0	0	0	0	0	0	139488	123285	109700	177447	138639	168450
Caffeine	0	0	0	0	0	0	0	0	0	0	0	0	789799	577686	2.18368e+06	1.72532e+06	1.57941e+06	910646
Caftaric acid	1.0561e+07	1.33355e+07	7.14625e+06	9.09943e+06	5.77621e+06	1.59916e+07	2.97628e+06	1.18289e+07	1.6895e+07	1.31958e+07	6.60265e+07	1.38362e+07	0	0	0	0	0	0
Calcimycin	0	0	0	0	0	0	0	0	0	0	0	0	3.14183e+06	186556	256417	264852	1.70736e+06	1.6732e+06
Calcitriol	0	0	0	0	0	0	0	0	0	0	0	0	1.33356e+06	554212	254550	41743.2	166407	147366
Calcium pantothenate	0	0	0	0	0	0	0	0	0	0	0	0	6.47466e+06	3.64689e+06	749916	6133.93	57767.4	31205.3
Camellianin A	0	0	3.92718e+06	3.78346e+06	1.76864e+06	2.16928e+06	0	0	0	0	0	0	0	0	0	0	0	0
Campesterol 6'-(9Z-octadecenoyl)-glucoside	1.85803e+06	2.10967e+06	0	0	0	0	0	0	0	0	0	0	0	0	0	0	0	0
Canavanine	0	0	0	0	0	0	0	0	0	0	0	0	5.071e+06	4.99328e+06	1.02858e+07	1.51138e+07	2.78668e+07	2.83537e+07
Candesartan	0	0	0	0	0	0	0	0	0	0	0	0	3.98573e+07	2.43909e+07	5.82714e+07	6.26857e+07	4.50103e+07	4.15081e+07
Candesartan cilexetil	0	0	0	0	0	0	0	0	0	0	0	0	2.40793e+06	2.52478e+06	2.65718e+06	950.815	2.97194e+06	3.1551e+06
Canthaxanthin	0	0	0	0	0	0	0	0	0	0	0	0	14168.6	80261.6	1.11861e+07	1.24303e+07	1.33258e+07	1.37457e+07
Capecitabine	0	0	0	0	0	0	0	0	0	0	0	0	8159.84	10690.9	23705.5	6510.36	6.05319e+06	6481.83
Capric acid	1.16601e+07	1.28323e+07	1.28083e+08	1.43201e+08	1.35568e+08	1.39958e+08	3.27871e+06	3.29478e+06	4.97464e+06	4.57817e+06	2.79378e+07	4.0661e+06	8.42339e+06	7.27921e+06	1.40198e+07	1.57528e+07	2.2692e+07	2.30474e+07
Caproic acid	0	0	0	0	0	0	0	0	0	0	0	0	1.25806e+06	870719	797606	750756	730068	1.12361e+06
Caprylic acid	0	0	0	0	0	0	0	0	0	0	0	0	5.32082e+06	626128	1.89285e+06	1.70439e+06	552550	1.31161e+06
Capsaicin	0	0	0	0	0	0	0	0	0	0	0	0	117794	36002.1	10679.5	24153.3	1724.1	2.7517e+06
Carbamoyl phosphate	0	0	0	0	0	0	0	0	0	0	0	0	3.58942e+06	1.38206e+07	93.3142	93.3142	93.3142	93.3142
Carbaryl	0	0	0	0	0	0	0	0	0	0	0	0	308297	2.56447e+06	713090	3.08867e+06	392414	2.06504e+06
Carbinoxamine	1.22931e+06	2.36083e+06	560877	482980	0	0	806971	605333	4.10162e+06	3.13178e+06	0	80071.5	0	0	0	0	0	0
Carboplatin	48679.9	60737.7	41173.6	12700.3	3303.48	9240.23	0	2150.37	0	0	165079	0	0	0	0	0	0	0
Carboxin	0	0	0	0	0	0	0	0	0	0	0	0	1.07952e+09	1.0134e+09	9.25834e+08	9.94788e+08	1.50742e+09	1.73692e+09
Carboxyphosphamide	225315	159625	859371	863568	173610	198583	14131.1	55626	0	30907.6	0	88670.5	0	0	0	0	0	0
Carfentrazone	3.27694e+06	3.45552e+06	1.81006e+06	1.89066e+06	446298	468789	2.82563e+06	3.16479e+06	3.41724e+06	3.14206e+06	0	141689	0	0	0	0	0	0
Carfentrazone-ethyl	0	7870.93	101716	109985	90070	95447.3	0	0	0	0	0	0	0	0	0	0	0	0
Carglumic acid	0	0	0	0	0	0	0	0	0	0	0	0	6.16307e+07	3.91646e+07	6.9248e+06	5.60922e+06	1.40435e+07	1.33233e+07
Carlinoside	165402	97626.9	0	612998	396648	14256.3	41085.4	0	303053	226486	252917	335480	0	0	0	0	0	0
Carmine red	0	0	0	0	0	0	0	0	0	0	0	0	1.98289e+06	2.01176e+06	2.07596e+06	2.1766e+06	2.31752e+06	2.50508e+06
Carnosine	0	0	0	0	0	0	0	0	0	0	0	0	3.20734e+07	2.8568e+07	1.65682e+07	4.44515e+06	1.47097e+07	1.24704e+07
Carnosol	0	0	0	0	0	0	0	0	0	0	0	0	442389	6.15857e+06	3.06055e+06	1.06489e+07	3.7051e+06	321311
Carumom sodium	0	0	56008.5	81672.6	66220.3	51564.1	0	2510.02	386203	292276	0	2897.29	0	0	0	0	0	0
Carvedilol	0	0	0	0	0	0	0	0	0	0	0	0	322689	347746	381703	3214.66	490651	579290
Cascaroside C	0	0	0	0	0	0	0	0	0	0	0	0	987176	1.34026e+06	1.88001e+06	2.72928e+06	4.07118e+06	6.04314e+06
Casomorphin	52348.4	100527	218522	77592	51606.8	80708.5	159614	59173.7	128997	114839	859158	41188.2	0	0	0	0	0	0
Cassinine	0	0	3.43731e+06	3.61665e+06	112470	110752	0	0	0	0	0	0	0	0	0	0	0	0
Castanospermine	0	0	0	0	0	0	0	0	0	0	0	0	24303.9	95725.4	36353.3	191401	2.71687e+06	4.824e+06
Catechin	0	0	0	0	0	0	0	0	0	0	0	0	5402.38	1.09206e+06	3374.24	1.28082e+06	1.39146e+06	8474.47
CDP	85953.7	56978	71337	88895.2	84853.5	72403	0	0	6562.09	22459.2	0	0	0	0	0	0	0	0
CDP-4-dehydro-3,6-dideoxy-D-glucose	1.44478e+07	1.40609e+07	2.66203e+07	3.35036e+07	3.18712e+07	3.39446e+07	1.34751e+06	2.08312e+06	1.61636e+06	648922	4.71209e+06	1.02866e+06	0	0	0	0	0	0
CDP-4-dehydro-6-deoxy-D-glucose	0	4749.26	107628	135313	193185	216349	182258	170691	1.29066e+06	786279	319925	626438	0	0	0	0	0	0
CDP-abequose	343183	386355	1.48248e+06	1.39406e+06	133935	755783	0	0	0	0	0	0	0	0	0	0	0	0
CDP-choline	846126	966338	2.59541e+06	2.7817e+06	4.08535e+06	3.33629e+06	505180	563017	4.102e+06	2.15854e+06	0	637376	0	0	0	0	0	0
CDP-DG(18:2(9Z,11Z)/i-12:0)	185676	100556	101376	65284	196767	122437	92241.8	124609	277354	99848.6	1.43658e+06	45033.7	0	0	0	0	0	0
CDP-DG(a-13:0/a-15:0)	47546.2	42609.8	45399.1	33090.2	37362.5	44211.5	53081.6	33796.6	44477.1	57620.1	352446	42509.8	0	0	0	0	0	0
CDP-DG(a-13:0/a-17:0)	100810	316954	330085	287902	133246	247633	224475	197566	489052	186433	2.79938e+06	267222	0	0	0	0	0	0
CDP-DG(a-13:0/i-16:0)	157571	381147	354505	346133	109124	247260	500195	225527	630492	94019.7	2.29079e+06	220673	0	0	0	0	0	0
CDP-ethanolamine	447066	482014	1.0961e+06	1.62587e+06	7.45708e+06	4.26986e+06	10057.1	63212.1	3.10501e+06	3.40204e+06	1.38196e+06	1.8655e+06	0	0	0	0	0	0
CDP-glucose	1.23899e+06	1.23071e+06	171381	175767	62640	95592	0	43152	33398.1	22439.9	0	2997.64	0	0	0	0	0	0
CDP-glycerol	173496	138602	800842	846993	811966	725294	0	6378.16	0	0	30281.2	0	0	0	0	0	0	0
CDP-N-methylethanolamine	5.56626e+06	6.07855e+06	3.08988e+06	3.40292e+06	3.62426e+06	3.48003e+06	455238	1.32272e+06	918136	600958	192341	900702	0	0	0	0	0	0
CDP-ribitol	2.07999e+07	1.84889e+07	7.81566e+06	8.89959e+06	1.15236e+07	1.27252e+07	1.46536e+07	1.78194e+07	4.28678e+06	2.56114e+06	2.48741e+07	1.21055e+07	0	0	0	0	0	0
CE(15:0)	207140	148781	242218	124258	117217	118628	163395	415296	261575	211960	0	208980	0	0	0	0	0	0
CE(18:1(9Z))	87135.2	66305.2	192268	168356	195775	244715	67105.5	90597.6	77288.7	72265	990231	63456	0	0	0	0	0	0
CE(DiMe(11,3))	0	0	0	0	0	0	4453.63	8859.46	0	0	0	1605.77	0	0	0	0	0	0
Cefacetrile	34412.8	9325.42	2.28032e+06	1.14374e+07	2.98788e+07	1.09712e+06	1.09666e+07	209189	70708	3.12001e+06	6.50757e+07	2.8183e+07	0	0	0	0	0	0
Cefacetrile sodium	50931.1	122218	1.09147e+07	9.51558e+06	4.99698e+06	5.57336e+06	97399.3	360144	5.96028e+06	3.40817e+06	564832	1.97046e+06	0	0	0	0	0	0
Cefaclor	0	0	0	0	0	0	0	0	0	0	0	0	1.48169e+06	1.11822e+06	3.53935e+06	3.97686e+06	7.0016e+06	7.16377e+06
Cefadroxil	0	0	0	0	0	0	0	0	0	0	0	0	8.09825e+06	2.25516e+06	122633	289049	11485.2	22473.4
Cefalotin	0	0	0	0	0	0	0	0	0	0	0	0	1.18938e+06	3534.46	10634.9	7889.19	5317.33	8829.77
Cefazolin	0	0	0	0	0	0	0	0	0	0	0	0	3.17647e+06	4.6123e+06	5.36819e+06	6.16031e+06	7.56564e+06	8.08408e+06
Cefdinir	0	0	0	0	0	0	0	0	0	0	0	0	78593.6	1.76324e+07	105468	113640	187020	1.97775e+07
Cefotaxime	0	0	0	0	0	0	0	0	0	0	0	0	1.00159e+06	1.01333e+06	1.04234e+06	1.08878e+06	1.15403e+06	1.24048e+06
Cefradine	0	0	0	0	0	0	0	0	0	0	0	0	2.47424e+07	1.29767e+07	537880	776593	1.29823e+06	703860
Ceftibuten	0	0	0	0	0	0	0	0	0	0	0	0	4.53957e+06	6.08851e+06	1.30224e+07	1.24214e+07	1.41827e+07	1.40906e+07
Cefuroxime axetil	2.84714e+07	3.10411e+07	2.00753e+08	2.04339e+08	2.01545e+08	1.89983e+08	2.5161e+07	3.73306e+07	9.47255e+07	7.019e+07	1.46449e+08	6.48632e+07	0	0	0	0	0	0
Celecoxib	0	0	0	0	0	0	0	0	0	0	0	0	99916.4	2645	3.90184e+06	3962.08	4.61802e+06	4.98776e+06
Celecoxib glucuronide	3.09209e+07	4.38701e+07	1.32512e+08	2.21462e+08	1.08484e+08	1.88974e+08	1.35886e+07	6.23177e+07	6.19226e+07	4.77666e+07	9.89253e+07	5.65283e+07	0	0	0	0	0	0
Cellobionate	0	0	0	0	0	0	0	0	0	0	0	0	1.12695e+06	717376	3.96802e+06	5.3562e+06	1.20681e+06	856375
Cellobiose	0	0	0	0	0	0	0	0	0	0	0	0	1.64895e+07	9.63577e+06	2.32155e+06	5.64694e+06	2.26684e+06	3.09429e+06
Cephalexin	0	0	0	0	0	0	0	0	0	0	0	0	7756.64	523643	515209	518690	532870	557619
Cephalomannine	0	0	427359	416559	317335	298362	0	0	0	0	0	0	2.6057e+06	3.13438e+06	3.50353e+06	3.58097e+06	3.3686e+06	2.99034e+06
Ceramide (d18:1/16:0)	1.98422e+06	1.80373e+06	0	0	0	0	0	0	0	0	11571.6	0	0	0	0	0	0	0
Cer(d18:0/16:0)	1.39956e+06	1.24926e+06	0	0	0	0	0	0	0	1864.74	68259.9	0	0	0	0	0	0	0
Cer(d18:0/18:0)	385456	242122	525859	487161	256842	258587	549277	656732	1.05742e+06	676697	35654.1	829495	0	0	0	0	0	0
Cerivastatin	0	0	0	0	0	0	0	0	0	0	0	0	839917	495250	46805.8	53216	4795.49	4.13099e+06
CerP(d18:1/26:0)	0	0	736774	626920	87847.8	95376.6	0	0	0	0	0	5676.92	0	0	0	0	0	0
Cerulenin	0	0	0	0	0	0	0	0	0	0	0	0	3.73929e+07	4.63699e+06	920028	470399	2.1267e+06	2.14285e+06
Cetirizine	0	0	0	0	0	0	0	0	0	0	0	0	572535	506668	3215.53	3333.84	2130.81	1068.3
Cetraxate	0	0	0	0	0	0	0	0	0	0	0	0	28245.7	10771.8	2.08773e+06	3196.38	3252.56	7479.73
CGH 2466	2.80403e+06	1.83956e+06	9.41569e+06	1.32206e+07	8.63643e+06	8.66936e+06	2.17916e+06	1.04964e+06	1.99704e+06	1.57187e+06	1.24059e+07	1.88964e+06	0	0	0	0	0	0
Chamaemeloside	0	7032.37	4.16712e+06	3.9702e+06	841685	1.18054e+06	98292.8	615704	0	1.86857e+06	4.79454e+07	636620	0	0	0	0	0	0
Chenodeoxycholic acid	0	0	0	0	0	0	0	0	0	0	0	0	1.79302e+06	1.71061e+06	1.12554e+06	115031	136955	229358
Chicoric acid	0	0	0	0	0	0	0	0	0	0	0	0	1.71242e+06	2.16806e+06	1.99234e+06	1.90479e+06	2.05559e+06	1.82613e+06
Chikusetsusaponin III	0	0	0	0	0	0	0	0	0	0	0	0	640737	764290	903056	1.04836e+06	1.18444e+06	1.29075e+06
Chitobiose	0	0	0	0	0	0	0	0	0	0	0	0	23274.1	28553	1.22299e+06	1.36122e+06	1.536e+06	1.75951e+06
Chlomethoxyfen	790646	456981	2.64878e+06	2.84544e+06	2.3951e+06	2.61894e+06	200622	269457	289891	286141	1.33297e+06	373689	0	0	0	0	0	0
Chloramben	84901.9	101914	97054.7	78689.3	66143.2	83217	73771.9	71114.7	95526.3	75494.9	748874	52001.7	0	0	0	0	0	0
Chlorambucil	0	0	0	0	0	0	0	0	0	0	0	0	11164.6	718978	775840	837848	3259.84	976595
Chloramphenicol sodium succite	19555.6	82903.7	1.11877e+06	1.10217e+06	984851	1.0238e+06	6963.35	61817.9	249371	218401	0	400971	0	0	0	0	0	0
Chloramphenicol succite	1.18932e+06	1.10877e+06	1693.36	1804.58	3175.44	3958.52	1748.76	1373.78	0	0	0	0	0	0	0	0	0	0
Chloranocryl	1.67037e+06	1.68883e+06	119338	473555	671256	304415	64245.3	203084	0	42796.9	207025	257424	0	0	0	0	0	0
Chlorfensulphide	3.84027e+07	228145	735386	823114	1.63038e+06	1.96067e+06	469153	481283	1.16677e+06	1.77714e+06	6.38907e+06	4.4038e+06	0	0	0	0	0	0
Chlorfluazuron	0	0	0	0	0	0	0	0	0	0	0	0	78300.6	575652	4.96173e+06	5.01478e+06	6.21206e+06	6.866e+06
Chlorhexidine acetate	0	0	1.02886e+07	1.01487e+07	1.1038e+07	1.12346e+07	0	0	0	0	0	6923.77	0	0	0	0	0	0
Chloridazon	0	0	0	0	0	0	0	0	0	0	0	0	4.14304e+07	2.1018e+07	4.32943e+07	5.72035e+07	1.02196e+08	1.62423e+08
Chlorobenzilate	1.63936e+06	1.38643e+06	1.31304e+06	1.67378e+06	804161	633771	962244	1.16773e+06	891051	777537	7.44563e+06	1.05093e+06	0	0	0	0	0	0
Chlorochrymorin	1.2733e+06	1.19962e+06	810728	770904	1.26016e+06	1.29331e+06	3.15516e+06	1.23156e+06	3.61429e+06	3.0262e+06	1.29608e+07	1.2296e+06	0	0	0	0	0	0
Chlorogenic acid	0	0	0	0	0	0	0	0	0	0	0	0	742239	800138	876780	978159	1.11364e+06	1.29814e+06
Chlorogete	6.41588e+07	7.2023e+07	1.59681e+08	1.76889e+08	1.64907e+08	1.59076e+08	9.46375e+07	6.96251e+07	9.43024e+07	7.64341e+07	6.71049e+08	5.86098e+07	0	0	0	0	0	0
Chlorohyssopifolin A	0	0	403561	287510	122869	166973	2381.65	0	3831.18	0	0	2941.56	0	0	0	0	0	0
Chlorophenol red	0	0	975660	1.07388e+06	611010	617397	1811.1	0	0	0	0	0	0	0	0	0	0	0
Chlorophyll b	621868	759270	0	0	0	0	0	0	0	0	0	0	0	0	0	0	0	0
Chlorophyll d	551289	610572	2.22503e+06	1.91322e+06	2.34809e+06	2.82671e+06	60029.6	51227.1	1.97391e+06	1.16428e+06	292892	652648	0	0	0	0	0	0
Chloropropylate	189511	371745	232351	835516	211538	852671	337298	841219	2.17423e+06	1.72875e+06	2.54056e+06	2.01176e+06	0	0	0	0	0	0
Chlorothalonil	9.16531e+06	7.5905e+06	1.26999e+07	1.3822e+07	1.17026e+07	5.62448e+06	1.00035e+07	8.88749e+06	1.46981e+07	1.27443e+07	1.50878e+08	1.45753e+07	0	0	0	0	0	0
Chlorpheniramine	0	0	0	0	0	0	0	0	0	0	0	0	36161	7022.32	15216	18268.3	10875.2	16422.7
Chlorpheniramine maleate	0	0	0	0	0	0	0	0	0	0	0	0	2.22094e+07	9.1221e+06	1.30667e+06	1.40194e+06	1.40285e+06	1.46681e+06
Chlorpromazine hydrochloride	1.38244e+07	1.27298e+07	3.60423e+07	4.10314e+07	3.62883e+07	3.27675e+07	1.89895e+07	1.36764e+07	1.68953e+07	1.58629e+07	1.41153e+08	1.25231e+07	0	0	0	0	0	0
Chlorthal	240851	240774	201892	387696	344783	167589	236691	312171	673120	282849	2.37179e+06	201377	0	0	0	0	0	0
Chlorthiophos	402411	472048	845136	1.7415e+06	388181	514910	954069	1.17617e+06	4.33267e+06	4.44091e+06	5.71276e+06	3.07465e+06	0	0	0	0	0	0
Cholesterol	0	0	0	0	0	0	0	0	0	0	0	0	3408.76	2.93236e+06	3.33617e+06	3.71994e+06	4.04283e+06	4.26632e+06
Cholesterol sulfate	1.56863e+07	1.79942e+07	2.80775e+07	2.5882e+07	5.19817e+06	7.38317e+06	5.26637e+06	6.14643e+06	4.40045e+07	3.19313e+07	1.11909e+07	6.71733e+06	2.46014e+07	2.54899e+07	4.94551e+06	1.72174e+07	1.52529e+07	2.02071e+07
Cholic acid	1.93367e+07	1.92295e+07	1.4104e+09	1.58654e+09	1.15378e+09	1.20866e+09	1.05115e+06	1.41346e+06	949352	261414	2.54249e+06	428239	0	0	0	0	0	0
Chorismate	4.85699e+06	4.61956e+06	8.12045e+06	8.074e+06	7.81568e+06	7.54563e+06	4.8442e+06	5.19172e+06	5.47854e+06	4.4304e+06	6.03799e+07	4.83685e+06	1.65527e+06	1.59819e+06	34213.9	30754.2	455164	307887
Chrysoeriol 4',7-diglucuronide	5.93475e+06	7.17431e+06	18431	9.99899e+07	124652	5.41e+07	620954	2.85165e+07	6.52065e+06	310209	9.56397e+08	45430	0	0	0	0	0	0
Chrysoeriol 7-[feruloyl-(-&gt;2)-glucuronyl-(1-&gt;2)-glucuronyl-(1-&gt;3)-glucuronide]	0	0	45604.4	87098.8	34719.6	31111.3	18274.9	22027.8	430354	181977	0	55329.7	0	0	0	0	0	0
Chrysophanol 8-(6-galloylglucoside)	0	0	1.22732e+07	1.31551e+07	1.11877e+07	1.21205e+07	0	0	0	0	0	0	0	0	0	0	0	0
C.I. Acid Yellow 17	5.85999e+06	7.12837e+06	9.39185e+06	9.31097e+06	2.03195e+07	1.88839e+07	8.31786e+06	7.03664e+06	3.37825e+06	1.83949e+06	1.66808e+07	3.99628e+06	0	0	0	0	0	0
Cibarian	56633	83858.2	55880.4	77556.4	52162.6	54312.4	0	2239.3	2525.57	0	0	1534.84	0	0	0	0	0	0
Cidofovir	0	15156.1	52777.8	380827	0	109017	123551	176113	327369	413855	3.58623e+06	328691	0	0	0	0	0	0
Cilastatin	0	0	0	0	0	0	0	0	0	0	0	0	1.47619e+07	9.98944e+06	7.33635e+06	8.35125e+06	8.59596e+06	4.3853e+06
Cimetidine	0	0	0	0	0	0	0	0	0	0	0	0	6596.72	15393.8	1.02485e+06	7386.52	1.17261e+06	9406.94
Cinchonidine	0	0	0	0	0	0	0	0	0	0	0	0	3971.48	1.36682e+06	1874.46	4012.06	6704.4	1.79573e+06
Ciprofloxacin	0	0	0	0	0	0	0	0	0	0	0	0	13219.7	2249.19	2037.08	1.63275e+06	1.75155e+06	1.96781e+06
Ciprofloxacin hydrochloride	89495.8	47606.2	41632.3	51674.1	48192.2	41062.3	63790.3	33163.8	96484.2	40615.6	374524	45877.5	0	0	0	0	0	0
cis-4-Hydroxy-D-proline	0	0	0	0	0	0	0	0	0	0	0	0	1.81376e+07	1.79909e+07	3.45859e+07	3.7791e+07	6.45178e+07	8.44648e+07
cis-9,10-Epoxystearic acid	0	0	0	0	0	0	0	0	0	0	0	0	1.68137e+06	1.15378e+06	1.10664e+06	881520	1.10337e+06	970186
cis-Aconitic acid	0	0	0	0	0	0	0	0	0	0	0	0	1.12844e+07	5.58414e+06	1.38761e+06	1.48691e+06	9.54238e+06	4.02471e+06
cis-Ferulic acid [arabinosyl-(1-&gt;3)-[glucosyl-(1-&gt;6)]-glucosyl] ester	0	0	4717.73	0	0	0	0	0	249200	143457	0	105924	0	0	0	0	0	0
cis-Vaccenic acid	5.99805e+08	3.01615e+07	4.78806e+09	2.0596e+08	5.54935e+09	1.09555e+08	3.91572e+08	3.39465e+07	3.09464e+07	2.49019e+07	3.16822e+08	3.5067e+07	0	0	0	0	0	0
Cis-zeatin	0	0	0	0	0	0	0	0	0	0	0	0	2832.52	3743.68	2.44847e+06	2.57932e+06	2806.34	3.06971e+06
Citicoline	0	0	0	0	0	0	0	0	0	0	0	0	1.00968e+06	1.02843e+06	1.06054e+06	2983.9	1.16529e+06	1.23906e+06
Citraconic acid	3.12916e+07	2.30786e+07	4.169e+07	4.5102e+07	1.45324e+07	1.45709e+07	3.83991e+07	3.58482e+07	1.74055e+07	1.46403e+07	0	9.56726e+06	1.57151e+06	1.39846e+06	1.78424e+06	2.03942e+06	7.43893e+06	2.4261e+06
Citramalic acid	3.08394e+07	539012	3.68527e+07	4.27409e+07	4.82155e+07	4.64555e+07	4.30295e+07	3.7815e+07	4.70908e+06	3.67601e+07	6.40005e+07	1.05046e+06	2.50894e+07	1.58694e+07	1.88439e+07	2.31256e+07	3.12721e+07	3.61225e+07
Citramalyl-CoA	1.62044e+08	1.59791e+08	228824	203204	1.87506e+06	2.20739e+06	4.01142e+07	5.7065e+07	2399.07	1821.7	1.20795e+06	5.07326e+06	0	0	0	0	0	0
Citric acid	5.50448e+07	4.1775e+07	6.96187e+07	7.48422e+07	3.10953e+07	3.14873e+07	7.43356e+07	6.06059e+07	5.30151e+07	4.56801e+07	3.55928e+07	2.10833e+07	2.31708e+08	1.05125e+08	1.11133e+07	1.00324e+07	2.45189e+08	3.62251e+08
Citrinin	0	0	0	0	0	0	0	0	0	0	0	0	56124.2	52214.7	70686.5	67176.5	99074.4	62921.7
Citrulline	3.91908e+06	3.72587e+06	7.34664e+07	7.97291e+07	5.67565e+07	5.9461e+07	2.2449e+06	2.1866e+06	4.39268e+06	3.32454e+06	2.60024e+06	5.79348e+06	1.41732e+08	1.64359e+08	1.08349e+08	1.48529e+08	1.12104e+08	1.49833e+08
Clarithromycin	0	0	0	0	0	0	0	0	0	0	0	0	355517	218181	78473.5	1.25944e+06	20432.5	117587
Clavulanate	0	0	0	0	0	0	0	0	0	0	0	0	109673	145541	220461	276135	386291	339618
Clindamycin	25520.7	26680.4	43611.5	30648.4	43342.7	59353.8	76327.6	76666.1	108814	84567.2	649499	57737.6	0	0	0	0	0	0
Cliomide	2.93411e+06	2.95832e+06	8.1794e+06	1.09078e+07	1.07213e+07	1.11615e+07	333555	347532	5.93568e+06	4.0639e+06	5.29158e+06	4.1806e+06	0	0	0	0	0	0
Clitidine 5'-phosphate	535265	268188	1.00003e+06	630219	800623	737291	169652	715058	291600	222823	1.17818e+06	649065	0	0	0	0	0	0
Clobetasol	306981	276605	236277	301032	177245	103152	202590	228728	214536	205986	2.73451e+06	255339	0	0	0	0	0	0
Clodronate	1.67232e+07	1.22461e+07	1.96635e+07	1.7445e+07	1.30718e+07	1.37488e+07	4.76182e+07	1.80179e+07	5.43249e+07	2.80637e+07	3.87643e+08	1.05697e+07	0	0	0	0	0	0
Clofazimine glucuronide	11858.5	0	272172	284719	627538	401402	0	0	0	0	0	32567.7	0	0	0	0	0	0
Clofentezine	206603	3090.98	17265.3	118410	554836	596306	0	0	0	0	0	0	0	0	0	0	0	0
Clomeprop	1.32532e+06	1.53372e+06	302768	536730	948425	1.03157e+06	2.70554e+06	4.15182e+06	3.60642e+06	3.29757e+06	1.0874e+07	7.72448e+06	0	0	0	0	0	0
Clomipramine	84719.9	87319.9	55231.6	89671.4	74398.8	75146.7	113566	32081.8	130160	109287	583655	115120	5.79987e+07	2.13711e+07	5.17669e+07	4.71843e+07	5.8205e+07	5.20461e+07
Clopyralid	0	0	0	0	0	0	0	0	0	0	0	0	6.97985e+06	3.39349e+06	1.70003e+07	6.91931e+06	1.58841e+07	1.57361e+07
Clorgyline	193130	174342	2974.98	2713.03	0	3941.93	0	1702.59	54594.1	51544.6	0	3665.33	0	0	0	0	0	0
clothianidin	0	0	0	0	0	0	0	0	0	0	0	0	266667	160352	1.52843e+06	1.15068e+06	1.70312e+06	1.17095e+06
Clovin	0	0	71192.8	18659.2	72630.1	55480.4	0	0	0	0	0	0	0	0	0	0	0	0
Cloxacillin	0	0	0	0	0	0	0	0	0	0	0	0	3.76115e+06	3207.25	4.38825e+06	2869.08	5.21525e+06	5.71939e+06
Clozapine	0	0	0	0	0	0	0	0	0	0	0	0	9.06354e+06	9.22242e+06	9.53564e+06	1.00086e+07	1.06576e+07	1.1508e+07
CMP	0	0	0	0	0	0	0	0	0	0	0	0	342764	1.69194e+06	1.48525e+08	93.3142	93.3142	93.3142
CMP-2-aminoethylphosphote	1.50614e+06	1.62547e+06	1.92778e+06	2.11139e+06	339331	483169	0	697789	3.21795e+06	3.27194e+06	829277	5.30712e+06	0	0	0	0	0	0
CMP-N-acetylneuramite	0	82891.9	0	3285.85	0	16340.2	572648	520824	273291	623882	8.39961e+06	0	0	0	0	0	0	0
CMP-N-trimethyl-2-aminoethylphosphote	0	0	86194.7	0	0	7829.51	32000.5	51621.1	279846	142877	36082.7	230810	0	0	0	0	0	0
Cnicin	0	0	0	0	0	0	0	0	0	0	0	0	35500.3	11519.9	2576.34	1.60964e+06	1.75911e+06	3853.8
CNQX	5.39825e+06	7.27582e+06	4.63948e+06	6.05496e+06	6.38451e+06	8.52189e+06	4.81148e+06	6.05015e+06	5.08461e+06	4.61693e+06	6.78252e+07	3.88092e+06	0	0	0	0	0	0
CoA	169525	183454	3.45101e+06	3.51319e+06	2.89984e+06	3.14758e+06	185979	249993	172062	218973	1.0072e+07	133401	0	0	0	0	0	0
Cobalt sulfate	5897.51	71509.5	913912	483728	3381.36	0	0	0	140251	154914	0	0	0	0	0	0	0	0
Codeine	0	0	0	0	0	0	0	0	0	0	0	0	1.03274e+06	5252.16	1.13989e+06	1.63104e+06	2.44155e+06	3.81886e+06
Coenzyme F420-3	0	0	68871.8	51469.7	97751.1	201373	0	0	0	0	0	0	0	0	0	0	0	0
Coenzyme F430	29081.3	42262	263343	193063	1.28359e+06	1.24609e+06	4259.64	1927.16	149829	22159.7	0	124039	0	0	0	0	0	0
Coenzyme Q10	0	0	0	0	0	0	0	0	0	0	0	0	5.93069e+06	3.46223e+07	4.88702e+07	2.78842e+07	1.94234e+07	702934
Colchicine	0	0	0	0	0	0	0	0	0	0	0	0	2.26697e+06	2.36098e+06	2451.28	2.6699e+06	2.89936e+06	3.19413e+06
Coleonol	0	0	0	0	0	0	0	0	0	0	0	0	127375	26233.3	99317.6	139606	1.32288e+07	74457.7
Coniferin	0	0	0	0	0	0	0	0	0	0	0	0	251729	128550	47076.5	21348.3	15708.8	9217.45
Convicine	8.00642e+07	8.97602e+07	1.42766e+09	1.56963e+09	1.05045e+09	1.11587e+09	1.05552e+08	1.31409e+08	1.92484e+08	3.2262e+08	6.66324e+08	3.88559e+08	0	0	0	0	0	0
Corilagin	2.38293e+06	2.29645e+06	5614.28	0	0	0	0	0	0	0	46336.7	0	0	0	0	0	0	0
Corniculatusin	8.27956e+06	4.91962e+06	7.31669e+07	8.26076e+07	5.2085e+07	5.36758e+07	1.57578e+07	1.82913e+07	7.49921e+07	6.83705e+07	5.73962e+07	5.43826e+07	0	0	0	0	0	0
Cortexolone	0	0	0	0	0	0	0	0	0	0	0	0	1.44743e+07	1.59786e+07	1.7659e+07	63037.7	2.16017e+07	2.38802e+07
Cortisol	0	0	0	0	0	0	0	0	0	0	0	0	4.57542e+06	5.99137e+06	7.78712e+06	9.82002e+06	17998.3	31762.6
Cortisol 21-acetate	0	0	0	0	0	0	0	0	0	0	0	0	2302.33	1.23446e+06	1.26736e+06	4407.93	5397.7	8197.5
Cortisone	0	0	0	0	0	0	0	0	0	0	0	0	306958	559374	60964.5	1.70471e+07	885923	536063
Cortisone acetate	0	0	0	0	0	0	0	0	0	0	0	0	475147	3465.91	9293.59	99706.2	5.16597e+06	4967.52
Corydaline	0	0	0	0	0	0	0	0	0	0	0	0	3.74628e+06	479495	2602.31	3.68176e+06	3.92136e+06	4.31462e+06
Costunolide	0	0	0	0	0	0	0	0	0	0	0	0	2.90723e+06	3495.65	3.29152e+06	11501.8	19066.6	19871
Coumafuryl	0	0	0	0	0	0	0	0	0	0	0	0	4.11492e+06	1.88375e+06	1.28734e+07	9.85523e+06	1.19657e+07	8.40881e+06
Coumaphos anti-dimer	514334	242230	3.25823e+06	3.72687e+06	2.08051e+06	2.2327e+06	1.80607e+06	1.59911e+06	0	5681.46	839804	289722	0	0	0	0	0	0
Coumermic acid	0	0	737100	676622	653205	679228	0	0	0	0	0	0	0	0	0	0	0	0
CPX	0	0	0	0	0	0	0	0	0	0	0	0	81291.5	51781.1	52503.3	22623	22122.6	27490.6
Creatine	8.63423e+06	7.47389e+06	2.6649e+07	2.32134e+07	2.27977e+07	2.18971e+07	1.20623e+07	1.06229e+07	6.02291e+07	4.70788e+07	9.3152e+07	4.82456e+07	0	0	0	0	0	0
Cromoglicic acid	0	0	0	0	0	0	0	0	0	0	0	0	81524.2	18389.7	360048	368812	333282	389163
Cryolite	1.30585e+07	1.25313e+07	1.70919e+07	2.64192e+07	1.52574e+07	8.11923e+06	1.06995e+07	6.6962e+06	9.74786e+06	7.13581e+06	1.18366e+08	7.00176e+06	0	0	0	0	0	0
CTP	616301	765575	108151	127642	44266.4	44889.7	145914	135879	154864	156794	0	0	0	0	0	0	0	0
Cucurbitacin B	0	0	0	0	0	0	0	0	0	0	0	0	5.3932e+06	2.69003e+06	8.72828e+06	6.48948e+06	622255	982653
Cucurbitacin D	0	0	0	0	0	0	0	0	0	0	0	0	1.70486e+07	1.30153e+07	2.888e+07	2.73254e+07	4.37506e+06	5.57937e+06
Curcumenol	0	0	0	0	0	0	0	0	0	0	0	0	1.20305e+06	7.90973e+06	1.52282e+06	857066	1.6419e+06	2.65274e+06
Curcumin	0	0	0	0	0	0	0	0	0	0	0	0	398440	110035	339442	329707	1.01802e+06	1.717e+06
Cyanidin 3-glucoside	0	0	0	0	0	0	0	0	0	0	0	0	41299.1	3069.04	4.23888e+06	4.37245e+06	4.48436e+06	4.57375e+06
Cyanidin-3-O-(6''-O-malonyl-2''-O-glucuronyl)glucoside	788161	551908	4.9783e+06	5.45339e+06	1.42502e+06	1.94847e+06	1.20589e+06	502465	847100	782405	2.05739e+07	637577	0	0	0	0	0	0
Cyanidin 3-O-(beta-D-xylosyl-(1-&gt;2)-beta-D-galactoside)	3.08805e+06	1.5086e+06	0	0	48912.9	45090.4	35567.5	347837	2.59136e+06	31202	5.95767e+07	75668.4	0	0	0	0	0	0
Cyanidin 3-O-rutinoside	4.72196e+06	2.73705e+06	69233.5	1.04807e+06	1.0978e+06	711350	145468	1.55492e+06	6.23868e+06	469315	6.08355e+06	349699	0	0	0	0	0	0
Cyanin	1.63919e+07	1.96926e+07	4.78214e+08	4.91291e+08	4.25493e+08	4.52449e+08	9.98134e+06	1.26653e+07	3.53376e+07	2.86236e+07	5.63177e+07	5.16157e+07	0	0	0	0	0	0
Cyanotriphenylborate	2.48429e+06	2.00696e+06	209854	132825	469697	526426	4516.3	3253.01	0	0	0	9937.5	0	0	0	0	0	0
Cyanuric acid	0	0	0	0	0	0	0	0	0	0	0	0	5.92499e+07	1.31323e+08	3.47375e+07	1.22736e+08	2.68155e+07	2.40539e+07
Cyclic 2,3-bisphospho-D-glycerate	970135	849047	48899	60364.2	135527	45514	55015.9	27205.5	38722.3	40026.3	557995	37704.1	0	0	0	0	0	0
Cyclic ADP-ribose	34692.1	6530.41	2.32257e+06	2.78637e+06	2.37682e+06	2.38083e+06	0	0	0	0	0	0	0	0	0	0	0	0
Cyclic AMP	0	0	0	0	0	0	0	0	0	0	0	0	11198	13838.3	3520.59	3177.28	1.41661e+06	3738.52
Cyclic GMP	0	0	0	0	0	0	0	0	0	0	0	0	1.53168e+06	3.33723e+06	3.24474e+06	4.10586e+06	3.57576e+06	3.24264e+06
Cyclochlorotine	1.42766e+07	1.68748e+07	1.11115e+06	922351	1.17408e+06	717049	494195	13257.9	272074	0	2.56424e+06	70090.7	0	0	0	0	0	0
Cycloguanil hydrochloride	167274	24199	91163.7	152039	85965.1	197614	0	0	0	0	0	0	0	0	0	0	0	0
Cyclohexane-1-carboxylate	0	0	0	0	0	0	0	0	0	0	0	0	6.25032e+06	1.91296e+06	3.78814e+06	1.32977e+06	2.05675e+06	2.48697e+06
Cycloheximide	0	0	0	0	0	0	0	0	0	0	0	0	429837	3.03827e+06	145457	216644	10737.1	5730.89
Cyclopassifloside VI	0	0	21078.4	11002.5	658988	664338	0	0	0	0	0	2469.1	0	0	0	0	0	0
Cyclophosphamide	4.69265e+06	3.81804e+06	4.27483e+06	4.21376e+06	6.48632e+06	6.60834e+06	998846	1.16196e+06	3.93457e+06	3.31902e+06	1.99913e+06	6.60329e+06	0	0	0	0	0	0
Cycloprothrin	1.41741e+06	1.03976e+06	8962.03	454262	0	1.20588e+06	532772	2.05092e+06	867784	0	1.14199e+06	0	0	0	0	0	0	0
Cyfluthrin	6.58026e+06	6.59533e+06	5.43641e+07	6.48491e+07	6.99742e+07	7.54384e+07	1.45744e+06	1.48478e+06	3.04679e+07	1.64703e+07	2.40723e+07	2.12152e+07	0	0	0	0	0	0
Cymarin	0	0	0	0	0	0	0	0	0	0	0	0	1.2619e+06	644509	689760	642963	1.15988e+07	1195.79
Cymoxanil	0	0	0	0	0	0	0	0	0	0	0	0	2.02434e+07	1.26367e+07	7.51157e+06	1.88264e+06	1.32326e+07	1.44211e+07
Cysteine-S-sulfate	1.87278e+08	1.62803e+08	1.13164e+07	1.45259e+07	455872	390923	9.95355e+06	1.02904e+07	233337	114283	1.67616e+06	218192	4.15273e+06	2.5341e+06	1.22971e+06	1.71545e+06	1.80699e+06	1.74555e+06
Cysteinylglycine	0	0	0	0	0	0	0	0	0	0	0	0	6.57671e+06	3.34092e+06	3.60339e+06	3.69739e+06	3.05983e+06	2.63948e+06
Cytarabine	0	0	0	0	0	0	0	0	0	0	0	0	25989.7	26708.1	29280.6	26988.5	30825.5	33631.5
Cytidine	6.86339e+06	7.06846e+06	420673	368404	1.46761e+06	1.62512e+06	1.29609e+07	1.40775e+07	543641	461842	0	2.79299e+07	0	0	0	0	0	0
Cytokinin B	0	0	0	0	0	0	0	0	0	0	0	0	71588.7	82529.1	69877	90557.1	87532.4	75288.2
Cytosine	0	0	0	0	0	0	0	0	0	0	0	0	8.20994e+06	6.52236e+06	1.41208e+07	1.48416e+07	1.37787e+07	1.43916e+07
D-2-Hydroxyglutaric acid	0	0	0	0	0	0	0	0	0	0	0	0	1.48545e+07	9.93334e+06	1.23453e+07	1.3384e+07	1.16287e+07	1.42442e+07
D-4'-Phosphopantothete	56352.3	31495.2	4.13845e+06	4.68306e+06	4.27407e+06	2.77389e+06	190520	307901	876189	703682	273461	594464	0	0	0	0	0	0
Dacarbazine	0	0	0	0	0	0	0	0	0	0	0	0	7.75663e+06	1.68183e+07	5.58822e+06	1.32253e+07	5.74052e+06	3.78943e+07
dADP	0	0	0	0	0	0	0	0	0	0	0	0	5.59653e+06	5.6666e+06	7.1937e+06	6.82558e+06	1.31665e+07	1.27862e+07
Daidzein	1.73616e+07	1.6627e+07	1.25918e+06	1.39523e+06	737627	771708	0	0	717540	654482	0	9642.06	0	0	0	0	0	0
Daidzin	0	0	0	0	0	0	0	0	0	0	0	0	370089	115636	7.95616e+06	7.31019e+06	6.73001e+06	6.21114e+06
D-Alanyl-D-alanine	0	0	0	0	0	0	0	0	0	0	0	0	188149	318459	301131	313521	1.51516e+06	534085
Daminozide	0	0	0	0	0	0	0	0	0	0	0	0	6.59368e+06	5.10572e+06	334758	2.00635e+06	2.67309e+06	573112
dAMP	0	0	0	0	0	0	0	0	0	0	0	0	5.23376e+06	103261	22714.8	1.48512e+06	2.31656e+06	1.52653e+06
Dantrolene	0	0	0	0	0	0	0	0	0	0	0	0	24282.2	2555.36	20803	119006	125706	228023
Dantron	0	0	0	0	0	0	0	0	0	0	0	0	9.478e+06	5.40998e+06	9.21256e+06	1.0841e+07	1.09816e+07	1.13895e+07
Daphnoretin	798588	914813	6.28157e+06	6.78967e+06	4.12042e+06	5.25145e+06	990495	295800	794516	805466	1.31323e+06	234946	0	0	0	0	0	0
Dapsone	0	0	0	0	0	0	0	0	0	0	0	0	1.62898e+06	10658.6	5983.34	12657.7	13839	23962.1
D-Arabitol	0	0	0	0	0	0	0	0	0	0	0	0	88380.9	100617	93031.6	123880	114787	171230
Daunorubicin	0	0	0	0	0	0	0	0	0	0	0	0	3366.78	3.50383e+06	3.70595e+06	3.93749e+06	4.2e+06	4.49391e+06
D-beta-Phenylalanine	0	0	0	0	0	0	0	0	0	0	0	0	1.07095e+08	4.94357e+07	2.50265e+08	2.73877e+07	5.51762e+07	1.03658e+08
dCDP	24759.9	37397.7	80761.2	74696.1	218071	259041	0	0	0	0	0	31271.8	5.62309e+06	8.05832e+06	1.2486e+07	1.59182e+07	1.73356e+07	1.99934e+07
DCEBIO	682958	664369	1.43391e+06	1.51667e+06	2.8093e+06	384002	401431	419341	99337.4	166218	342160	186467	0	0	0	0	0	0
dCMP	1.32029e+06	1.06395e+06	1.05333e+07	1.16096e+07	7.8724e+06	8.3073e+06	138756	405692	393903	591136	359415	873818	1.12536e+08	6.11118e+07	5.7649e+07	6.33129e+07	736722	436154
dCTP	1734.18	7124.19	44025.8	29479.4	51141.1	70329.9	0	2305.8	2090.15	0	0	0	90897.5	99872	8.36944e+06	7.46993e+06	1.40059e+07	1.65442e+07
Dehydroascorbate	0	0	0	0	0	0	0	0	0	0	0	0	1.37382e+07	2.3136e+07	2.48419e+07	93.3142	93.3142	93.3142
Dehydroascorbic acid	1.43501e+07	1.19904e+07	9.11431e+06	8.17762e+06	1.2468e+06	1.25575e+06	1.90406e+06	1.71079e+06	2.90212e+06	2.38632e+06	479608	488173	0	0	0	0	0	0
Dehydroascorbide(1-)	1.73757e+07	1.42696e+07	1.36438e+07	2.23868e+07	9.23235e+06	9.48104e+06	9.23151e+06	9.08309e+06	9.346e+06	7.83651e+06	2.01779e+07	1.79922e+07	0	0	0	0	0	0
Dehydrocholic acid	0	0	0	0	0	0	0	0	0	0	0	0	2139.54	3166.73	1.08804e+06	2876.3	1.18904e+06	1.2905e+06
Dehydroepiandrosterone	0	0	0	0	0	0	0	0	0	0	0	0	1.34787e+07	3.17349e+06	3.67593e+07	4.07592e+07	3.87764e+07	1.24794e+07
Dehydroepiandrosterone sulfate	0	0	0	0	0	0	0	0	0	0	0	0	3792.01	5017.1	558739	592936	638825	2813.23
dehydrofelodipine	1.84679e+06	1.2882e+06	2.17247e+06	2.01932e+06	1.22355e+06	1.38845e+06	763483	930579	843867	722070	9.37896e+06	795626	0	0	0	0	0	0
Dehypoxanthine futalosine	2.81182e+06	2.98935e+06	1.15979e+07	9.57654e+06	7.88353e+06	8.16845e+06	651615	905065	7.44465e+06	3.18682e+06	221994	2.06127e+06	0	0	0	0	0	0
Delphinidin 3-glucoside	0	0	0	0	0	0	0	0	0	0	0	0	880639	944734	1.02397e+06	1.12178e+06	1.24275e+06	1.39282e+06
Delphinidin 3-O-(6-caffeoyl-beta-D-glucoside)	113342	70590.3	4.77888e+06	4.14964e+06	3.59397e+06	3.99432e+06	94140.7	93725.2	127957	153618	5.26291e+06	287283	0	0	0	0	0	0
Delphinidin 3-O-beta-D-sambubioside	0	14778.1	2.55559e+06	2.30163e+06	2.47871e+06	2.54212e+06	0	0	0	0	273846	36708.9	0	0	0	0	0	0
delta-3,4,5,6-Tetrachlorocyclohexene	610323	939499	841200	931990	859087	609895	1.06026e+06	789006	1.363e+06	783821	7.07218e+06	786878	0	0	0	0	0	0
Deltaline	0	0	0	0	0	0	0	0	0	0	0	0	109827	110001	37537.3	269428	171438	117782
Delta-Tocopherol	0	0	0	0	0	0	0	0	0	0	0	0	5.49139e+06	8.40194e+06	8.12062e+06	6.33134e+06	8.92294e+06	8.07524e+06
Deltorphin B	0	0	56640.6	74504.2	15398	42291	0	0	0	0	0	0	0	0	0	0	0	0
Demethylated antipyrine	0	0	0	0	0	0	0	0	0	0	0	0	2.2343e+06	1.9125e+06	2.38776e+06	9.46996e+06	6.27016e+06	1.22111e+07
Deoxycholic acid	1.00305e+08	1.02417e+08	8.6003e+08	9.78335e+08	1.10284e+09	1.14091e+09	2.55365e+06	3.3564e+06	1.15108e+06	591842	4.74961e+06	548104	2.38657e+06	1.62667e+06	1.52653e+06	393081	358019	489787
Deoxycorticosterone acetate	0	0	0	0	0	0	0	0	0	0	0	0	2.45746e+06	3.58002e+06	4.96476e+06	4.06502e+06	7.17936e+06	6.25044e+06
Deoxycytidine	0	0	0	0	0	0	0	0	0	0	0	0	2.81746e+07	1.9958e+07	3.56699e+07	3.86692e+07	8.76854e+07	9.97347e+07
Deoxyguanosine	3.42737e+07	3.26705e+07	6.01964e+06	6.28843e+06	1.21292e+07	1.34802e+07	4.87357e+06	5.19182e+06	1.35599e+06	1.06703e+06	8.11811e+06	7.49377e+06	1.457e+08	8.27744e+07	6.10042e+06	6.56369e+06	289129	2.9276e+06
Deoxyinosine	4.99318e+07	4.8523e+07	5.86609e+07	6.50257e+07	4.49836e+07	5.02602e+07	1.10115e+07	1.1985e+07	5.98691e+06	5.09567e+06	2.04469e+07	1.77753e+07	0	0	0	0	0	0
Deoxyribose 1-phosphate	0	0	0	0	0	0	0	0	0	0	0	0	1.07198e+06	1.13341e+06	679267	2.31888e+06	1.81053e+06	1.7258e+06
Deoxyribose 5-phosphate	0	0	0	0	0	0	0	0	0	0	0	0	9.6383e+07	1.16095e+08	1.95911e+08	2.67913e+08	3.28243e+08	1.25189e+08
Deoxyuridine	1.19743e+06	1.27667e+06	6.50455e+07	6.62195e+07	5.46044e+07	5.7902e+07	328667	629370	1.76441e+06	1.32242e+06	2.39529e+06	957754	1.43955e+07	1.24314e+07	7.02845e+06	1.0638e+07	2.60394e+07	1.81669e+07
Deoxyuridine-5'-triphosphate	0	0	0	0	0	0	0	0	0	0	0	0	332399	2.62177e+06	6.7189e+06	6.78775e+06	6.39657e+06	6.72231e+06
Dephospho-CoA	264333	463223	4.51584e+07	4.61957e+07	3.10737e+07	3.56719e+07	238627	434051	4.56057e+06	3.66703e+06	0	6.5286e+06	0	0	0	0	0	0
Dermorphin	0	0	217424	220547	303707	226450	0	0	0	1696.92	0	0	0	0	0	0	0	0
D-Erythritol 4-phosphate	1.08379e+06	1.07174e+06	1.46974e+06	1.21919e+06	2.46271e+06	3.20784e+06	0	0	124346	139727	0	401443	0	0	0	0	0	0
D-Erythroascorbic acid 1'-a-D-glucoside	9.70629e+06	1.07465e+07	5.24046e+07	5.67751e+07	4.94311e+07	7.00111e+06	9.13802e+06	1.05208e+07	2.19152e+07	1.81786e+07	3.25522e+07	1.74236e+07	0	0	0	0	0	0
D-Erythroascorbic acid 1'-a-D-xylopyranoside	1.39624e+07	1.20169e+07	1.31028e+08	1.48583e+08	1.0109e+08	1.07856e+08	3.89223e+06	5.43281e+06	1.03939e+07	9.04881e+06	5.67104e+07	1.19956e+07	0	0	0	0	0	0
D-Erythrose 4-phosphate	2.32105e+06	1.95886e+06	2.21368e+06	2.87684e+06	1.72531e+06	2.3868e+06	3.06272e+06	2.27862e+06	2.87645e+06	1.84929e+06	1.97445e+07	2.61577e+06	0	0	0	0	0	0
Desmethylxanthohumol	0	0	0	0	0	0	0	0	0	0	0	0	838133	822731	826240	846382	882682	935838
Desmosterol	0	0	0	0	0	0	0	0	0	0	0	0	6.61558e+06	8.04412e+06	4.62124e+06	4.61023e+06	5.28279e+06	2.06955e+07
Dexamethasone acetate anhydrous	0	0	0	0	0	0	0	0	0	0	0	0	15606.6	3071.76	2.45665e+06	2.64167e+06	5868.74	4270.75
D-Fructose 1,6-bisphosphate	2.12942e+07	1.58064e+07	3.52652e+06	3.82377e+06	3.69271e+06	4.16929e+06	2.60768e+06	4.10522e+06	2.82443e+06	3.47998e+06	4.05823e+07	3.50975e+06	0	0	0	0	0	0
D-Fructose 1-phosphate	0	0	0	0	0	0	0	0	0	0	0	0	2.19613e+07	1.45511e+06	9.00874e+06	9.17885e+06	2.39123e+07	1.35041e+07
DG(10:0/0:0/i-24:0)	54567.1	0	125734	160332	90943.5	37602.9	53234.2	22899.3	309871	182298	0	167305	0	0	0	0	0	0
DG(12:0/0:0/i-24:0)	288607	394630	209511	228459	94367.6	31574	182748	411335	142045	74193	0	231011	0	0	0	0	0	0
DG(14:0/16:1(9Z)/0:0)	277017	357268	150576	209866	146299	143571	152893	296918	118009	187747	3.72287e+06	179502	0	0	0	0	0	0
DG(16:0e/18:0/0:0)	0	0	138131	87175.1	25210.8	17813.1	144576	266168	338321	217534	0	265538	0	0	0	0	0	0
DG(20:2(11Z,14Z)/22:6(4Z,7Z,10Z,13Z,16Z,19Z)/0:0)	7611.97	18254.6	52905.8	41048.1	70374.1	70865.1	81087.3	56355.3	192925	153231	1.42385e+06	61190.9	0	0	0	0	0	0
DG(20:3(5Z,8Z,11Z)/24:1(15Z)/0:0)	0	0	1.24724e+06	1.63147e+06	135207	144571	0	0	0	0	0	0	0	0	0	0	0	0
D-Glucarate	0	0	0	0	0	0	0	0	0	0	0	0	1.16728e+07	7.21561e+06	2.01931e+07	2.15429e+07	5.96154e+07	9.53474e+07
D-Glucono-1,5-lactone 6-phosphate	3.78277e+06	3.91251e+06	3.2839e+06	2.90828e+06	4.18405e+06	4.50033e+06	394289	635817	1.67261e+06	1.51539e+06	965424	1.78184e+06	0	0	0	0	0	0
D-Glucosamite-6-phosphate	469433	473796	505512	512298	477005	542907	395942	467914	490584	497473	5.0875e+06	416226	0	0	0	0	0	0
D-Glucuronic acid	3.98933e+07	3.41272e+07	2.2337e+08	2.28545e+08	7.5858e+07	7.85574e+07	5.41072e+07	6.23549e+07	2.791e+07	2.25672e+07	5.18607e+07	1.73572e+07	0	0	0	0	0	0
D-Glucuronic Acid	0	0	0	0	0	0	0	0	0	0	0	0	2.97424e+08	2.5533e+08	9.35673e+07	9.33827e+07	5.66839e+07	5.01882e+07
D-Glucurono-6,3-lactone	0	0	0	0	0	0	0	0	0	0	0	0	1.79814e+06	5.42301e+06	5.92305e+07	6.08265e+07	6.87986e+07	4.39414e+07
D-Glutamine	1.20578e+08	9.41894e+07	1.97554e+08	2.13276e+08	1.8334e+08	1.78228e+08	2.70302e+07	2.59385e+07	3.11492e+07	3.43768e+07	2.91527e+08	9.43863e+07	0	0	0	0	0	0
D-Glyceric acid	0	0	0	0	0	0	0	0	0	0	0	0	356911	345757	113674	109206	431742	208528
D-Glycero-D-galacto-heptitol	0	0	0	0	0	0	0	0	0	0	0	0	176429	164805	194816	241087	279075	315735
dGMP	0	0	0	0	0	0	0	0	0	0	0	0	690923	1.57745e+06	437239	384156	5.1759e+06	2.79657e+06
DHAP(10:0)	96187.6	187298	7.31735e+06	6.61127e+06	4.58218e+06	7.26895e+06	7.2864e+06	86084.6	267778	717499	6.45127e+07	1.35956e+07	0	0	0	0	0	0
DHAP(6:0)	2.43997e+07	2.59666e+07	1.00477e+08	1.0502e+08	6.3941e+07	6.4244e+07	1.58928e+07	1.84971e+07	3.12241e+07	2.32452e+07	1.41877e+08	1.89881e+07	0	0	0	0	0	0
Diacetoxyscirpenol	0	0	0	0	0	0	0	0	0	0	0	0	2.56581e+06	2.64827e+06	2343.58	3.04937e+06	3.40874e+06	3.9318e+06
Dialifor	132525	190024	180370	164210	148227	160248	157499	161470	189874	173378	1.46178e+06	142267	0	0	0	0	0	0
Diallat	1.64171e+08	1.83927e+08	1.1636e+08	1.18735e+08	2.65746e+07	6.41131e+07	1.54946e+06	3.46768e+06	4.60657e+06	4.57182e+06	1.77663e+07	2.91818e+06	0	0	0	0	0	0
Diaminopimelic acid	0	0	0	0	0	0	0	0	0	0	0	0	1.87059e+08	1.23133e+08	2.32472e+07	1.92819e+07	1.12639e+07	1.55168e+07
Dianthramine	2.43353e+06	2.93658e+06	3.94335e+06	3.29951e+06	3.68923e+06	3.1618e+06	2.81859e+06	2.87135e+06	6.14747e+06	830788	1.54963e+07	3.29882e+06	0	0	0	0	0	0
Diatrizoate	0	0	0	18139.5	0	33327.1	0	0	711654	562785	0	279698	0	0	0	0	0	0
Diazoxide	0	0	0	0	0	0	0	0	0	0	0	0	1.31985e+07	2.54199e+07	93.3142	93.3142	93.3142	93.3142
Dibenz[a,h]anthracene	9.27355e+06	8.29891e+06	6.35066e+07	2.79863e+07	1.14763e+07	2.3807e+07	5.08623e+06	5.88392e+06	2.17893e+07	1.33161e+07	1.98168e+07	1.09306e+07	0	0	0	0	0	0
DIBOA-glucoside	0	0	754934	583068	328128	446366	0	0	4965.72	2512.84	0	0	0	0	0	0	0	0
Dibromoacetic acid	4.06178e+06	827010	3.6087e+06	3.85343e+06	4.33518e+06	3.91163e+06	7.30537e+06	3.80104e+06	8.71109e+06	7.7949e+06	2.67609e+06	3.93685e+06	0	0	0	0	0	0
Dibromoacetonitrile	2.70615e+07	2.40864e+07	2.24648e+07	2.54354e+07	2.5679e+07	2.16749e+07	4.69785e+07	2.18252e+07	5.45284e+07	4.92249e+07	3.60824e+08	2.61353e+07	0	0	0	0	0	0
Dibromobisphenol A	2.05387e+07	1.52992e+07	9.90894e+06	1.01723e+07	3.30164e+06	2.87568e+06	1.36955e+06	1.6399e+06	9.84291e+06	9.58663e+06	3.5811e+06	5.33712e+06	0	0	0	0	0	0
Dibutyl phthalate	0	0	0	0	0	0	0	0	0	0	0	0	5.68836e+06	45188.6	2.54393e+06	2.90216e+06	1.57977e+06	1.67617e+06
Dichlofenthion	42902.7	100901	94082.7	123897	36572.9	66144.5	194580	416844	146180	153129	32251.7	65706.8	0	0	0	0	0	0
Dichlofluanid	473727	447254	1.8851e+07	2.07339e+07	1.77908e+07	1.89964e+07	0	0	7359.46	0	0	0	0	0	0	0	0	0
Dichloran	0	0	0	0	0	0	0	0	0	0	0	0	515009	495832	265097	401847	177016	330614
Dichlormid	0	0	0	0	0	0	0	0	0	0	0	0	138954	115480	188894	186335	483173	551641
Dichloroarcyriaflavin A	912333	599738	417987	410118	262174	277141	76500.8	124314	364226	351209	0	8271.13	0	0	0	0	0	0
Dichlorophen	227879	131910	178346	256821	116404	139032	119401	137796	129361	107240	1.45401e+06	102537	1.78836e+06	1.28821e+06	2.12459e+06	1.82716e+06	4.75378e+06	3.98313e+06
Dichlorvos	1.46421e+06	1.85102e+06	2.42548e+06	2.36184e+06	2.70046e+06	2.17148e+06	629524	609816	4.16362e+06	3.33283e+06	3.05847e+06	3.09165e+06	0	0	0	0	0	0
Dichlozoline	4.32958e+06	4.25212e+06	223639	232212	373822	393084	79073.6	109133	121965	135785	0	453849	0	0	0	0	0	0
Diclobutrazol	1.03579e+07	572834	8.26015e+07	6.17229e+07	3.02783e+07	2.91274e+07	1.25836e+07	1.64112e+07	4.11494e+07	3.57111e+07	5.34389e+07	3.41151e+07	0	0	0	0	0	0
Diclofenac	0	0	0	0	0	0	0	0	0	0	0	0	105097	107284	9.57942e+06	91583.9	483062	1.44247e+06
Diclofenac acyl glucuronide	4.5943e+06	5.10278e+06	1.51006e+07	1.57262e+07	1.19007e+07	1.25505e+07	3.01764e+06	4.68505e+06	4.68563e+06	4.27387e+06	4.11257e+07	7.85762e+06	0	0	0	0	0	0
Diclofop	1.72517e+06	1.7738e+06	1.69675e+06	2.76672e+06	810027	1.03608e+06	416457	587839	1.31864e+06	1.00402e+06	52586.7	145360	0	0	0	0	0	0
Diclosulam	0	8767.71	293969	221333	70027	177649	332855	485335	122134	73188.5	0	45668.7	0	0	0	0	0	0
Dicloxacillin	490381	472471	1.58134e+06	1.56219e+06	925091	782629	157825	320589	2.01566e+06	2.04516e+06	2.2402e+06	1.99111e+06	183617	1.48889e+06	6.34472e+06	6.38013e+06	9.62335e+06	9.17249e+06
Dicrotophos	0	0	0	0	0	0	0	0	0	0	0	0	66052.9	50084.8	38412.1	67576.4	34893.7	49245.6
Dicumarol	19788.2	38703.3	2.1022e+07	1.70592e+07	1.05971e+07	1.16306e+07	86484.3	314861	2.01613e+06	357612	1.96876e+06	954685	0	0	0	0	0	0
Didanosine	0	0	0	0	0	0	0	0	0	0	0	0	1.04126e+06	18557.5	1.66588e+06	1.78472e+06	646685	866250
Didecyldimethylammonium chloride	243148	88001	0	10444.1	40963.3	55036.6	0	0	0	0	0	49622.6	0	0	0	0	0	0
Diethanolamine	0	0	0	0	0	0	0	0	0	0	0	0	2.58177e+07	2.16275e+07	3.3965e+07	4.08421e+07	3.96473e+07	4.09565e+07
Diethofencarb	0	0	0	0	0	0	0	0	0	0	0	0	113309	88428.5	106988	81035.3	79364.3	128245
Diethyldithiocarbamic acid	0	0	0	0	0	0	0	0	0	0	0	0	298475	353950	328361	340897	362808	332381
Diethylphosphate	0	0	0	0	0	0	0	0	0	0	0	0	4.48518e+06	495490	2.73431e+06	2.16346e+06	2.45209e+06	1.93091e+06
Diethylphosphoric acid	0	0	1.03696e+06	1.18363e+06	651669	423874	0	0	99541.1	46736.3	0	183554	0	0	0	0	0	0
Diethyl phthalate	0	0	0	0	0	0	0	0	0	0	0	0	6.29311e+07	5.21567e+07	4.36458e+06	4.10314e+06	2.21082e+07	2.90533e+07
Diethylstilbestrol diphosphate	475750	597015	4.05168e+06	3.99066e+06	2.82159e+06	3.09188e+06	74513.1	88240.1	900943	1.04155e+06	628381	472585	0	0	0	0	0	0
Diflubenzuron	0	0	0	0	0	0	0	0	0	0	0	0	6.72742e+06	5.73131e+06	2.86101e+06	3.28322e+06	1.20022e+06	125042
Diflunisal	5.24897e+06	5.33347e+06	3.15589e+08	3.63004e+08	2.47006e+08	2.63327e+08	8.1088e+06	1.11774e+07	4.40014e+07	3.82801e+07	3.91968e+07	3.54172e+07	1.26089e+06	240670	8985.65	6185.97	12487	22238.1
Digalacturonate	0	0	0	0	0	0	0	0	0	0	0	0	1.08137e+06	857086	1.72374e+07	1.65912e+07	7.92706e+07	1.30517e+08
Digalacturote	23289.2	900809	1.39523e+08	1.62112e+08	1.32018e+08	1.39644e+08	356616	473455	1.06991e+07	5.23668e+06	314840	3.28802e+06	0	0	0	0	0	0
Digitoxin	0	0	0	0	0	0	0	0	0	0	0	0	940090	897147	877972	877124	891843	920801
Dihomo-gamma-linolenate	0	0	0	0	0	0	0	0	0	0	0	0	2.08349e+08	1.02296e+07	3.94358e+06	2.21217e+07	2.15716e+07	1.38388e+08
Dihydrobiopterin	0	0	0	0	0	0	0	0	0	0	0	0	78097.2	82000.6	112436	117812	151784	142563
Dihydrocapsaicin	0	0	0	0	0	0	0	0	0	0	0	0	1.41337e+07	1.48141e+07	1.56229e+07	1.65708e+07	1.76693e+07	1.89269e+07
Dihydrofolic acid	0	0	0	0	0	0	0	0	0	0	0	0	14269.5	3691.59	2.40075e+06	2.54751e+06	2.7117e+06	2.89354e+06
Dihydrolipoate	0	0	0	0	0	0	0	0	0	0	0	0	152455	152135	250696	279115	882869	774390
Dihydromethysticin	0	0	0	0	0	0	0	0	0	0	0	0	313111	232697	317992	372100	1.54048e+06	405426
Dihydromyricetin	0	0	0	0	0	0	0	0	0	0	0	0	296776	6.17735e+07	93.3142	93.3142	93.3142	93.3142
Dihydroneopterin phosphate	97930	112737	48943.3	69926.1	117126	183632	224496	180014	364966	337288	23675.3	504254	0	0	0	0	0	0
Dihydro-O-methylsterigmatocystin	2967.89	4574.62	103619	1.36553e+06	2.65672e+06	324612	1.00666e+06	14780.5	21395	84455.8	5.47693e+06	2.56893e+06	0	0	0	0	0	0
Dihydrostreptomycin 3'alpha,6-bisphosphate	1.48805e+06	308343	4.89849e+06	6.56092e+06	7.64132e+06	1.07009e+07	1.30174e+06	600899	3.81911e+06	2.77e+06	842967	7.87293e+06	0	0	0	0	0	0
Dihydrostreptomycin 6-phosphate	0	0	1.18126e+07	1.51993e+07	1.0874e+07	1.20598e+07	0	0	454538	47143.3	0	1.80301e+06	0	0	0	0	0	0
Dihydrotestosterone	0	0	0	0	0	0	0	0	0	0	0	0	729170	676666	3411.26	3407.15	706622	1866.97
Dihydroxyacetone phosphate	0	0	0	0	0	0	0	0	0	0	0	0	4.3574e+07	4.61568e+07	6.67718e+07	7.13031e+07	6.73949e+07	7.75903e+07
Dihydrozeatin	0	0	0	0	0	0	0	0	0	0	0	0	978785	1.34748e+06	2.42951e+06	2.52385e+06	2.23008e+07	1.77471e+07
Diloxanide furoate	1.72467e+06	1.23863e+06	421496	346137	389527	438609	46478.7	65258	97351.7	79112.4	16098.3	248253	0	0	0	0	0	0
Dimefuron	0	0	0	0	0	0	0	0	0	0	0	0	30876	9698.76	1.20051e+06	1.28794e+06	1.39766e+06	1.53373e+06
Dimethylallylpyrophosphate	0	0	0	0	0	0	0	0	0	0	0	0	950948	971785	4619.23	1.02748e+06	1.06134e+06	46300.2
Dimethylarsinous acid	1.46206e+07	1.3659e+07	1.43596e+07	6.82652e+06	3.94709e+06	1.2359e+07	1.27324e+07	1.16363e+07	7.07032e+06	5.18513e+06	1.44294e+08	1.37737e+07	0	0	0	0	0	0
Dimethylbenzimidazole	0	0	0	0	0	0	0	0	0	0	0	0	639488	556101	848306	837055	985577	1.26247e+06
Dimethylglycine	0	0	0	0	0	0	0	0	0	0	0	0	2.39214e+08	1.88987e+08	1.1445e+08	1.21282e+08	1.72394e+08	1.66877e+08
Dimethyl selenide	1.56986e+06	1.10925e+06	2.17407e+06	2.33465e+06	2.4343e+06	2.23203e+06	1.03341e+06	891717	1.2098e+06	865265	9.48481e+06	585989	0	0	0	0	0	0
Dimethyl sulfone	0	0	0	0	0	0	0	0	0	0	0	0	1.64916e+08	1.26558e+08	1.70175e+08	1.8897e+08	1.64675e+08	1.77344e+08
Dinitramine	1.33892e+07	1.16696e+07	3.79899e+07	4.01871e+07	3.32602e+07	3.46828e+07	6.94373e+06	8.09026e+06	2.19513e+07	1.6738e+07	3.41084e+07	1.77598e+07	0	0	0	0	0	0
Dinoseb	0	0	0	0	0	0	0	0	0	0	0	0	274707	175754	3.9928e+06	3.75803e+06	143932	86954.4
Dinotefuran	0	0	0	0	0	0	0	0	0	0	0	0	635445	352350	1.12129e+06	1.28222e+06	1.76436e+06	1.72986e+06
Diosgenin	0	0	0	0	0	0	0	0	0	0	0	0	3.59746e+06	4.04778e+06	2.34462e+08	1.15954e+07	4.73267e+07	5.4175e+07
Diosmin	0	0	80002	18558.4	45613	38972.3	0	0	264545	221493	0	573089	0	0	0	0	0	0
Diphenhydramine	0	0	0	0	0	0	0	0	0	0	0	0	2.62472e+06	2.79607e+06	2.31731e+06	2.77583e+06	2.80855e+06	3.37304e+06
Diphosphate	864447	587208	763333	813582	622247	647040	710876	575881	821263	704216	5.51912e+06	656338	0	0	0	0	0	0
Disialosyl galactosyl globoside	0	2462.91	75320.6	81968.6	134163	145890	0	0	0	0	0	1775.88	0	0	0	0	0	0
Disodium malate	344828	128364	148028	152796	123648	124500	138386	178840	165340	132314	1.47144e+06	144194	0	0	0	0	0	0
Disul	1.79953e+06	1.87574e+06	225078	191585	461885	576883	0	0	0	0	1.48901e+06	349881	0	0	0	0	0	0
Disulfiram	0	0	0	0	0	0	0	0	0	0	0	0	3982.8	6056.91	449054	485626	527460	574948
dITP	6190.05	3088.54	0	0	140405	138157	161717	22709.2	1.26027e+06	685856	92941.7	222763	0	0	0	0	0	0
Diuron	0	0	0	0	0	0	0	0	0	0	0	0	2715.94	10332.5	11077.3	7044.89	9977.09	19999.3
DL-Glycerol 1-phosphate	0	0	0	0	0	0	0	0	0	0	0	0	83433.6	633568	690241	823025	924313	954748
DL-Homocystine	0	0	0	0	0	0	0	0	0	0	0	0	1.34947e+06	1.36707e+06	1.34475e+06	1.2862e+06	1.3798e+06	1.44657e+06
D-Lombricine	639481	677161	805408	556891	906645	817009	315184	343941	394212	279480	2.48779e+06	253115	0	0	0	0	0	0
D-Lyxose	0	0	0	0	0	0	0	0	0	0	0	0	1.53782e+07	3.9682e+06	1.88734e+07	1.96297e+07	2.5322e+06	2.11309e+07
D-Mannitol 1-phosphate	51382	75003.5	359327	415974	257623	394103	122475	125381	524576	568517	403686	401917	0	0	0	0	0	0
D-Mannonate	0	0	0	0	0	0	0	0	0	0	0	0	3.35914e+08	2.70828e+08	9.78315e+08	1.19243e+09	1.29941e+09	1.51618e+09
D-Mannose	0	0	0	0	0	0	0	0	0	0	0	0	1.40785e+08	1.29117e+08	3.31335e+08	4.23706e+08	3.95224e+08	4.79884e+08
D-myo-Inositol 1,2-cyclic phosphate	1.34247e+06	1.35192e+06	200211	394076	161496	204429	46411.3	156372	400104	310818	160174	102195	0	0	0	0	0	0
DNOC	0	0	0	0	0	0	0	0	0	0	0	0	1.5246e+06	1.18684e+06	1.78665e+06	1.06856e+06	947343	763548
Dobutamine	0	0	0	0	0	0	0	0	0	0	0	0	118843	63782.1	8345.75	7688.96	16358.6	13169.3
Docetaxel	0	0	0	0	0	0	0	0	0	0	0	0	2.29646e+06	3.49681e+06	5.52376e+06	8.60406e+06	1.14768e+07	1.1216e+07
Docosahexaenoic acid	5.28215e+08	5.99239e+08	4.52239e+08	5.01708e+08	5.34414e+08	5.59029e+08	5.58672e+08	8.48002e+08	6.05288e+08	1.11745e+09	2.64526e+09	1.65467e+09	942612	191993	3.15001e+06	1.51614e+06	444901	505638
Docosapentaenoic acid (22n-3)	3.53487e+08	3.98644e+08	1.23884e+09	1.41723e+09	8.93762e+08	9.17835e+08	4.32293e+08	5.79515e+08	1.51949e+09	1.3142e+09	2.1324e+09	1.46651e+09	7.2701e+06	4.67662e+07	1.39258e+07	1.6112e+07	1.49843e+08	7.6493e+07
Docosatrienoic acid	1.53092e+07	1.63881e+07	5.54815e+08	5.61047e+08	3.11291e+08	3.31831e+08	2.57186e+07	2.99276e+07	2.04916e+08	1.74287e+08	1.51126e+08	1.2077e+08	0	0	0	0	0	0
D-Octopine	0	0	0	0	0	0	0	0	0	0	0	0	151642	18976.8	33344.2	34306.9	26640.4	12863.5
Dodecanedioic acid	0	0	0	0	0	0	0	0	0	0	0	0	1.53378e+06	1.04455e+06	896743	683962	502922	498301
Dodecanoic acid	2.99643e+07	3.15503e+07	7.18417e+08	8.00651e+08	5.81074e+08	6.05688e+08	1.01066e+07	1.20344e+07	1.69934e+07	1.42237e+07	1.0178e+08	1.55068e+07	0	0	0	0	0	0
Dofetilide	0	0	0	0	0	0	0	0	0	0	0	0	2.44586e+06	2.14914e+06	1.23502e+06	910972	2.0068e+06	2.27948e+06
Dopamine	0	0	0	0	0	0	0	0	0	0	0	0	15250.2	16292.5	27196	24488.7	24342	66438.9
Dopaxanthin	0	0	0	2.00357e+07	0	329918	0	0	0	0	4.2176e+07	0	0	0	0	0	0	0
D-Ornithine	2.24765e+07	1.93321e+07	7.34155e+07	7.99643e+07	5.19297e+07	4.98923e+07	1.71998e+07	1.52709e+07	2.19521e+07	2.01443e+07	3.16358e+07	3.38513e+07	1.25271e+09	1.25221e+09	5.94983e+08	5.69405e+08	6.40511e+08	7.03651e+08
Dothistromin	180882	282583	2.53135e+06	2.37543e+06	1.90523e+06	1.45985e+06	3.58714e+06	4.49662e+06	2.25629e+07	1.50467e+07	3.51064e+07	1.88225e+07	0	0	0	0	0	0
Doxazosin	0	0	0	0	0	0	0	0	0	0	0	0	6022.42	2460.16	2507.29	659379	709547	782941
Doxycycline	0	0	0	0	0	0	0	0	0	0	0	0	47024.4	454961	502249	555343	614541	679812
D-Pantethine	0	0	0	0	0	0	0	0	0	0	0	0	1.54167e+06	1.71867e+06	2973.73	2.05536e+06	2.19205e+06	2.29283e+06
D-Phenyllactic acid	726857	359700	1.21699e+07	1.18489e+07	3.5154e+06	3.70964e+06	0	0	67814.6	0	0	973660	0	0	0	0	0	0
D-Prephenyllactate	484657	3.82689e+07	277268	8.88343e+06	769193	615781	370315	337402	554300	398198	3.92685e+06	230205	0	0	0	0	0	0
D-Ribose	4.14153e+07	3.32644e+07	1.61817e+07	1.99914e+07	1.82825e+07	1.92031e+07	8.96902e+06	1.25946e+07	2.14493e+07	1.74595e+07	1.10058e+07	1.49823e+07	3.16134e+08	2.23823e+08	7.48985e+08	8.19673e+08	7.89562e+08	7.7896e+08
D-Ribose 5-diphosphate	942547	879705	185065	1.56165e+06	101830	76638.5	118749	269067	1.26298e+06	1.1303e+06	36679.3	1.55095e+06	0	0	0	0	0	0
D-Ribulose 1,5-bisphosphate	0	0	0	0	0	0	0	0	0	0	0	0	4.87115e+06	3.23794e+06	678298	2.76268e+06	2.90643e+06	2.58712e+06
D-Ribulose 5-phosphate	0	0	0	0	0	0	0	0	0	0	0	0	12891	15180.5	8252.45	8443.43	17866.5	22161.3
dTDP	0	0	0	0	0	0	0	0	0	0	0	0	4.51149e+06	1.24308e+07	3.65509e+06	5.51814e+06	5.41639e+06	4.52976e+06
dTDP-3,4-dioxo-2,6-dideoxy-D-glucose	4.40681e+06	3.77551e+06	1.78016e+06	1.73003e+06	2.53345e+06	2.64441e+06	3.1364e+06	3.77975e+06	4.87676e+06	5.16642e+06	1.31424e+07	3.04829e+06	0	0	0	0	0	0
dTDP-3-amino-2,3,6-trideoxy-4-keto-D-glucose	8967.85	3262.17	183267	89142	195402	175665	17718.6	2893.68	504245	605870	0	53215.9	0	0	0	0	0	0
dTDP-3-amino-3,4,6-trideoxy-D-glucose	0	4604.7	21663.7	0	10459.2	31865.3	19994.9	0	1.04039e+06	469859	0	261491	0	0	0	0	0	0
dTDP-4-oxo-2,3,6-trideoxy-D-glucose	471126	525834	2.86407e+06	2.50183e+06	2.29856e+06	2.26277e+06	809729	865582	2.00315e+06	1.86297e+06	4.42942e+06	2.14517e+06	0	0	0	0	0	0
dTDP-4-oxo-2,6-dideoxy-L-allose	382487	443438	187485	205186	105367	118486	54525.7	89179.5	0	3361.5	20594.9	9613.99	0	0	0	0	0	0
dTDP-4-oxo-5-C-methyl-L-rhamnose	24323.4	31729.2	169348	197310	248821	319820	15549	64435.1	2633.88	5002.22	235476	232040	0	0	0	0	0	0
dTDP-5-dimethyl-L-lyxose	118232	0	142890	120683	193278	205859	85669.9	0	0	0	0	0	0	0	0	0	0	0
dTDP-6-deoxy-beta-L-talose	146854	155471	788952	779095	204626	235787	54103.9	120963	6450.25	2940.9	0	0	0	0	0	0	0	0
DTDP-alpha-D-glucose(2-)	2342.03	2682.93	12494.9	0	4451.19	19979.9	129220	196336	8606.11	67060.4	0	1682.3	0	0	0	0	0	0
dTDP-beta-L-rhodinose	526906	484268	4.61169e+06	5.53486e+06	4.39148e+06	4.86123e+06	1.07639e+06	1.29213e+06	4.67038e+06	3.67768e+06	5.86871e+06	3.51146e+06	0	0	0	0	0	0
dTDP-D-galacturote	910099	842489	1.78208e+06	2.32535e+06	1.25317e+06	1.54125e+06	2.10442e+06	3.06165e+06	1.31626e+06	1.56285e+06	90613.4	399661	0	0	0	0	0	0
dTDP-D-mycaminose	1.02678e+06	1.21004e+06	65643.8	88295.1	274201	305636	36279.1	130414	0	0	0	0	0	0	0	0	0	0
dTDP-glucose	1.3657e+06	1.01097e+06	2.21877e+06	2.27469e+06	2.89201e+06	3.14026e+06	1.01161e+06	1.40979e+06	3.01938e+06	3.94851e+06	0	583496	0	0	0	0	0	0
dTDP-L-mycarose	533505	571248	0	0	0	0	12175.9	56869.8	0	0	0	0	0	0	0	0	0	0
dTDP-L-olivose	0	0	0	0	0	0	0	22672.6	171652	127082	0	164210	0	0	0	0	0	0
D-Threonate	0	0	0	0	0	0	0	0	0	0	0	0	8.42274e+07	4.91816e+06	1.71572e+08	1.64341e+08	1.79586e+08	2.96467e+08
dTMP	0	0	0	0	0	0	0	0	0	0	0	0	882578	998626	1.12379e+06	1.25415e+06	1.38353e+06	1.50373e+06
DTP	2.11468e+06	2.36068e+06	4.8687e+06	5.87279e+06	1.23671e+07	1.30415e+07	1.7617e+06	1.67363e+06	1.62832e+06	2.08207e+06	4.428e+06	3.93301e+06	0	0	0	0	0	0
dUDP	118856	1.25462e+06	63827.5	44376.5	266867	254166	1624.85	3811.51	0	5493.41	0	194902	0	0	0	0	0	0
Dulcin	0	0	0	0	0	0	0	0	0	0	0	0	19242.8	7222.46	23106.1	12279.5	9479.34	31570
dUMP	44493.5	30572.7	703599	848020	633009	737293	5012.84	25541.5	15326.4	0	50552.4	11153.5	5.09208e+06	25665.3	5.20547e+06	20457.3	54539.3	325882
DuP 697	14220.6	9624.33	2.13541e+06	2.17383e+06	1.52313e+06	387141	70258.5	152664	634370	596803	507179	1.00661e+06	0	0	0	0	0	0
D-Xylitol	0	0	0	0	0	0	0	0	0	0	0	0	4.41493e+07	4.16415e+07	1.21521e+08	1.25576e+08	9.78854e+07	9.60754e+07
D-Xylose	0	0	0	0	0	0	0	0	0	0	0	0	4.93556e+06	3.5491e+06	1.16334e+07	191755	3.83937e+06	4.24767e+06
(E)-2-Methylgeranyl diphosphate	1.46466e+07	1.70991e+07	6.41176e+06	6.88405e+06	8.20831e+06	6.86304e+06	1.59037e+07	2.45621e+07	3.38546e+07	3.03181e+07	6.60764e+07	4.72032e+07	0	0	0	0	0	0
(E)-3-(4-Hydroxyphenyl)-2-propenal	0	0	0	0	0	0	0	0	0	0	0	0	7.12388e+08	5.75092e+08	3.6619e+08	4.02355e+08	5.24441e+08	5.35145e+08
E-4031	0	0	0	0	0	0	0	0	0	0	0	0	505324	232986	1.03946e+06	973995	931294	904621
Ecgonine	0	0	0	0	0	0	0	0	0	0	0	0	2.85027e+06	514516	2.67257e+06	2.4686e+06	2.70656e+06	3.28701e+06
Ectoine	0	0	0	0	0	0	0	0	0	0	0	0	42275.3	29263.9	1.16729e+06	1.27741e+06	1.4439e+06	28468.5
EDTA	6.28552e+06	5.56157e+06	1.66113e+08	1.89779e+08	1.20621e+08	1.25917e+08	3.30073e+06	4.50177e+06	8.30453e+06	1.08856e+07	1.7239e+07	1.20459e+07	0	0	0	0	0	0
Efavirenz	0	0	0	0	0	0	0	0	0	0	0	0	3.09686e+06	4.84224e+06	8.73679e+06	1.1447e+07	1.76635e+07	2.0498e+07
Eicosadienoic acid	1.79567e+08	1.9185e+08	4.99061e+09	5.0699e+09	3.62156e+09	3.82816e+09	2.83024e+08	3.61105e+08	1.38695e+09	1.20015e+09	1.79161e+09	1.11682e+09	0	0	0	0	0	0
Eicosapentaenoic acid	2.96761e+07	3.36559e+07	3.01395e+08	3.51476e+08	2.37894e+08	2.5492e+08	4.97936e+07	7.56941e+07	1.1015e+08	9.94449e+07	2.77897e+08	1.92556e+08	0	0	0	0	0	0
Ellagic acid	0	0	0	0	0	0	0	0	0	0	0	0	475892	505889	544454	593465	655562	734331
Ellipticine	0	0	0	0	0	0	0	0	0	0	0	0	700195	380754	125357	243564	120162	4488.06
Emblicanin A	0	0	8.81897e+06	9.2318e+06	4.99786e+06	5.10187e+06	0	0	0	0	0	0	0	0	0	0	0	0
Emblicanin B	2.20701e+06	2.09966e+06	2.00606e+06	2.12423e+06	1.34145e+06	1.56456e+06	3.96443e+06	2.71747e+06	5.52397e+06	4.2102e+06	0	407003	0	0	0	0	0	0
Emodin	0	0	0	0	0	0	0	0	0	0	0	0	694071	735285	782488	836173	896749	964366
Enalapril	0	0	0	0	0	0	0	0	0	0	0	0	351842	56171.3	26169.5	10472.5	84981.9	12816
Enalaprilat	0	0	0	0	0	0	0	0	0	0	0	0	1.39536e+06	2.20441e+07	1.41607e+06	1.50997e+06	1.41448e+06	1.29043e+06
Endothal-disodium	211623	196290	193493	361276	1.15305e+06	1.39133e+06	5621.52	8079.47	3411.05	2865.22	117106	64291.7	0	0	0	0	0	0
Endothion	2.96426e+08	3.22404e+08	1.28007e+09	1.72828e+09	9.73096e+08	1.1938e+09	1.99585e+08	2.60192e+08	7.04714e+08	6.0193e+08	2.0011e+09	4.5082e+08	0	0	0	0	0	0
Enilcozole	133245	137413	483558	432398	154525	201526	171515	130084	121169	141399	1.7346e+06	107634	0	0	0	0	0	0
Enniatin B	0	0	0	0	0	0	0	0	0	0	0	0	5454.76	4346.6	628414	5635.28	893896	1.0983e+06
ent-Epicatechin-(4alpha-&gt;8)-ent-epicatechin 3'-gallate	672735	511585	1.88497e+06	1.8541e+06	2.21755e+06	2.29286e+06	528452	751937	1.07036e+06	601449	2.07641e+06	1.0201e+06	0	0	0	0	0	0
Enterodiol	0	0	0	0	0	0	0	0	0	0	0	0	16821.6	83522.7	2.10298e+06	7249.75	2.35658e+06	2.53744e+06
Ephedrannin A	0	0	1.10391e+07	1.15662e+07	1.17247e+07	1.33874e+07	30593.3	8699.07	0	0	1.41627e+06	113585	0	0	0	0	0	0
Epiandrosterone	0	0	0	0	0	0	0	0	0	0	0	0	435694	307890	598792	573075	827270	1.15179e+06
Epicatechin	0	0	0	0	0	0	0	0	0	0	0	0	220666	62728.8	40416.3	29160.3	8443.21	6953.58
(-)-Epigallocatechin	0	0	0	0	0	0	0	0	0	0	0	0	64319.3	51383	25995.4	32644.5	16714.2	14695.1
Epitheaflagallin 3-O-gallate	0	5275.98	3.70507e+06	4.25063e+06	3.59754e+06	3.88135e+06	0	4738.98	26485	10714.3	0	81690.8	0	0	0	0	0	0
Epothilone B	0	0	0	0	0	0	0	0	0	0	0	0	48453.1	73146.8	7804.11	2.68065e+06	2.84845e+06	3.02897e+06
Epoxymurin-A	197830	187018	132737	106617	108510	114045	147957	151124	100165	152715	1.78917e+06	149329	0	0	0	0	0	0
Eprosartan	0	0	0	0	0	0	0	0	0	0	0	0	1.33946e+06	959562	2.34399e+06	2.36836e+06	1.89469e+06	1.97925e+06
epsilon-(gamma-L-Glutamyl)-L-lysine	0	0	0	0	0	0	0	0	0	0	0	0	5.8187e+07	5.31853e+07	4.19839e+06	5.15646e+06	8.91945e+06	8.50354e+06
Equilin	0	0	0	0	0	0	0	0	0	0	0	0	81747.2	112570	144807	131363	180465	193089
Equol	0	0	0	0	0	0	0	0	0	0	0	0	46341.1	30687.9	149830	240840	141097	191012
Ergocalciferol	0	0	0	0	0	0	0	0	0	0	0	0	229007	88689	15632.3	16443.4	2173.18	2448.74
Ergonovine	0	0	0	0	0	0	0	0	0	0	0	0	311357	317943	664246	547878	750232	845443
Eriodictyol	0	0	0	0	0	0	0	0	0	0	0	0	1.78245e+06	1.20238e+06	153683	190359	8813.7	17885.5
Erucic acid	3.26026e+06	3.1061e+06	2.20135e+08	2.04504e+08	1.05893e+08	1.24385e+08	1.68986e+06	2.32454e+06	1.21671e+07	9.21191e+06	1.19882e+07	8.18378e+06	0	0	0	0	0	0
Erucoylacetone	1.77173e+06	109787	1.40549e+06	1.03097e+06	1.50922e+06	1.54194e+06	274443	118275	2.91003e+06	1.94528e+06	18859.4	550696	0	0	0	0	0	0
Erythromycin C	119150	114945	0	0	0	0	155731	22924.9	341257	165170	0	129944	0	0	0	0	0	0
Eschscholtzxanthin	588667	538159	208087	413589	311839	317687	412889	395458	423007	164461	4.63563e+06	378547	0	0	0	0	0	0
Esculin	0	0	0	0	0	0	0	0	0	0	0	0	4.53184e+06	6.00816e+06	7.99554e+06	1.04799e+07	1.30948e+07	1.4986e+07
Estradiol	0	0	0	0	0	0	0	0	0	0	0	0	155118	109547	116111	135100	137242	126997
Estradiol-17beta 3-sulfate	0	0	0	0	0	0	0	0	0	0	0	0	661816	751940	851676	5127.69	1.07014e+06	5325.88
Estradiol valerate	0	0	0	0	0	0	0	0	0	0	0	0	62258.6	1.99603e+06	367387	439449	2.40302e+06	2.62971e+06
Estragole	0	0	0	0	0	0	0	0	0	0	0	0	1.38641e+07	1.08662e+07	3.65628e+06	3.58044e+06	4.70372e+06	2.91952e+06
Estramustine phosphate sodium	6.44184e+07	8.76112e+07	5.92969e+07	5.51739e+07	1.76042e+08	1.66604e+08	8.29281e+07	8.86826e+07	5.60607e+07	3.64508e+07	2.75499e+08	5.30469e+07	0	0	0	0	0	0
Estriol-16-Glucuronide	0	0	0	0	0	0	0	0	0	0	0	0	27373	8440.73	1.06796e+07	1.47736e+07	1.92867e+07	2.21577e+07
Estrone	0	0	0	0	0	0	0	0	0	0	0	0	2.46678e+07	1.29593e+07	3.16911e+06	29160.9	9.97678e+06	232509
Estrone glucuronide	0	0	0	0	0	0	0	0	0	0	0	0	1.3033e+07	233538	1.962e+06	1.91728e+06	5552.27	2.69233e+07
Estrone sulfate	0	0	0	0	0	0	0	0	0	0	0	0	176053	4456.39	8221.63	1.64271e+06	1.80741e+06	8439.16
Ethalfluralin	0	0	2.35894e+06	1.03659e+06	1.24958e+06	1.27853e+06	154227	183725	1.17983e+06	666204	491465	688638	0	0	0	0	0	0
Ethidimuron	0	0	0	0	0	0	0	0	0	0	0	0	1.65828e+06	1.69077e+06	1.76279e+06	20931.6	2.03861e+06	2.25888e+06
Ethiofencarb	0	0	0	0	0	0	0	0	0	0	0	0	1.63133e+06	1.32275e+06	1.32385e+06	1.43106e+06	1.43106e+06	1.30256e+06
Ethionamide	0	0	0	0	0	0	0	0	0	0	0	0	638220	551879	683443	678720	854768	889760
Ethiprole	1.33123e+06	1.44448e+06	1.06975e+06	1.23343e+06	1.28285e+06	765870	731224	912097	432521	433634	4.40955e+06	410803	0	0	0	0	0	0
Ethosuximide	0	0	0	0	0	0	0	0	0	0	0	0	41362.1	36594.7	33302.2	57483.3	44775.2	56653.8
Ethoxyquin	0	0	0	0	0	0	0	0	0	0	0	0	225925	31051.2	48269.7	18487.5	2.88333e+06	3263.01
Ethyl hexadecanoate	1.51147e+07	1.6589e+07	1.55637e+07	1.75388e+07	1.85822e+07	2.16392e+07	1.77072e+07	1.51812e+07	1.0796e+08	7.45846e+07	1.82232e+08	1.10823e+07	0	0	0	0	0	0
Ethyl oleate	965125	930658	6.00725e+06	2.82263e+08	1.99268e+08	2.70684e+06	282299	584190	2.29434e+06	1.40905e+06	4.81625e+06	1.31292e+06	0	0	0	0	0	0
Etidronic acid	0	0	0	0	0	0	0	0	0	0	0	0	27748.6	32744.8	32199.8	34970.5	36867	83985.1
Etobenzanid	824083	1.12297e+06	262046	615833	332785	622644	1.41711e+06	1.82156e+06	3.73699e+06	3.1732e+06	4.08837e+06	4.34491e+06	0	0	0	0	0	0
Etodolac	0	0	0	0	0	0	0	0	0	0	0	0	48313.8	47526.4	44707.8	18937.8	19705.6	11801.4
Etomidate	0	0	0	0	0	0	0	0	0	0	0	0	447784	4192.08	9783.98	5505.3	1.02772e+06	1.30844e+06
(+)-Eudesmin	0	0	0	0	0	0	0	0	0	0	0	0	3037.3	4955.46	892789	2065.66	1.02184e+06	1.11923e+06
Eudistomin C	0	0	1.78897e+06	1.63e+06	1.04181e+06	1.13076e+06	10420.1	52652.5	580347	207315	0	112183	0	0	0	0	0	0
Eudistomin G	197501	225298	91770.4	55220.4	4598.83	2561.74	0	8620.37	36862.9	28259.6	0	0	0	0	0	0	0	0
Eujambin	0	0	7.30149e+06	1.52117e+07	1.31249e+07	2.28383e+07	28980.5	9144.33	3.65319e+06	2.16003e+06	2.41459e+06	7.61458e+06	0	0	0	0	0	0
Eupatilin	0	0	0	0	0	0	0	0	0	0	0	0	2940.58	938602	949853	994856	1.07743e+06	1.20843e+06
Evodiamine	0	0	0	0	0	0	0	0	0	0	0	0	82618.7	72624.8	3.28268e+06	3041.44	189916	381552
Exemestane	0	0	0	0	0	0	0	0	0	0	0	0	3.86356e+06	8794.67	4134.15	6961.06	21685.8	17264.1
FAD	15720	21321.8	5.64402e+06	5.246e+06	3.13017e+06	3.16356e+06	40462.4	50466.6	673731	716045	181358	607465	1.78965e+06	748049	416508	1.96621e+06	4.5213e+06	2.96463e+06
FADH2	0	0	2.40296e+06	2.49076e+06	1.14122e+06	1.19085e+06	0	0	0	0	23450.8	0	0	0	0	0	0	0
Falcarindiol	0	0	0	0	0	0	0	0	0	0	0	0	2985.99	1.11243e+06	1.05353e+06	1.04136e+06	1.06665e+06	1.12811e+06
Famoxadone	0	0	0	0	0	0	0	0	0	0	0	0	3075.35	13782.3	8477.18	18889.8	9827.95	18887.3
Farnesyl triphosphate	4.63111e+06	5.44081e+06	1.55937e+07	1.81051e+07	2.43926e+07	2.55956e+07	4.17783e+06	5.30597e+06	1.70186e+07	1.06251e+07	3.30446e+07	2.27991e+07	0	0	0	0	0	0
Fasciculic acid B	264111	244233	171876	185329	136829	115751	186141	160540	109802	150154	1.89989e+06	150049	0	0	0	0	0	0
Fastigilin B	0	0	0	0	0	0	0	0	0	0	0	0	1.67877e+06	276723	621273	609073	603785	604431
Fe-coproporphyrin III	1.61834e+07	1.55264e+07	1.11031e+07	1.16652e+07	1.36134e+07	1.69864e+07	1.3577e+07	1.40164e+07	1.37148e+07	1.15919e+07	1.18451e+08	8.22385e+06	0	0	0	0	0	0
Felodipine	2.26586e+06	2.36582e+06	2.64122e+07	2.93775e+07	2.30602e+07	2.41109e+07	0	6348.77	211596	799134	37618.1	203092	0	0	0	0	0	0
Fenamiphos	0	0	0	0	0	0	0	0	0	0	0	0	4.043e+06	1.65477e+06	467303	689639	197715	357693
Fenclorim	510011	764519	2.09547e+06	2.38787e+06	1.09069e+06	1.28416e+06	889493	904745	1.06727e+06	914073	9.65482e+06	875360	0	0	0	0	0	0
Fenhexamid	0	0	0	0	0	0	0	0	0	0	0	0	8249.57	5023.62	243980	1204.27	283735	2938.42
Fenitrothion	0	0	0	0	0	0	0	0	0	0	0	0	1.46563e+06	886929	5.35567e+06	1.55141e+06	9.25802e+06	1.17487e+07
Fenoldopam	0	0	0	0	0	0	0	0	0	0	0	0	78011.3	23865.1	9874.13	13022.2	8081.7	8064.24
Fenoxanil	2.66945e+06	2.6694e+06	72095.1	112065	76535.1	69119.8	0	0	17165.4	49085.9	75463.7	226531	0	0	0	0	0	0
Fenpiclonil	662677	759940	820866	797330	1.85595e+06	1.8182e+06	168034	264730	1.14853e+06	1.514e+06	0	891784	0	0	0	0	0	0
Fentin hydroxide	29695	46421	10435.5	28813.9	28306.5	24547.5	14525.4	21140.3	50744.5	42520.7	179965	31122.5	0	0	0	0	0	0
Fenvalerate	681250	568060	0	0	0	0	0	0	0	0	0	0	0	0	0	0	0	0
Ferimzone	5.58843e+06	4.79823e+06	2.98105e+07	2.05576e+07	2.82332e+07	1.70069e+07	5.95638e+06	7.81571e+06	1.66181e+07	8.5025e+06	3.78057e+07	8.86592e+06	0	0	0	0	0	0
Ferric glucote	956364	1.0415e+06	686862	898245	441500	489162	515314	1.06136e+06	1.00622e+06	434595	1.13394e+07	689600	0	0	0	0	0	0
Ferrichrome	4.26099e+07	4.5884e+07	373863	9.71797e+06	1.49722e+07	1.84164e+07	264138	5.66936e+06	2.29625e+06	1.61728e+06	8.89316e+07	1.30935e+06	0	0	0	0	0	0
Ferrioxamine	1.12367e+06	941489	0	4.5055e+07	15823	1.25022e+07	10718.1	3.53353e+06	988775	4063.64	3.53667e+08	16600.9	0	0	0	0	0	0
Ferroxamine	1.49768e+08	9.54078e+07	2.33913e+08	2.47066e+08	2.53784e+08	2.68201e+08	1.14403e+08	1.0988e+08	1.50316e+08	1.43068e+08	6.28996e+08	1.22899e+08	0	0	0	0	0	0
Fexofenadine	0	0	0	0	0	0	0	0	0	0	0	0	2.70301e+08	2.42368e+08	5.97193e+08	8.05201e+08	1.05978e+09	1.25359e+09
Fezaflor	320542	182376	1.20517e+06	1.0707e+06	944119	1.25317e+06	1.76541e+06	2.38537e+06	1.72768e+06	1.49987e+06	2.25262e+06	1.68183e+06	0	0	0	0	0	0
Filiforminol	2.89159e+06	1.01614e+06	1.78005e+06	2.35109e+06	3.16949e+06	2.30392e+06	241839	861737	551969	271285	1.84139e+06	781998	0	0	0	0	0	0
Fisetin	0	0	0	0	0	0	0	0	0	0	0	0	3.05617e+06	5.44293e+06	5.04485e+06	1.90756e+06	3.08892e+06	4.9057e+06
Flecainide	0	0	0	0	0	0	0	0	0	0	0	0	1.17374e+06	1.29254e+06	1.42877e+06	1.58483e+06	1.76298e+06	1.96488e+06
Fluazifop	4.48074e+06	3.59952e+06	971449	1.42073e+07	1.26691e+07	1.42894e+07	2.83304e+06	2.32628e+06	4.8448e+06	3.55184e+06	2.09004e+07	366953	1.91477e+07	1.3431e+07	1.04613e+07	1.05374e+07	8.53924e+06	8.14226e+06
Fluazinam	0	0	0	0	0	0	0	0	0	0	0	0	312568	565244	8.9361e+06	8.32371e+06	1.10456e+07	1.257e+07
Flucarbazone-sodium	8.23087e+06	5.20557e+06	2.82708e+07	2.83118e+07	1.87224e+07	2.14149e+07	5.16731e+06	3.14559e+06	6.54895e+06	7.07894e+06	5.67076e+07	7.6792e+06	0	0	0	0	0	0
Flucloxacillin	506667	391058	396760	327395	266525	271347	337554	317223	395850	216820	3.20862e+06	327083	0	0	0	0	0	0
Fluconazole	0	0	0	0	0	0	0	0	0	0	0	0	53454.7	51765.3	36011.5	21358.8	21622.1	17898.8
Fludarabine	680781	638512	202219	196419	805781	835259	0	0	0	0	0	76594.4	0	0	0	0	0	0
Fludioxonil	0	0	0	0	0	0	0	0	0	0	0	0	8.92915e+07	2.71781e+08	93.3142	93.3142	93.3142	93.3142
Fludrocortisone	0	0	0	0	0	0	0	0	0	0	0	0	3.65542e+06	9.62727e+06	3067.4	12168.3	4.46635e+06	4.86073e+06
Flufecet	221750	212802	26762	534569	15226.4	101426	30753.4	177152	59039.7	28177.5	1.98127e+06	35389.7	0	0	0	0	0	0
Flufemic acid	1.04173e+06	5.00476e+06	2.02253e+07	1.51872e+07	2.59095e+07	2.27294e+06	304019	1.61945e+06	1.51155e+07	1.12556e+07	1.84902e+07	1.29726e+07	0	0	0	0	0	0
Flumethasone	0	0	0	0	0	0	0	0	0	0	0	0	3.3102e+06	309133	104204	44930.9	1.8709e+06	1.58744e+06
Flumetsulam	0	0	0	0	0	0	0	0	0	0	0	0	9.87655e+06	2.1452e+07	4.57988e+07	7.70833e+07	4.27038e+07	7.08296e+07
Flumioxazin	0	0	0	0	0	0	0	0	0	0	0	0	177890	143578	173363	164454	203402	236635
Fluo-3	0	0	1.17756e+07	1.04761e+07	1.11225e+07	1.15844e+07	0	9463.71	3119.33	5797.07	0	53836.8	0	0	0	0	0	0
Fluocinonide	0	0	0	0	0	0	0	0	0	0	0	0	1509.3	623760	620709	642238	689701	769977
Fluoroacetyl-CoA	1.72571e+06	2.55366e+06	808689	1.12279e+06	2.00039e+06	2.47937e+06	849033	4.16956e+06	209462	216316	4.53858e+07	1.17859e+06	0	0	0	0	0	0
Fluoroimide	1.97372e+06	2.01743e+06	0	0	167839	1.73837e+06	74599.8	27736.1	37641	103924	722680	0	0	0	0	0	0	0
Fluorouracil	0	0	0	0	0	0	0	0	0	0	0	0	681993	667182	615843	621202	729417	790093
Fluphenazine	0	0	0	0	0	0	0	0	0	0	0	0	1.22995e+06	1.31217e+06	1.41376e+06	1.53877e+06	1.69259e+06	1.88211e+06
Flupropate	2.16218e+07	1.97075e+07	2.59843e+07	2.42935e+07	4.36811e+07	4.2983e+07	5.46957e+07	5.13105e+07	3.4691e+07	3.09465e+07	4.52396e+07	3.01551e+07	0	0	0	0	0	0
Flupyrsulfuron-methyl sodium	3.81172e+06	3.16769e+06	1.99896e+06	1.59346e+06	1.64621e+06	1.6723e+06	3.19368e+06	3.18755e+06	2.07807e+06	2.22302e+06	2.00174e+07	1.47779e+06	0	0	0	0	0	0
Flurazepam	0	0	0	0	0	0	0	0	0	0	0	0	145381	74607.2	117617	247168	61228.4	214294
Flurbiprofen	0	0	0	0	0	0	0	0	0	0	0	0	9.41397e+07	5.81366e+07	3.79276e+08	4.82753e+08	3.21491e+08	4.34848e+08
Flurochloridone	2.08463e+06	1.60687e+06	1.53307e+06	1.94805e+06	883697	1.01784e+06	1.2611e+06	1.83915e+06	462884	323763	1.28482e+06	449760	0	0	0	0	0	0
Flusulfamide	83787	66484.4	31666.5	78546.2	443783	442945	94134.9	137428	94353	54032.4	0	248087	0	0	0	0	0	0
Flutamide	2.86564e+06	675922	1.74744e+07	2.24746e+07	1.41013e+07	2.35403e+07	1.97952e+06	2.07284e+06	4.99994e+06	4.69815e+06	1.45213e+07	5.44646e+06	14601.4	8698.64	25879.7	42314.9	32330.1	65292.7
Flutolanil	0	0	0	0	0	0	0	0	0	0	0	0	13284.4	217780	37749.2	9076.82	15367.1	23248.3
Fluvastatin	0	0	0	0	0	0	0	0	0	0	0	0	103412	4.02947e+06	26737.1	294735	4.52913e+07	93.3142
FMLP	0	0	0	0	0	0	0	0	0	0	0	0	5.11515e+06	5.43741e+06	429689	176970	189276	351127
FMN	0	0	227443	175971	111806	107051	0	0	0	0	0	0	847953	811827	539258	786730	722516	624837
Folic acid	0	0	0	0	0	0	0	0	0	0	0	0	121777	11605.2	111705	147801	44177.6	54537.5
Fomesafen	0	0	0	0	0	0	0	0	0	0	0	0	3.55348e+06	4.88535e+06	1.64347e+06	2.35273e+06	2.33819e+06	1.97864e+06
Forchlorfenuron	0	0	0	0	0	0	0	0	0	0	0	0	3.0407e+06	2.78012e+06	2.64831e+06	2.60369e+06	8944.54	1215.99
Formamidopyrimidine nucleoside triphosphate	105180	278511	19062.2	14544	143287	60015.8	189969	135854	0	2558.35	90223.3	337982	0	0	0	0	0	0
Formononetin	0	0	0	0	0	0	0	0	0	0	0	0	35276.7	58757.2	84018.4	57902.6	89046.6	96196.8
Formyl phosphate	6.77776e+07	5.38239e+07	5.36903e+07	6.12113e+07	4.1923e+07	5.76854e+07	6.03383e+07	4.19336e+07	8.04925e+07	6.16785e+07	2.61449e+08	5.16278e+07	0	0	0	0	0	0
Fosinopril	0	0	0	0	0	0	0	0	0	0	0	0	1.44016e+07	1.51603e+07	1.51923e+07	1.17444e+07	6.06119e+07	3.33745e+07
Fospropofol	0	0	1.33999e+06	1.50573e+06	857774	697267	9755.5	0	191012	126989	0	75398.8	0	0	0	0	0	0
Fraxidin	0	0	0	0	0	0	0	0	0	0	0	0	3.44545e+06	1864.51	3.52577e+06	3.63937e+06	4639.11	12497.1
Fraxin	110253	149207	145735	81893.2	107056	183092	83670.2	107375	175259	69747.7	1.42469e+06	33649.4	0	0	0	0	0	0
Fructose 1,6-bisphosphate	0	0	0	0	0	0	0	0	0	0	0	0	8.32237e+08	1.30386e+09	7.63828e+08	4.08623e+08	8.99382e+08	9.41646e+08
Fucofuroeckol B	653934	693538	173239	195491	0	0	0	0	0	0	0	0	0	0	0	0	0	0
Fucose 1-phosphate	0	0	0	0	0	0	0	0	0	0	0	0	499472	3268.07	579904	617678	651987	681538
Fumaric acid	0	0	0	0	0	0	0	0	0	0	0	0	5.24012e+06	3.80204e+06	7.77417e+06	9.1245e+06	290578	364710
Fumitremorgin A	0	0	0	0	0	0	0	0	0	0	0	0	396951	2976.78	758170	1054.79	891077	3030.16
Fumonisin B2	0	0	0	0	0	0	0	0	0	0	0	0	22277.3	3.9835e+06	4.6048e+06	5.1989e+06	5.69308e+06	6.02051e+06
Fungichromin	0	0	0	0	0	0	0	0	0	0	0	0	3.3179e+06	2.63888e+06	1.02574e+06	3.8201e+06	1.86036e+06	4.23568e+06
Furamizole	327152	397108	442676	807890	1.21383e+06	1.13597e+06	454943	683782	609482	565470	1.52249e+06	1.34141e+06	0	0	0	0	0	0
Furathiocarb	0	0	0	0	0	0	0	0	0	0	0	0	1.83677e+06	1.84678e+06	1.88874e+06	1.96175e+06	2.06711e+06	2.20763e+06
Furcozole-cis	0	0	166919	168836	75894.2	89670.1	0	11491.7	23220.9	50417.2	0	122228	0	0	0	0	0	0
Furosemide	0	0	0	0	0	0	0	0	0	0	0	0	501200	540213	584072	633130	687580	747282
Fusaroskyrin	1.4279e+06	851637	2.72471e+07	2.4919e+07	1.21866e+07	1.19728e+07	1.11697e+06	1.11626e+06	3.78359e+06	2.21427e+06	6.46787e+06	3.43187e+06	0	0	0	0	0	0
Fusidic Acid	0	0	0	0	0	0	0	0	0	0	0	0	3.61943e+06	3.67018e+06	3.74701e+06	3.84875e+06	3.97456e+06	4.12341e+06
Galactaric acid	3.49523e+07	2.51065e+07	1.23864e+07	1.35642e+07	2.64853e+06	2.66266e+06	1.36307e+07	1.17437e+07	1.00204e+07	8.31629e+06	5.14351e+06	6.77875e+06	4.19698e+06	4.8576e+06	5.64844e+06	297860	675354	1.16798e+06
Galactitol	0	0	0	0	0	0	0	0	0	0	0	0	539762	617483	636014	689736	720077	739670
Galactonic acid	0	0	0	0	0	0	0	0	0	0	0	0	2.2489e+07	1.84478e+07	6.30651e+07	6.76958e+07	6.35083e+07	6.57522e+07
Galactose 1-phosphate	198368	374337	6.42379e+06	4.76094e+06	3.37131e+06	3.92374e+06	607691	647485	6.41336e+06	5.82249e+06	1.52253e+07	1.408e+07	0	0	0	0	0	0
Galactosylsphingosine	0	0	0	0	0	0	0	0	0	0	0	0	6.56947e+06	2.38829e+06	2.60066e+06	2.11396e+06	1.08802e+07	1.3465e+07
Galacturonic acid	0	0	0	0	0	0	0	0	0	0	0	0	5.4656e+07	4.97093e+07	4.38043e+07	4.79375e+07	4.00028e+07	3.76084e+07
Gallagic acid	3.546e+06	3.74366e+06	0	0	0	0	808273	829366	5.0885e+06	4.71101e+06	749303	869540	0	0	0	0	0	0
Gallate	0	0	0	0	0	0	0	0	0	0	0	0	412348	584976	564668	428520	661883	639321
Gallocatechin-(4alpha-&gt;8)-epigallocatechin	3.67997e+07	4.68748e+07	1.11056e+09	1.14138e+09	9.81962e+08	1.03449e+09	2.3214e+07	3.0543e+07	8.0102e+07	6.57411e+07	1.37125e+08	1.16314e+08	0	0	0	0	0	0
Gallocatechin-(4alpha-&gt;8)-gallocatechin-(4alpha-&gt;8)-gallocatechin	0	9313.12	97911.7	62066	245580	186538	27093.9	0	87381.2	39751.2	0	48629.4	0	0	0	0	0	0
Gambogic acid	0	0	0	0	0	0	0	0	0	0	0	0	82416	7638	3.50335e+06	10099.3	30970	3.16536e+06
gamma-Amino-gamma-cyanobutanoate	0	0	0	0	0	0	0	0	0	0	0	0	1.90208e+08	1.51097e+08	6.15638e+07	6.90331e+07	7.71324e+07	8.48291e+07
gamma-Glutamylalanine	0	0	0	0	0	0	0	0	0	0	0	0	2.52616e+08	2.19709e+08	4.99097e+07	5.53008e+07	9.73076e+07	1.08088e+08
gamma-Glutamylcysteine	0	0	0	0	0	0	0	0	0	0	0	0	2.27009e+07	3.41578e+07	6.78608e+07	5.79381e+07	6.70053e+07	6.16763e+07
Gamma-Glutamyl-Se-methylselenocysteine	565230	550558	318816	369156	639376	610962	26758.3	29774.5	0	3212.34	40031.8	43319.4	0	0	0	0	0	0
gamma-L-Glutamyl-S-(hercyn-2-yl)-L-cysteine S-oxide	0	0	0	0	0	0	0	0	0	0	0	0	4.71092e+06	3.31181e+06	256897	309448	543024	497504
Gamma-Linolenic acid	487963	386775	8.4036e+06	6.75571e+06	2.56275e+06	4.29251e+06	225644	321606	41774.3	460465	1.45092e+06	226926	0	0	0	0	0	0
Gamma-Tocotrienol	0	0	0	0	0	0	0	0	0	0	0	0	4.04787e+06	2.01311e+06	5.28675e+06	5.67904e+06	2.09298e+07	2.09699e+07
Gardenoside	0	0	0	0	0	0	0	0	0	0	0	0	3.22924e+06	3.77643e+06	1.40537e+06	1.28699e+06	1.01031e+06	267575
Gatifloxacin	0	0	0	0	0	0	0	0	0	0	0	0	17593	9450.4	8089.77	39897.3	151770	5.46364e+06
GDP	107855	86501.2	101357	101443	92089.8	121980	58274.5	107292	62221.1	51863.6	1.20633e+06	83780.6	0	0	0	0	0	0
GDP-4-acetamido-4,6-dideoxy-alpha-D-mannose	492154	543389	1.26567e+06	1.32611e+06	785425	882811	45237.8	80373.8	109891	96188.9	424270	15206	0	0	0	0	0	0
GDP-4-amino-4,6-dideoxy-alpha-D-mannose	222174	266189	78536.6	96168.5	153136	140572	227949	454513	399225	417803	0	60070.6	0	0	0	0	0	0
GDP-4-dehydro-3,6-dideoxy-alpha-D-mannose	250188	293940	545134	443368	608231	635462	294642	171475	305338	133845	74660.9	123246	0	0	0	0	0	0
GDP-4-dehydro-6-deoxy-D-mannose	9.53557e+06	3.73567e+06	5.23417e+06	5.7161e+06	4.58156e+06	6.38058e+06	3.95048e+06	9.56979e+06	6.59886e+06	7.46626e+06	3.40875e+07	2.04199e+06	0	0	0	0	0	0
GDP-L-fucose	0	0	0	0	0	0	0	0	0	0	0	0	1.0794e+06	718448	705864	641667	576676	720876
GDP-mannose	140681	303097	267620	263854	264423	309032	369079	549099	854141	190645	60486.3	79412.1	0	0	0	0	0	0
Gein	0	0	0	0	0	0	0	0	0	0	0	0	6499.93	889388	2.84646e+06	4.6486e+06	615083	993800
Geldanamycin	0	0	0	0	0	0	0	0	0	0	0	0	1.69586e+06	373245	2454.3	2.45609e+06	2.6173e+06	2.81124e+06
Gemcitabine	93441.1	68714.2	196775	265155	210697	220868	83032	95841.9	66086.3	40787.2	1.04639e+06	75368.4	502917	209924	65059	49741.3	2.10926e+06	2.28947e+06
Gemcitabine diphosphate	1.47797e+06	1.30079e+06	22515.3	29106.8	13564.2	10800.9	506633	417813	10554	4803.23	39245.2	10228.5	0	0	0	0	0	0
Gemcitabine triphosphate	409548	332392	587731	463295	355363	428633	0	0	0	0	0	0	0	0	0	0	0	0
Gemfibrozil	0	0	0	0	0	0	0	0	0	0	0	0	78237.2	3.41993e+06	52588.9	4.42872e+06	65361	5.49287e+06
Genipin	0	0	0	0	0	0	0	0	0	0	0	0	755609	750065	875286	986739	1.02671e+06	1.07072e+06
Genipin 1-beta-gentiobioside	0	0	684820	2.20019e+06	3.65897e+06	1.12836e+06	0	0	8462.95	0	0	16237.4	0	0	0	0	0	0
Geniposide	0	0	0	0	0	0	0	0	0	0	0	0	1.14278e+06	1.19991e+06	2218.41	5349.28	2378.84	1.62848e+06
Geniposidic acid	0	0	0	0	0	0	0	0	0	0	0	0	3101.21	10826.1	6443.34	6.15968e+06	12594.1	33455
Genistein	1.87815e+06	1.57449e+06	0	0	0	1923.09	0	0	0	0	0	0	0	0	0	0	0	0
Genistein 4',7-O-diglucuronide	2.98979e+06	2.27423e+06	1.0713e+06	607805	266952	884203	343854	907841	896896	89345.7	2.91367e+06	0	0	0	0	0	0	0
Genistin	0	0	0	0	0	0	0	0	0	0	0	0	789790	944883	3282.49	1.39709e+06	1.72759e+06	2.15849e+06
Gentisic acid	0	0	0	0	0	0	0	0	0	0	0	0	346739	282325	315641	365721	330654	351029
Geranylgeranyl bacteriochlorophyllide a	0	0	305020	360197	43132.7	66663.8	0	0	0	0	0	0	0	0	0	0	0	0
Geranylgeranyl-PP	0	0	0	0	0	0	0	0	0	0	0	0	1.35051e+07	1.20929e+07	93.3142	93.3142	93.3142	93.3142
GF 109203X	0	0	0	0	0	0	0	0	0	0	0	0	3.86876e+06	5.27201e+06	2.00831e+06	2.00837e+06	2.34506e+06	2.33733e+06
Gibberellin A124	0	0	0	0	0	0	0	0	0	0	0	0	5.36665e+07	1.41469e+07	68129.6	16866.1	1.06228e+06	1.05971e+06
Gibberellin A3	0	0	0	0	0	0	0	0	0	0	0	0	595721	284735	92611.7	92083.9	47712.6	34406
Gibberellin A5	0	0	0	0	0	0	0	0	0	0	0	0	7.46939e+06	2.80888e+06	586360	1.17604e+06	1.91445e+06	1.48941e+06
Gibberellin A53	0	0	0	0	0	0	0	0	0	0	0	0	3.8225e+06	3.97636e+06	4.19024e+06	4.47167e+06	4.83188e+06	5.28573e+06
Gibberellin A7	0	0	0	0	0	0	0	0	0	0	0	0	20111.5	10887	26421.2	10082.6	11899.8	4589.09
Gibberellin A8	0	0	0	0	0	0	0	0	0	0	0	0	34412.4	210429	1467.88	211766	225708	250294
Gibberellin A9	0	0	0	0	0	0	0	0	0	0	0	0	2.36206e+07	1.34728e+07	181581	352601	1.13189e+08	93.3142
Gingerol	0	0	0	0	0	0	0	0	0	0	0	0	2.62455e+07	2.14296e+07	2.56686e+07	2.56368e+07	1.71819e+07	2.07671e+07
Ginkgoic acid	567873	475870	233450	303481	246945	245501	200497	625484	583111	511884	4.13205e+06	837627	31072.1	1.73645e+07	1.8493e+07	61882.4	47117	90677.7
Ginkgolide C	0	0	0	0	0	0	0	0	0	0	0	0	6.0373e+06	3.13859e+06	3.3005e+06	3.35402e+06	2.00763e+06	2.2374e+06
Ginsenoside Re	0	0	0	0	0	0	0	0	0	0	0	0	1.64527e+06	14075.8	1.82816e+06	2.00515e+06	2.26547e+06	2.65011e+06
Glabranin	0	0	0	0	0	0	0	0	0	0	0	0	2.43182e+06	3873.9	3156.32	10749.6	3.3069e+06	3066.4
Gladiatoside A1	0	0	757713	794247	146449	148514	0	0	0	0	0	0	0	0	0	0	0	0
Gliadorphin	54544.3	47425.8	41992.3	39480.9	56122.7	44113.7	46000.8	32961.5	66460.9	37204.1	371407	34910	0	0	0	0	0	0
Gliclazide	649837	559640	861179	735283	696876	925249	9018.18	29085.3	214755	176217	0	281028	0	0	0	0	0	0
Glimepiride	0	0	0	0	0	0	0	0	0	0	0	0	6049.3	1.07157e+06	4067.24	2549.2	1.0663e+06	1.07469e+06
Glucoiberin	0	0	0	0	0	0	0	0	0	0	0	0	105746	109895	5.20928e+06	4.74148e+06	2.27267e+06	1.84253e+06
Gluconic acid	8.33638e+08	6.91573e+08	2.69875e+08	2.75792e+08	3.10509e+08	3.19263e+08	5.848e+07	5.7683e+07	5.70767e+07	4.82982e+07	2.33989e+08	1.40123e+08	7.35944e+08	8.01446e+08	1.52712e+09	1.32283e+09	7.7751e+08	7.74607e+08
Gluconolactone	0	0	0	0	0	0	0	0	0	0	0	0	1.4692e+06	2.94431e+06	3.03882e+06	3.53503e+06	4.03774e+06	5.7069e+06
Glucosamine 6-phosphate	0	0	0	0	0	0	0	0	0	0	0	0	1.70866e+06	1.77359e+06	2.65568e+06	1.96141e+06	3.71531e+06	2.12145e+07
Glucotropaeolin	0	0	0	0	0	0	0	0	0	0	0	0	2.75976e+06	5.37926e+06	5.10849e+06	6.06789e+06	5.81682e+06	6.52633e+06
Glutamylglutamic acid	3.04023e+06	2.34408e+06	7.52057e+06	7.87805e+06	9.83397e+06	1.00166e+07	1.83347e+06	2.29679e+06	2.27484e+06	1.89788e+06	7.85115e+06	2.24631e+06	0	0	0	0	0	0
Glutaric acid	8.93297e+07	7.03503e+07	4.70054e+07	4.78403e+07	7.4407e+07	7.68272e+07	2.41191e+07	2.11187e+07	2.51825e+06	2.48771e+06	1.3382e+08	6.47557e+07	0	0	0	0	0	0
Glutathione	0	0	0	0	0	0	0	0	0	0	0	0	9.97643e+06	1.55716e+07	1.65512e+07	1.61674e+07	2.06942e+07	1.91713e+07
Glyburide	0	0	0	0	0	0	0	0	0	0	0	0	937306	492548	595440	700390	795800	864710
Glyceric acid	0	0	0	0	0	0	0	0	0	0	0	0	5.47336e+07	4.93031e+07	1.47135e+08	1.65755e+08	1.09045e+08	1.60326e+08
Glycerol 1,2-didodecanoate 3-tetradecanoate	51654.3	0	0	21903.1	4338.14	3309.32	23896	9383.44	5109.72	38634.3	0	23853.7	0	0	0	0	0	0
Glycerol 1,2-dioctacosanoate	162693	206539	433143	344641	3.07643e+06	2.84117e+06	27673.7	10673.6	542204	179970	0	510317	0	0	0	0	0	0
Glycerol 1-(9Z-octadecenoate) 2-tetradecanoate 3-phosphate	0	0	108476	107411	80996.5	19602.6	0	0	0	0	0	0	0	0	0	0	0	0
Glycerol 3-phosphate	0	0	0	0	0	0	0	0	0	0	0	0	91610.1	65469.5	75336.1	83968.4	107027	110916
Glycerol trinonadecanoate	7887.84	10111.8	60392	42921.2	208036	247685	179202	234665	201507	110856	0	14914	0	0	0	0	0	0
Glycerol tritridecanoate	0	0	290344	185508	76200	105442	0	0	0	0	0	0	0	0	0	0	0	0
Glycitein	0	0	0	0	0	0	0	0	0	0	0	0	2.39802e+07	8842.8	197409	10685.4	240136	43885.4
Glycochenodeoxycholic acid	0	0	0	0	0	0	0	0	0	0	0	0	3.79534e+10	3.14398e+07	1.39052e+10	1.28707e+10	7.6549e+07	7.75698e+07
Glycocholic acid	1.65175e+09	1.53545e+09	1.19705e+08	8.25258e+07	2.18062e+08	2.36402e+08	2.51148e+09	2.62612e+09	1.06548e+07	9.34925e+06	7.43824e+08	6.21715e+08	5.3282e+09	2.01062e+08	1.18616e+09	1.17946e+09	5.16224e+06	6.24178e+06
Glycogen	5813.88	25377.4	5.22803e+06	4.36789e+06	3.42262e+06	4.14579e+06	64281.2	93403.6	440801	476861	199738	293832	0	0	0	0	0	0
Glycyl-glycine	0	0	0	0	0	0	0	0	0	0	0	0	1.3147e+08	1.05463e+08	2.55262e+07	2.40492e+07	2.31358e+07	2.63772e+07
Glycylleucine	0	0	0	0	0	0	0	0	0	0	0	0	3.86148e+08	9.36841e+07	4.71495e+06	6.50107e+06	4.71569e+06	4.84744e+06
Glycyrrhetinate	0	0	0	0	0	0	0	0	0	0	0	0	1.39813e+06	122219	9.18852e+06	8.7303e+06	7.96313e+06	7.08596e+06
Glyphosate-monoammonium	893599	1.38841e+06	2.09725e+06	2.07891e+06	3.59346e+06	4.25248e+06	966007	1.33816e+06	7.08171e+06	6.42016e+06	7.07144e+06	3.23512e+06	0	0	0	0	0	0
Glyphosine	250306	169737	59435.4	95992.1	54629.9	65755	152081	155999	119047	131011	1.93153e+06	59420.5	0	0	0	0	0	0
GMP	191678	162354	4.16446e+07	4.62248e+07	3.42073e+07	3.74265e+07	344156	382777	4.77098e+06	3.88741e+06	0	2.38231e+06	22259.8	4.4149e+06	162068	93.3142	93.3142	93.3142
Gomphrenin II	0	0	4259.12	798243	35414.6	242964	0	0	0	3846.93	2.64322e+06	7453.64	0	0	0	0	0	0
Grayanotoxin I	0	0	0	0	0	0	0	0	0	0	0	0	5855.63	2.10409e+07	24996.5	38832.9	14088.7	74850.6
Griseofulvin	0	0	0	0	0	0	0	0	0	0	0	0	298346	300258	635502	394543	385811	1.00761e+06
GTP-gamma-S	680210	610048	3.85638e+06	4.44212e+06	2.85276e+06	3.03564e+06	727046	966873	690290	730984	77875.9	181447	0	0	0	0	0	0
Guanidinosuccinic acid	0	0	0	0	0	0	0	0	0	0	0	0	1.12768e+08	2.5218e+07	1.20218e+08	2.63589e+08	9.51211e+07	2.58291e+08
Guanosine	9.91966e+06	9.50943e+06	0	0	56919.6	2489.54	4.13755e+06	4.35272e+06	1.80359e+06	1.75139e+06	6.63459e+06	6.7311e+06	0	0	0	0	0	0
Guanosine-5'-triphosphate	0	0	0	0	0	0	0	0	0	0	0	0	260139	880559	1.38002e+06	2.52206e+06	5.50887e+06	7.07398e+06
Gulonic acid	0	0	0	0	0	0	0	0	0	0	0	0	5.55733e+06	1.04342e+06	4.93533e+06	6.77041e+06	5.57122e+06	7.96522e+06
(-)-Guttiferone E	0	0	0	0	0	0	0	0	0	0	0	0	3.64983e+06	4.32074e+06	4301.24	7156.67	6075.55	5.23402e+06
Haematoxylin	0	0	0	0	0	0	0	0	0	0	0	0	4.13229e+06	96307.8	590804	372886	856448	388440
Halofuginone	70848.5	141008	73404.9	81546.3	245949	341936	1.31295e+06	383827	1.31958e+06	1.38162e+06	3.78695e+06	390262	0	0	0	0	0	0
Haloperidol glucuronide	1.50314e+06	1.0878e+06	1.08517e+06	931735	421066	386526	1.98167e+06	2.50085e+06	651986	588182	136051	801551	0	0	0	0	0	0
Haloxyfop	0	0	0	0	0	0	0	0	0	0	0	0	1.5805e+07	1.59812e+07	183699	67145	151542	170553
Harmalol	0	0	0	0	0	0	0	0	0	0	0	0	102938	61887.5	82634.4	30871.5	87082.6	74640.7
Harpagoside	0	0	0	0	0	0	0	0	0	0	0	0	21457.4	3592.71	771715	806615	861572	940336
HC-toxin	0	0	0	0	0	0	0	0	0	0	0	0	211598	225937	1.86725e+07	941630	872068	214773
Heme	0	0	96671.6	199444	109154	97289.8	0	0	0	0	0	0	0	0	0	0	0	0
Heparan sulfate	2.87815e+06	2.36952e+06	2.13947e+07	2.56129e+07	1.78485e+07	1.91966e+07	4.35131e+06	3.83724e+06	1.09973e+07	9.76643e+06	2.04616e+07	8.33535e+06	0	0	0	0	0	0
heparan sulfate alpha-D-glucosaminide	0	0	1.09771e+06	885203	789170	984350	0	0	7490.19	0	31907.8	16174	0	0	0	0	0	0
Heptadecanoic acid	2.38884e+08	2.26064e+08	1.15349e+09	1.14229e+09	1.20043e+09	9.04768e+08	1.68346e+08	1.88495e+08	5.55535e+08	3.77048e+08	6.7915e+08	3.39625e+08	0	0	0	0	0	0
Heptenophos	0	0	0	0	0	0	0	0	0	0	0	0	1.23873e+06	522722	446995	724064	2.55929e+06	2.85651e+06
Hesperetin	0	0	0	0	0	0	0	0	0	0	0	0	4902.84	1.58855e+06	2838.55	1.88928e+06	2.09557e+06	18548.1
hesperetin 3'-O-sulfate	898385	1.04118e+06	2.8622e+07	2.75542e+07	1.99435e+07	2.61715e+07	457171	80153.5	301251	514303	1.40805e+06	618512	0	0	0	0	0	0
Hetacillin	0	0	0	0	0	0	0	0	0	0	0	0	754918	1.10728e+06	70631.6	370622	3903.9	11374.6
Heterophylliin E	36454.4	0	0	0	0	0	154249	90654.4	788563	544669	0	0	0	0	0	0	0	0
Hexacosan-1-ol	0	7499.43	29694.4	41251.1	89364.5	177740	1.13196e+06	285208	944526	1.07764e+06	1.78187e+06	259767	0	0	0	0	0	0
Hexadecanedioate	0	0	0	0	0	0	0	0	0	0	0	0	423150	239036	3.7866e+06	1.34761e+06	2.64062e+06	5.17002e+06
Hexadecanedioic acid	0	0	0	0	0	0	0	0	0	0	0	0	144793	1.57915e+07	690816	1.2274e+06	2.79625e+07	3.55037e+07
Hexazinone	68411.5	87375.5	1.02301e+07	1.71045e+07	1.3504e+07	1.83594e+07	322460	425746	983251	696214	0	992797	0	0	0	0	0	0
Hippuric acid	4.53173e+06	4.18326e+06	1.84287e+06	1.95142e+06	1.70953e+06	1.84249e+06	244108	317272	1.04798e+06	878353	2.31618e+06	110590	834725	894629	1.08503e+06	1.08597e+06	1.1402e+06	1.2974e+06
Histamine	0	0	0	0	0	0	0	0	0	0	0	0	4.57569e+07	3.54035e+07	1.63853e+07	1.85772e+07	2.91435e+07	2.87814e+07
Histamine Phosphate	1.3971e+06	1.17617e+06	167610	187835	156971	112040	0	0	74167.1	59777.6	0	0	0	0	0	0	0	0
Homatropine Methylbromide	0	30216.5	1.56218e+06	1.51068e+06	2.51325e+06	1.59744e+06	6.22284e+06	9.39225e+06	3.81705e+07	3.21005e+07	1.50704e+07	1.10315e+07	0	0	0	0	0	0
Homocarnosine	0	0	0	0	0	0	0	0	0	0	0	0	19192.6	11831.5	17875.8	25797	29880.7	33150
Homogentisic acid	0	0	0	0	0	0	0	0	0	0	0	0	473367	519223	805342	952762	1.00366e+06	1.24827e+06
Homo-L-arginine	0	0	0	0	0	0	0	0	0	0	0	0	2.03515e+07	7.29611e+06	352280	396751	346522	398014
Homotrypanothione disulfide	0	0	0	0	0	0	173936	41233.9	223082	126759	0	181440	0	0	0	0	0	0
Homovanillic acid	0	0	0	0	0	0	0	0	0	0	0	0	178774	236320	267542	281022	274756	298349
Honokiol	0	0	0	0	0	0	0	0	0	0	0	0	561169	780684	15498.4	25979.1	18949.3	65095.8
Hordenine	0	0	0	0	0	0	0	0	0	0	0	0	9.17772e+06	2.1241e+07	2.42018e+07	1.00347e+07	5.2229e+06	1.4111e+07
Hydantoin-5-propionic acid	0	0	0	0	0	0	0	0	0	0	0	0	4.46941e+07	3.25703e+07	4.69434e+07	4.52216e+07	5.08046e+07	5.67511e+07
Hydantoin-5-propiote	247150	220904	368292	507714	418510	408290	201769	226299	271087	206381	2.41683e+06	206789	0	0	0	0	0	0
Hydrocortisone succinate	0	0	0	0	0	0	0	0	0	0	0	0	150749	83505.9	8427.19	9333.78	2.29805e+06	2.57924e+06
Hydroflumethiazide	0	0	0	0	0	0	0	0	0	0	0	0	528505	408468	712557	847745	706854	874308
Hydroxyatrazine	0	0	0	0	0	0	0	0	0	0	0	0	4.37831e+06	1.86464e+06	164331	154886	116421	189265
Hydroxyhomodestruxin B	0	0	0	37842.5	10269.6	11235.7	145617	118145	21720.4	59474.1	0	52652.9	0	0	0	0	0	0
Hydroxykynurenine	0	0	0	0	0	0	0	0	0	0	0	0	2.51413e+06	2.53088e+06	66948.3	112692	1.66408e+06	1.39961e+06
Hydroxyphenyllactic acid	2.05904e+07	8.61554e+06	1.06224e+07	1.54166e+07	1.69586e+07	1.77373e+07	5.5467e+06	5.54757e+06	9.24118e+06	8.23296e+06	2.49659e+06	9.47371e+06	1.37419e+07	8.47074e+06	8.59487e+06	7.39643e+06	1.26423e+07	7.43328e+06
Hydroxypyruvic acid	0	0	0	0	0	0	0	0	0	0	0	0	1.18296e+06	789615	586755	683647	625750	599684
Hydroxytriphenylstannane	120406	52854.3	43282.9	23683.2	72309.6	77094.7	27722.1	60205	27415.4	22679.1	475385	43172.5	0	0	0	0	0	0
Hygromycin A	1.0291e+07	1.15369e+07	7.195e+07	7.5648e+07	7.5214e+07	6.13061e+07	9.34569e+06	1.36193e+07	3.47609e+07	2.62137e+07	5.31626e+07	2.37924e+07	0	0	0	0	0	0
Hyoscyamine methylbromide	1.14039e+06	1.35584e+06	1.49552e+07	1.57894e+07	9.24681e+06	1.09706e+07	663911	380631	2.33669e+07	1.51206e+07	3.06865e+06	1.97671e+06	0	0	0	0	0	0
Hyperforin	0	0	0	0	0	0	0	0	0	0	0	0	3.24882e+06	3.62267e+06	4.088e+06	4.67584e+06	5.43168e+06	6.4235e+06
Hypoxanthine	1.98146e+07	2.12178e+07	8.134e+07	8.94276e+07	8.73036e+07	8.63619e+07	4.25966e+07	4.21251e+07	3.18302e+08	5.91023e+07	3.59339e+07	1.11425e+08	2.02197e+07	1.98099e+07	4.39172e+07	4.11332e+07	3.85163e+07	4.18209e+07
IAA-94	874629	966576	605444	519799	1.04189e+06	1.22683e+06	379900	578447	1.88212e+06	1.4004e+06	260002	617516	0	0	0	0	0	0
IAARh123	952399	1.01822e+06	303840	250290	22051.1	8591.87	0	0	20694.1	15921	0	0	0	0	0	0	0	0
Ibandronate	78467	268327	118968	147442	121849	133087	238471	334109	174748	147121	3.25914e+06	2.97934e+06	0	0	0	0	0	0
ICI 164384	0	0	43642.7	116542	80749.2	80618.4	295506	238233	202915	185942	80123.4	136336	0	0	0	0	0	0
Icilin	5.10574e+06	4.62048e+06	1.29484e+07	1.27739e+07	8.97174e+06	1.02532e+07	786025	1.45944e+06	6.79827e+06	4.33691e+06	1.79008e+06	2.43012e+06	0	0	0	0	0	0
Icosatrienoic acid	0	0	0	0	0	0	0	0	0	0	0	0	4.55279e+07	111982	5.03286e+07	1.65858e+06	3.07052e+06	2.97696e+07
Idoxuridine	625813	546180	2027.7	0	0	0	0	5228.37	2349.36	2183.87	0	1951.56	0	0	0	0	0	0
IDP	577433	622084	1.39051e+07	1.57982e+07	1.27187e+07	1.22007e+07	413427	201509	1.04716e+06	255249	111614	23848.7	190662	2.10962e+06	4.45295e+06	4.22889e+06	8.91013e+06	6.5034e+06
Ifosfamide	676294	790680	3.14033e+06	3.22747e+06	407125	440836	12233.2	68175.2	113305	93410.6	0	140292	815288	570251	500542	2.82619e+06	812405	2.46243e+06
Imazalil nitrate	1.00866e+06	999074	75174.8	71113.6	148965	64299.7	43157.6	39916.1	141560	112337	480585	178621	0	0	0	0	0	0
Imazaquin	0	0	0	0	0	0	0	0	0	0	0	0	5.25648e+06	5.38704e+06	5.58042e+06	5.83975e+06	6.17082e+06	6.58129e+06
Imidacloprid	0	0	0	0	0	0	0	0	0	0	0	0	20697.1	56225	44025.6	64331	44578.1	58087.6
Imidazoleacetic acid	2.03404e+06	2.0056e+06	2.25272e+07	7.44946e+07	1.35282e+07	1.41504e+07	6.55814e+06	2.16291e+06	7.85345e+06	6.21056e+06	2.79103e+07	1.49853e+07	0	0	0	0	0	0
IMP	1.59245e+06	1.83911e+06	10754.2	12026.4	13850	5112.21	2403.03	11422.4	0	0	0	2607.75	312153	1.59437e+06	1.53829e+06	395192	265880	1.11459e+06
Indan-1-ol	0	0	0	0	0	0	0	0	0	0	0	0	91853.1	82732.9	192242	74307.1	98957.1	204793
Indinavir	0	0	0	0	0	0	0	0	0	0	0	0	3.39717e+06	6283.99	980429	153804	6.2771e+07	6.59383e+07
Indole-3-acetate	0	0	0	0	0	0	0	0	0	0	0	0	9.00565e+06	4.70669e+06	3.27668e+06	2.21574e+06	3.08787e+06	2.81773e+06
Indole-3-carboxylic acid	0	0	0	0	0	0	0	0	0	0	0	0	346809	312220	330791	293846	330725	358128
Indoleacetaldehyde	0	0	0	0	0	0	0	0	0	0	0	0	1.86142e+06	1.98715e+06	2.15404e+06	2.28629e+06	2.3476e+06	2.45023e+06
Indolebutyric acid	0	0	0	0	0	0	0	0	0	0	0	0	7.30454e+07	9.47333e+06	2.79213e+06	2.23956e+06	1.97966e+06	3.05475e+06
Indolepyruvate	0	0	0	0	0	0	0	0	0	0	0	0	1.54308e+06	728197	905202	1.22458e+06	3.34225e+06	9.32858e+06
Indomethacin	0	0	0	0	0	0	0	0	0	0	0	0	3.50336e+06	3.83673e+06	4.18937e+06	4.55513e+06	4.92492e+06	5.28669e+06
Indoxacarb	0	0	0	0	0	0	0	0	0	0	0	0	2.43997e+06	4.64599e+06	6.99171e+06	2.7003e+06	4.24506e+06	5.78357e+06
Inosine	4.9479e+07	4.47044e+07	1.69682e+07	1.96689e+07	8.53639e+06	9.2152e+06	5.74171e+06	6.11231e+06	1.03504e+07	9.21818e+06	2.26652e+07	1.25898e+07	8.1274e+08	7.10094e+08	2.78412e+08	3.33707e+08	4.04203e+08	4.06472e+08
Inosine-5'-carboxylate	1.22858e+08	1.37389e+08	5.07754e+07	7.24895e+07	4.80983e+07	5.1873e+07	2.9695e+06	6.17826e+06	2.24883e+07	1.77704e+07	8.49555e+07	1.85428e+07	0	0	0	0	0	0
Iodosulfuron-methyl-sodium	2.04551e+06	1.87596e+06	793222	675451	1.56146e+06	1.57143e+06	2.13184e+06	2.65208e+06	114438	71126.2	1.57783e+06	1.13689e+06	0	0	0	0	0	0
Iodotyrosine	0	0	0	0	0	0	0	0	0	0	0	0	396862	290322	37269	132581	21659.7	18365.7
Iopodic acid	22248.8	127650	405976	518057	354013	350032	272075	339881	1.70852e+06	1.28856e+06	38166.3	951148	0	0	0	0	0	0
Ipecoside	0	0	0	0	0	0	0	0	0	0	0	0	17783.3	3063.53	4.85442e+06	5.01811e+06	2702.69	5.36432e+06
Iprodione	0	0	0	0	0	0	0	0	0	0	0	0	3.84585e+06	4.04639e+06	4.31182e+06	4.65353e+06	5.08771e+06	5.63578e+06
Iproniazid	0	0	0	0	0	0	0	0	0	0	0	0	6.30599e+06	5.02599e+06	4.99424e+06	5.66316e+06	5.75699e+06	4.91549e+06
Iprovalicarb	0	0	0	0	0	0	0	0	0	0	0	0	2.87618e+07	2.99409e+07	6.84165e+06	37993.3	7.89457e+06	8.43731e+06
Irbesartan	0	0	0	0	0	0	0	0	0	0	0	0	9291.66	6.43241e+06	12521.2	7.17929e+06	7.63749e+06	8.15636e+06
Irinotecan	0	0	0	0	0	0	0	0	0	0	0	0	151169	326329	13953.9	36115.9	77936.1	74451.7
Irisxanthone	0	0	0	0	0	0	0	0	0	0	0	0	817902	575995	472483	2.00126e+06	414387	307542
Isocil	1.23842e+06	835891	0	0	1832.79	0	0	0	0	0	0	0	0	0	0	0	0	0
Isocitric acid	0	0	0	0	0	0	0	0	0	0	0	0	114772	97058.8	98578.3	119305	115522	107184
Isoferulic acid	0	0	0	0	0	0	0	0	0	0	0	0	1.63028e+07	1.65986e+07	1.76817e+07	1.96696e+07	2.26869e+07	2.38912e+07
Isohyodeoxycholic acid	8.0473e+06	7.8659e+06	8.48562e+07	9.59428e+07	9.66153e+07	1.02577e+08	387482	454601	234726	189099	2.02173e+06	211685	0	0	0	0	0	0
Isoimide	44236.4	91463.2	53642.4	97570.7	11980.5	25267.8	307413	418176	32703.9	46820.4	0	18659.2	0	0	0	0	0	0
Isokobusone	2.9437e+06	3.25101e+06	5.22573e+06	5.55905e+06	4.75706e+06	4.93643e+06	3.15311e+06	4.01365e+06	4.64565e+06	4.17883e+06	3.07164e+07	3.14407e+06	0	0	0	0	0	0
Isoliquiritigenin	0	0	0	0	0	0	0	0	0	0	0	0	386673	263900	4.76586e+06	4.70507e+06	2.59681e+06	3.89421e+06
Isoliquiritin	0	0	0	0	0	0	0	0	0	0	0	0	511213	266800	178312	181340	29310.7	35698.6
Isoneotheaflavin 3-O-gallate	0	0	223863	247211	91970.2	295737	5308.9	0	420256	83300.7	0	289789	0	0	0	0	0	0
Isoniazid	0	0	0	0	0	0	0	0	0	0	0	0	11821.3	18040	29598.3	30600.1	15798.7	20701.3
Isopentenyl adenosine	0	0	0	0	0	0	0	0	0	0	0	0	4.0652e+06	4.1293e+06	4.24773e+06	4.41984e+06	4.64711e+06	4004.22
Isopentenyladenosine-5'-diphosphate	1.11661e+06	252982	170067	189540	232395	214631	117402	178140	111231	141993	1.78771e+06	184051	0	0	0	0	0	0
Isopentenyl diphosphate	2.09553e+06	2.10162e+06	2.0046e+06	692395	911629	3.03254e+06	120456	124144	1.1855e+06	1.03544e+06	162740	337849	0	0	0	0	0	0
Isopimpinellin	0	0	0	0	0	0	0	0	0	0	0	0	2921.3	21773.8	9133.31	11587.8	9668.72	26865
(-)-Isopiperitenone	0	0	0	0	0	0	0	0	0	0	0	0	7.91655e+07	4.74967e+07	3.71478e+07	2.6098e+07	3.31257e+07	1.86339e+07
Isopropylparaben	0	0	0	0	0	0	0	0	0	0	0	0	3.15971e+08	3.33312e+08	2.17183e+07	2.47844e+07	2.57769e+07	1.73777e+07
Isoproterenol	0	0	0	0	0	0	0	0	0	0	0	0	144925	127163	108757	115560	137153	147727
Isorhamnetin	0	0	0	0	0	0	0	0	0	0	0	0	181260	1.36846e+06	25097.5	15548.3	1.58979e+06	1.72218e+06
Isorhynchophylline	0	0	0	0	0	0	0	0	0	0	0	0	9491.31	727223	2173.63	745121	781456	837789
Isosorbide dinitrate	105740	59588.2	78351.2	101949	104214	143958	55464.5	91607.6	50553.9	64484.1	816952	40558.4	0	0	0	0	0	0
Isovitexin	0	0	0	0	0	0	0	0	0	0	0	0	804703	818721	836965	859298	885603	915707
Isoxapyrifop	1.89893e+07	1.98059e+07	8.61893e+06	8.64708e+06	2.43675e+06	2.4396e+06	2.27417e+06	3.43352e+06	2.7917e+06	2.48471e+06	1.32179e+06	144155	0	0	0	0	0	0
ITP	2044.03	12344.2	5014.24	0	682252	619726	569062	315146	944566	543359	325440	131574	0	0	0	0	0	0
Jamaicamide C	1.01877e+07	9.19054e+06	22436	25914.6	16587.3	26799.5	3075.02	0	13915.5	7347.11	0	0	0	0	0	0	0	0
Janthitrem B	0	0	535015	654268	2050.62	5332.91	1509.86	0	0	1725.13	0	0	0	0	0	0	0	0
Jasmonic acid	0	0	0	0	0	0	0	0	0	0	0	0	5.1579e+06	4.36511e+06	3.89813e+06	3.1911e+06	1.18355e+07	4.33693e+06
Justicidin A	334722	656791	401558	6.82976e+06	0	6.58585e+06	8.04397e+06	1.23366e+07	1.51118e+06	1.03945e+06	2.06643e+06	0	0	0	0	0	0	0
Kaempferide	0	0	0	0	0	0	0	0	0	0	0	0	1.20132e+07	1.2351e+06	1.3111e+06	5831.36	1.43484e+06	4064.34
Kaempferol	0	0	0	0	0	0	0	0	0	0	0	0	54306.1	24747.9	9218.34	1.22677e+06	1.31017e+06	3417.97
Kaempferol 3-[6''-(3-hydroxy-3-methylglutaryl)glucoside]-7-glucoside	234213	131112	6.65909e+06	5.90424e+06	4.43649e+06	5.25293e+06	35592.3	46665.9	335378	252366	0	344365	0	0	0	0	0	0
Kanamycin	0	0	0	0	0	0	0	0	0	0	0	0	1.85392e+06	1.92929e+06	2.02552e+06	2.14461e+06	2.28919e+06	2.46218e+06
Kanamycin B	0	0	0	0	0	0	0	0	0	0	0	0	445291	719303	185865	227239	3619.8	4132.2
Kedarcidin chromophore	1.17253e+06	977296	27410.8	0	25548.2	28635.6	0	0	0	0	0	0	0	0	0	0	0	0
Ketanserin	0	0	0	0	0	0	0	0	0	0	0	0	14991.8	2.57794e+06	10248.5	1869.34	3117.19	2540.6
Ketoprofen	0	0	0	0	0	0	0	0	0	0	0	0	3.10151e+07	4.53702e+06	68338.5	107086	110373	57237.1
Khellin	0	0	0	0	0	0	0	0	0	0	0	0	1.75151e+06	3.52059e+06	4.02703e+06	4.49568e+06	4.86787e+06	5.09424e+06
Kinetin	0	0	0	0	0	0	0	0	0	0	0	0	464733	75556.1	59435.9	31713.4	191412	207967
Kojic acid	1.03452e+07	9.02466e+06	3.09415e+07	1.12857e+07	9.35517e+06	5.59902e+06	3.34635e+07	7.67216e+06	1.38737e+07	8.48905e+06	8.16182e+07	2.03572e+06	0	0	0	0	0	0
Kolaflavanone	1.45429e+07	1.04837e+07	2.6812e+07	2.8025e+07	2.90973e+07	2.92984e+07	1.68772e+07	1.6234e+07	2.04489e+07	1.85324e+07	1.0615e+08	1.22862e+07	0	0	0	0	0	0
Kynurenic acid	0	0	0	0	0	0	0	0	0	0	0	0	3.50474e+06	1.37204e+06	997045	275881	317589	286045
L-2-Aminoadipate adenylate	9.32872e+06	7.0853e+06	5.33538e+06	2.25401e+06	3.17244e+06	2.60811e+06	6.9619e+06	6.91857e+06	6.74633e+06	4.29567e+06	8.0372e+07	2.5262e+06	0	0	0	0	0	0
L-2-Hydroxyglutaric acid	0	0	0	0	0	0	0	0	0	0	0	0	5.73833e+08	1.76365e+08	1.92866e+08	1.7777e+08	1.88733e+08	2.36013e+08
L-3,4-Dihydroxybutan-2-one 4-phosphate	2.28037e+06	2.44984e+06	943966	1.23567e+06	1.74843e+06	1.8153e+06	415359	354472	111063	81907.6	9.58451e+06	0	0	0	0	0	0	0
L-3-Phenyllactic acid	0	0	0	0	0	0	0	0	0	0	0	0	1.42945e+07	2.19171e+07	2.75641e+07	2.94917e+07	3.31529e+07	2.78974e+07
L-4-Hydroxyphenylglycine	0	0	0	0	0	0	0	0	0	0	0	0	67373	68031.2	94124.6	92268.9	108260	96738.8
Labetalol	0	0	0	0	0	0	0	0	0	0	0	0	1.15032e+07	1.63222e+07	1.82284e+07	7.04836e+06	1.47429e+07	1.51071e+07
Lactose	0	0	0	0	0	0	0	0	0	0	0	0	578448	635066	708865	806348	937920	1.12091e+06
Lactoyl-CoA	0	0	309538	157736	499392	673082	0	0	0	0	0	0	0	0	0	0	0	0
Lamiide	0	0	0	0	0	0	0	0	0	0	0	0	8.68491e+06	4.9065e+06	9.81015e+06	3.72303e+06	1.0406e+07	8.40672e+06
Lamivudine	0	0	0	0	0	0	0	0	0	0	0	0	771693	436285	136328	186857	89351.6	150052
Lamivudine-monophosphate	955571	915603	7.5982e+06	8.44071e+06	5.52133e+06	6.93291e+06	735087	952466	1.27041e+06	1.15537e+06	6.63784e+06	967459	0	0	0	0	0	0
lamotrigine-2-N-glucuronide	698286	532210	440786	476789	122730	317263	0	49191	270129	654954	202951	1.23279e+06	0	0	0	0	0	0
Lankacidin C	0	0	0	0	0	0	0	0	0	0	0	0	6383.08	4.20599e+06	3.95554e+06	3.90119e+06	4.00175e+06	4.25306e+06
Lanosol	0	0	674665	710093	598772	484914	613934	460639	2.23174e+06	1.58964e+06	0	1.25398e+06	0	0	0	0	0	0
Lanosterin	0	0	0	0	0	0	0	0	0	0	0	0	3.87807e+06	452829	4.65423e+06	5.22251e+06	5.97232e+06	2406.31
Lappaconitine	0	0	0	0	0	0	0	0	0	0	0	0	547055	804486	1.3367e+06	456574	174928	144941
L-Arginine	2.49134e+08	2.16358e+08	1.26971e+06	1.0582e+06	1.93155e+08	1.92597e+08	1.38637e+08	1.44017e+08	1.47821e+08	1.25539e+08	3.15025e+08	2.75539e+08	0	0	0	0	0	0
Lariciresinol	0	0	0	0	0	0	0	0	0	0	0	0	13216.2	12685.4	577382	614299	661316	720234
L-Arogenate	0	0	0	0	0	0	0	0	0	0	0	0	397139	410628	443336	476339	807591	1.06235e+06
L-Ascorbate 6-phosphate	1.94065e+06	2.10888e+06	8.76342e+06	1.12e+07	1.24627e+07	1.01138e+07	2.37022e+06	1.64724e+06	4.13367e+06	5.06815e+06	1.90617e+06	2.72745e+06	0	0	0	0	0	0
L-Ascorbic acid-2-glucoside	182970	825928	1.47743e+07	1.60666e+07	9.33847e+06	1.27967e+07	0	263305	1.33046e+06	975771	0	665971	0	0	0	0	0	0
L-Ascorbic acid, 6-octadecanoate	0	0	0	0	0	0	0	0	0	0	0	0	1.00437e+08	5.71998e+07	9.67568e+07	9.75042e+07	1.54743e+08	1.75829e+08
L-Asparagine	0	0	0	0	0	0	0	0	0	0	0	0	1.38141e+09	1.03409e+09	2.48082e+08	2.64292e+08	2.37706e+08	2.67276e+08
L-Aspartic acid	2.58006e+08	2.17567e+08	3.81045e+08	4.02949e+08	3.73532e+08	3.67374e+08	1.77709e+08	1.80001e+08	2.90845e+08	2.36257e+08	9.36538e+08	3.61544e+08	0	0	0	0	0	0
L-Cystine	0	0	0	0	0	0	0	0	0	0	0	0	2.17472e+08	1.35579e+08	8.77747e+06	1.37332e+07	3.22547e+06	1.89992e+06
Lead nitrate	0	5040.37	117622	118764	151751	138820	0	0	0	0	0	0	0	0	0	0	0	0
Letrozole	0	0	0	0	0	0	0	0	0	0	0	0	9098.69	3298.22	1.05135e+06	4142.85	1.18946e+06	4094.5
Leucine	0	0	0	0	0	0	0	0	0	0	0	0	2.25786e+08	3.21055e+08	3.45297e+08	3.48802e+08	6.55264e+08	2.34276e+08
Leucinic acid	5.72994e+06	5.76737e+06	2.23417e+07	2.36676e+07	1.07813e+07	1.14726e+07	3.63287e+06	4.29659e+06	1.21399e+07	1.07541e+07	4.13034e+07	4.90047e+06	0	0	0	0	0	0
Leucomycin A3	97162	111136	61988.8	43247.1	67534.1	77689.4	164169	57472.8	143668	158868	873411	68674	0	0	0	0	0	0
Leucomycin A8	0	0	33208	44541.6	0	21046.2	122425	161878	190530	155192	0	142243	0	0	0	0	0	0
Leukotriene B5	7.55941e+06	7.63986e+06	1.13417e+07	1.2948e+07	1.02304e+07	1.08867e+07	7.86817e+06	1.21817e+07	1.84573e+07	1.6832e+07	4.41303e+07	1.99724e+07	0	0	0	0	0	0
Leukotriene C4	0	0	0	0	0	0	0	0	0	0	0	0	293649	6.76653e+06	18816.5	4.64301e+07	93.3142	93.3142
Leukotriene D4	0	0	0	0	0	0	0	0	0	0	0	0	1.87872e+06	2.03802e+06	9.94424e+06	2.38443e+06	2.56643e+06	2.74877e+06
Leukotriene E4	0	0	0	0	0	0	0	0	0	0	0	0	650515	663803	3746.44	726267	777681	845531
Leukotriene F4	0	0	0	0	0	0	0	0	0	0	0	0	1.09267e+07	8.42715e+06	4.97186e+06	4.58415e+06	2624.96	3.00317e+06
Leu-Leu-Tyr	0	0	0	0	0	0	0	0	0	0	0	0	31726.6	2.43097e+06	6563.79	14214.1	2302.92	2831.49
Leupeptin	0	0	0	0	0	0	0	0	0	0	0	0	6.59656e+06	7.06581e+06	7.55541e+06	8.05852e+06	8.56545e+06	9.06328e+06
Levetiracetam	0	0	0	0	0	0	0	0	0	0	0	0	352595	376153	503556	513581	549003	511157
Levofuraltadone	3805.26	6044.09	457390	79947.3	88113.6	104150	2632.45	1613.76	15533.3	6022.94	24079.8	0	0	0	0	0	0	0
Levorphanol	0	0	0	0	0	0	0	0	0	0	0	0	1.40509e+06	15534.4	852420	883969	85877.3	893968
L-Fucono-1,5-lactone	0	0	0	0	0	0	0	0	0	0	0	0	7.01355e+06	7.69187e+06	2.24748e+07	2.9859e+07	2.69339e+07	3.84136e+07
L-Fucose	0	0	0	0	0	0	0	0	0	0	0	0	4.72237e+06	4.86611e+06	6.85221e+06	8.019e+06	8.52295e+06	1.12358e+07
L-Fuculose 1-phosphate	123643	84108.6	25862.4	21583.9	16294.8	2249.39	0	47894.2	119061	119303	0	15475.8	0	0	0	0	0	0
L-Galacturonic acid calcium salt	0	2024.32	0	5248.82	0	9674.67	6387.47	28488.6	291719	302580	24078.3	121712	0	0	0	0	0	0
L-Glutamate	0	0	0	0	0	0	0	0	0	0	0	0	4.50185e+07	1.09867e+07	3.75131e+06	3.0155e+06	9.42597e+06	5.34576e+06
L-Glutamic acid	5.34295e+08	4.67476e+08	8.48906e+08	8.80984e+08	8.94355e+08	8.96792e+08	2.97129e+08	3.07703e+08	7.31699e+08	6.15596e+08	1.00315e+09	6.27818e+08	1.2515e+10	1.03083e+10	6.63252e+09	7.04566e+09	9.32128e+09	9.19214e+09
L-Glutamine	1.20578e+08	9.41894e+07	1.97554e+08	2.13276e+08	1.8334e+08	1.78228e+08	2.70302e+07	2.59385e+07	3.11492e+07	3.43768e+07	2.91527e+08	9.43863e+07	0	0	0	0	0	0
L-Histidine	2.16227e+06	3.30417e+06	4.46235e+06	4.80098e+06	6.13693e+06	5.51778e+06	1.63896e+07	1.72428e+07	2.88081e+06	2.36523e+06	1.05048e+07	8.00595e+06	1.20631e+10	9.52826e+09	4.90112e+09	5.41854e+09	8.038e+09	8.10347e+09
L-Histidinol	0	0	0	0	0	0	0	0	0	0	0	0	33969.6	16954.6	18605.5	7552.26	21395.4	22372.2
L-Histidinol phosphate	418557	469775	780056	817265	721774	757923	470603	598968	677388	621050	4.19722e+06	494956	0	0	0	0	0	0
L-Homocysteic acid	0	0	0	0	0	0	0	0	0	0	0	0	1.18212e+06	692413	1.31173e+06	1.59049e+06	1.55636e+06	1.71774e+06
L-Homocysteine	0	0	0	0	0	0	0	0	0	0	0	0	928614	738705	939740	1.11086e+06	1.03649e+06	1.3107e+06
L-Homoserine	0	0	0	0	0	0	0	0	0	0	0	0	4.50625e+06	2.51705e+06	7.91045e+06	6.84676e+06	6.35852e+06	4.98373e+06
Licoricidin	0	0	0	0	0	0	0	0	0	0	0	0	61995.9	42645.7	77562.6	57659.2	81919	44388.7
L-Iditol	0	0	0	0	0	0	0	0	0	0	0	0	1.77271e+08	293192	1.11805e+08	1.35508e+08	2.11505e+08	2.23477e+08
Ligustilide	0	0	0	0	0	0	0	0	0	0	0	0	4.43573e+07	2.53656e+07	1.40966e+07	1.64458e+07	3.47403e+07	3.4149e+07
Limonin	0	0	0	0	0	0	0	0	0	0	0	0	273707	2009.19	1759.21	273324	292885	324609
Lincomycin	0	0	0	0	0	0	0	0	0	0	0	0	15852.2	981179	3274.22	1.04795e+06	1.10706e+06	5177.79
Linezolid	0	0	0	0	0	0	0	0	0	0	0	0	548812	25609.7	535673	556453	595899	658143
Linoelaidic acid	1.0898e+10	1.05762e+10	3.98989e+10	4.40633e+10	3.39364e+10	3.53291e+10	6.19157e+09	7.80879e+09	1.70995e+10	1.51368e+10	3.78118e+10	1.62431e+10	0	0	0	0	0	0
Linoleic acid	1.67869e+07	2.02629e+07	1.03192e+08	8.99601e+07	4.39396e+07	1.74287e+09	1.04371e+07	1.33565e+07	2.93282e+07	2.88315e+07	1.71709e+08	3.56458e+07	8.78418e+07	1.58116e+08	7.30196e+08	2.41471e+08	1.335e+08	5.23546e+08
Linuron	0	0	0	0	0	0	0	0	0	0	0	0	1.82688e+07	3.97675e+07	6.37284e+07	2.38826e+07	4.99353e+07	3.78797e+07
Linustatin	0	0	0	0	0	0	0	0	0	0	0	0	485956	464564	462095	475447	504743	2739.95
Liothyronine	0	0	0	0	0	0	0	0	0	0	0	0	744261	813314	877541	933206	976997	1.00675e+06
Lipoate	0	0	0	0	0	0	0	0	0	0	0	0	2.17135e+06	1.9619e+06	1.10385e+06	1.9027e+06	691675	1.28119e+06
Lipoxin A4	0	0	0	0	0	0	0	0	0	0	0	0	739450	100712	1.14547e+08	1.23905e+08	1.35224e+08	1.48932e+08
Lippioside I	0	0	976191	998022	1.44657e+06	1.21565e+06	0	0	140415	22219.3	142566	0	0	0	0	0	0	0
L-Isoleucine	0	0	0	0	0	0	0	0	0	0	0	0	1.03286e+08	5.9469e+07	1.64883e+07	1.7097e+07	4.06303e+07	2.19561e+07
Lithocholic acid	0	0	0	0	0	0	0	0	0	0	0	0	5.35817e+06	7.50354e+06	1.5932e+06	5.10457e+06	2.2874e+06	2.7202e+06
L-Kynurenine	0	0	0	0	0	0	0	0	0	0	0	0	17338.2	24116.2	15162.8	26203	28743.4	23555.5
L-Lactic acid	0	0	0	0	0	0	0	0	0	0	0	0	2.88348e+07	1.19799e+08	4.84911e+07	1.97635e+08	4.39645e+07	3.5153e+07
L-Lysine	1.95752e+07	1.1716e+07	2.06947e+07	2.14154e+07	3.64162e+07	2.53922e+07	1.42998e+07	1.64096e+07	1.38952e+07	1.04444e+07	5.63533e+07	1.51351e+07	0	0	0	0	0	0
L-Malic acid	1.29274e+06	1.09016e+06	0	0	113804	144547	28959.9	56870.7	1.81217e+06	1.38467e+06	6.99852e+06	2.44975e+06	2.35435e+09	1.46939e+09	1.90322e+09	2.01617e+09	2.79368e+09	3.05894e+09
L-Norleucine	8.19203e+08	1.21616e+09	1.21767e+09	1.09244e+09	1.13716e+09	1.10528e+09	2.78461e+08	2.59689e+08	3.85252e+08	2.69598e+08	2.13183e+09	1.15208e+09	0	0	0	0	0	0
Loganin	0	0	0	0	0	0	0	0	0	0	0	0	3.05474e+06	1.3678e+06	1.71335e+06	24669.8	4545.38	5857.06
Lomefloxacin hydrochloride	0	0	0	0	0	0	0	0	0	0	0	0	2531.48	3191.09	962699	1.02804e+06	1.1163e+06	1.23344e+06
Lonchocarpol A	0	0	0	0	0	0	0	0	0	0	0	0	309339	142079	5271.95	1.08832e+06	1.37218e+06	1.73772e+06
Lopinavir	0	0	0	0	0	0	0	0	0	0	0	0	4.87642e+06	155111	1.06986e+06	1.32568e+06	47078.3	1.33507e+08
Lorazepam glucuronide	1.10577e+09	1.023e+09	7.0432e+08	6.43417e+08	1.11221e+09	1.09382e+09	1.61224e+08	1.96357e+08	4.20008e+06	3.00094e+06	3.27485e+07	2.89879e+07	0	0	0	0	0	0
Losartan	0	0	0	0	0	0	0	0	0	0	0	0	3.33294e+06	3.68056e+06	4.04378e+06	4.41235e+06	4.77233e+06	5.10692e+06
Lotaustralin	0	0	0	0	0	0	0	0	0	0	0	0	2.69982e+06	2.15215e+06	2.08186e+06	2.57119e+06	8.249e+06	8.21711e+06
Lovastatin	0	0	0	0	0	0	0	0	0	0	0	0	3.02386e+06	3.2584e+06	3.51191e+06	3.78411e+06	4.07378e+06	4.37835e+06
Loxapine	0	0	0	0	0	0	0	0	0	0	0	0	35715.8	1.77516e+06	1.96899e+06	2.17002e+06	2.37156e+06	2.56509e+06
L-Phenylalanine	7.26665e+08	6.77186e+08	6.51317e+08	6.84834e+08	6.83367e+08	7.20166e+08	2.52452e+08	2.65163e+08	3.89618e+08	3.46875e+08	7.25971e+08	6.92492e+08	8.79396e+07	5.72272e+07	3.21736e+07	3.46996e+07	5.03633e+07	5.29351e+07
L-Prolinamide	0	0	0	0	0	0	0	0	0	0	0	0	1.94933e+06	1.83083e+06	1.76041e+06	1.72479e+06	1.71634e+06	1.73041e+06
L-Ribulose	0	0	0	0	0	0	0	0	0	0	0	0	962358	741517	947998	1.13048e+06	1.12516e+06	995619
L-Selenocysteine	273588	332746	1.08333e+06	1.39252e+06	793054	914776	99185.4	339579	459776	443090	1.80662e+06	327778	0	0	0	0	0	0
L-Selenomethionine	5.19267e+06	6.58593e+06	1.21561e+07	1.05234e+07	6.5293e+06	8.72221e+06	3.17668e+06	4.69806e+06	6.62313e+06	4.81946e+06	6.39473e+07	5.36931e+06	0	0	0	0	0	0
L-Serine	0	0	0	0	0	0	0	0	0	0	0	0	1.16643e+09	9.48547e+08	5.63935e+08	5.65997e+08	6.47794e+08	6.3811e+08
L-Serine O-sulfate	0	0	0	0	0	0	0	0	0	0	0	0	1.09426e+06	659259	677669	819598	1.47355e+06	1.21234e+06
(L-Seryl)adenylate	5728.21	10015.5	190974	506720	1.19753e+06	163075	668579	1649.25	0	46997.8	3.7375e+06	1.50877e+06	0	0	0	0	0	0
L-Sorbose	0	0	0	0	0	0	0	0	0	0	0	0	4.5268e+06	5.74041e+06	91622.9	8.80513e+06	1.02456e+07	1.11359e+07
L-Targinine	0	0	0	0	0	0	0	0	0	0	0	0	1.18227e+06	1.21323e+06	1.36108e+06	1.38497e+06	1.52129e+06	1.59035e+06
L-Threonine	0	0	0	0	0	0	0	0	0	0	0	0	4.03491e+06	350325	191734	1.70122e+06	3.20781e+06	318706
L-Threonylcarbamoyladenylate	6.41397e+06	5.9297e+06	6.00802e+06	4.52339e+06	4.86955e+06	1.56502e+06	7.37069e+06	6.67332e+06	5.93061e+06	1.77149e+07	5.18484e+07	6.21813e+06	0	0	0	0	0	0
L-Tryptophan	0	0	0	0	0	0	0	0	0	0	0	0	1.16897e+10	6.6185e+09	2.69262e+09	2.82739e+09	3.75077e+09	3.63087e+09
L-Tyrosine	1.43702e+08	1.43181e+08	1.543e+08	1.80191e+08	1.5873e+08	1.62369e+08	5.5419e+07	5.89014e+07	1.01698e+08	9.164e+07	4.50205e+08	1.93818e+08	2.28457e+07	2.43659e+07	1.68918e+07	1.39061e+07	2.10159e+07	2.00289e+07
Lubiprostone	0	0	0	0	0	0	0	0	0	0	0	0	1.17947e+08	4.66102e+07	1.02533e+08	9.96419e+07	3.95199e+07	2.59545e+07
Lulicozole	1.30907e+06	1.36824e+06	1.01133e+07	9.04162e+06	6.97671e+06	6.57526e+06	1.06275e+06	947986	1.93485e+06	1.33244e+06	7.82544e+06	501925	0	0	0	0	0	0
Lumichrome	0	0	0	0	0	0	0	0	0	0	0	0	1.09826e+06	99010.7	2.72253e+06	2.86418e+06	3.43129e+06	3.62547e+06
Lunarine	0	0	0	0	0	0	0	0	0	0	0	0	7570.59	1.42258e+06	1.49218e+06	2825.68	1.68699e+06	1.81595e+06
Lupulone	0	0	0	0	0	0	0	0	0	0	0	0	3.46436e+07	2.4631e+07	2.05245e+07	3.01735e+07	2.40886e+06	309233
Lusitanicoside	0	0	0	0	0	0	0	0	0	0	0	0	9513.48	3097.01	2.02318e+06	2.15659e+06	2.31534e+06	2.50101e+06
Luteolin	0	0	0	0	0	0	0	0	0	0	0	0	1.39468e+07	3.24051e+06	3.29181e+06	3.08886e+06	2.97876e+06	2.93421e+06
Luteolin 7-O-beta-D-glucoside	0	0	0	0	0	0	0	0	0	0	0	0	1.73978e+06	1.81316e+06	1.89155e+06	1.97457e+06	2.06158e+06	2.15157e+06
Luteoskyrin	959736	739678	0	530430	31000.1	120421	57184.3	389046	733856	0	0	0	0	0	0	0	0	0
Lyciumin C	192776	185767	241612	237309	154673	202418	342361	178547	351502	313804	1.99839e+06	235990	0	0	0	0	0	0
Lyciumin D	569838	265182	357609	46135.6	300892	599301	98397.8	367328	705683	613019	4.88495e+06	453027	0	0	0	0	0	0
Lycoricidine	2.02394e+06	1.7037e+06	2.8639e+06	875222	1.89599e+06	3.71967e+06	2.33703e+06	2.12716e+06	4.97022e+06	2.15e+06	1.39225e+07	3.12542e+06	0	0	0	0	0	0
Lysergic acid diethylamide	0	0	0	0	0	0	0	0	0	0	0	0	15869.6	9665.41	7862.17	10748	3.47074e+06	9310.73
LysoPA(16:0/0:0)	2.2188e+06	2.30123e+06	4.29491e+06	4.15342e+06	5.7783e+06	6.30085e+06	3.84536e+06	3.65538e+06	6.75704e+06	2.21439e+06	7.71938e+06	3.27266e+06	1.37368e+09	7.03727e+08	8.50502e+08	1.13465e+09	1.42795e+08	7.09259e+07
LysoPA(18:1(9Z)/0:0)	549104	461641	1.20847e+06	1.07202e+06	1.49849e+06	1.62857e+06	1.15049e+06	1.22822e+06	2.05762e+06	2.19399e+06	2.15394e+06	1.0596e+06	0	0	0	0	0	0
LysoPA(a-25:0/0:0)	0	0	2.19313e+06	2.72568e+06	303151	304410	0	0	0	0	0	0	0	0	0	0	0	0
LysoPC(18:2(9Z,12Z))	4.96574e+06	1.9103e+06	7.20258e+06	8.14889e+06	9.84798e+06	1.07517e+07	5.40274e+06	4.79251e+06	1.0119e+07	1.30642e+07	1.22201e+06	2.24758e+06	0	0	0	0	0	0
LysoPC(18:3(9Z,12Z,15Z))	147755	147956	217528	223660	136833	192671	506427	739600	322374	411012	0	63658.3	0	0	0	0	0	0
LysoPE(18:1(9Z)/0:0)	5.85494e+06	5.99476e+06	24538.9	8480.89	51260.6	57583.9	0	0	405898	367353	185117	1402.17	0	0	0	0	0	0
M1	235886	202690	731581	676242	600523	729161	212847	217594	188243	242035	2.33701e+06	175516	0	0	0	0	0	0
Malate	0	0	0	0	0	0	0	0	0	0	0	0	105349	464594	437030	436890	502392	571254
Maleic acid	0	0	0	0	0	0	0	0	0	0	0	0	2.33463e+08	1.57787e+08	1.81639e+08	1.64773e+08	1.81393e+08	1.5262e+08
Malic acid	1.7869e+08	1.4182e+08	1.05232e+08	1.15298e+08	1.40976e+08	1.36139e+08	2.0301e+08	1.85937e+08	5.20853e+08	4.4038e+08	8.6855e+08	4.62182e+08	0	0	0	0	0	0
Mallotinic acid	4.53978e+06	3.94268e+07	3.26922e+06	2.4787e+06	1.90867e+07	2.28012e+07	3.5244e+06	4.90838e+07	5.50228e+06	2.6682e+06	5.57013e+08	2.69318e+06	0	0	0	0	0	0
Malomoyl-CoA	29575.4	179722	90660.1	26961.2	524426	471743	471138	432677	1.09451e+06	264252	3.83991e+06	773942	0	0	0	0	0	0
Malonyl-CoA	1.26049e+06	758881	2.01676e+06	2.68813e+06	2.54492e+06	2.81671e+06	0	625729	0	0	8.90267e+06	812336	0	0	0	0	0	0
Maltotetraose	5.47619e+07	5.82898e+07	0	0	0	0	0	1969.94	0	0	0	0	0	0	0	0	0	0
Maltotriose	3.71334e+07	3.9314e+07	123120	104032	51968.4	12895.5	0	0	7408.64	0	0	31182.7	0	0	0	0	0	0
Malvidin 3-glucoside	0	0	0	0	0	0	0	0	0	0	0	0	2.54256e+07	2.09878e+07	2.18255e+07	2.09871e+07	1.7755e+07	1.3664e+07
Mandipropamid	0	0	251784	319182	220920	294942	803436	645704	1.01162e+06	556936	404812	366839	134518	96973.5	3.17442e+06	57579.9	69040.4	3.43248e+06
Mangiferin	21831.1	44331.2	306624	241278	148048	202723	0	0	3254.54	2952.52	0	0	0	0	0	0	0	0
Mangiferin 6'-gallate	831379	1.08039e+06	0	0	0	0	0	3713.01	0	0	57091.7	0	0	0	0	0	0	0
Mannitol	0	0	0	0	0	0	0	0	0	0	0	0	7.98625e+06	161950	4.70365e+06	6.27094e+06	9.06466e+06	7.2026e+06
Mannomustine dihydrochloride	469685	749693	28523.5	66965.7	293663	433184	0	0	466039	433015	68228.7	108716	0	0	0	0	0	0
Maslinic acid	0	0	0	0	0	0	0	0	0	0	0	0	1.72041e+07	5.21633e+06	8.34211e+06	9.98055e+06	2.60847e+06	1.59151e+06
Masoprocol	0	0	0	0	0	0	0	0	0	0	0	0	2.71262e+06	2.81294e+06	2.94516e+06	3.11227e+06	3.31846e+06	3.56873e+06
Matairesinol	0	0	0	0	0	0	0	0	0	0	0	0	639632	4259.91	740130	7184.35	888730	10070.9
Maysin 3'-methyl ether	561546	613815	325684	302526	263632	237656	0	4423.11	276269	0	0	0	0	0	0	0	0	0
Maytansine	94526.6	86016.2	156090	193118	166967	204343	24654.9	30404.1	39473.8	77307.9	0	55343	2.40458e+06	2.30295e+06	2.28638e+06	2.34079e+06	2.46539e+06	3186.88
MC-5127	699528	574402	316950	368737	197296	221941	5718.77	4268.75	117946	108860	0	0	0	0	0	0	0	0
MC-7181	2.87665e+06	2.7496e+06	615377	705256	932252	988896	279765	305958	1.57125e+06	1.37902e+06	1.76258e+06	714483	0	0	0	0	0	0
m-Carboxyphenyl phenylacetamidomethylphosphote	0	0	198549	161976	28325.9	91502.3	0	0	5424.76	0	0	0	0	0	0	0	0	0
MCPA	0	0	0	0	0	0	0	0	0	0	0	0	1.24063e+07	7.52909e+06	1.34172e+07	1.54509e+07	1.62806e+07	1.69287e+07
Meclofemate sodium	103724	164684	55206	81074.6	65327.3	56159.4	67727.4	111478	50015.7	48212.7	0	3619.15	0	0	0	0	0	0
Mefenamic acid	0	0	0	0	0	0	0	0	0	0	0	0	129017	167605	31120.8	41272.9	20435.3	46882.1
Mefloquine	0	0	0	0	0	0	0	0	0	0	0	0	657756	729950	803905	876670	944587	1.00376e+06
Mefluidide	6.04036e+06	5.54152e+06	970794	844885	950560	377593	481795	516039	5.32721e+06	1.56256e+07	4.15269e+06	501314	0	0	0	0	0	0
MeIQx	0	0	0	0	0	0	0	0	0	0	0	0	103621	98756.4	123782	129069	133603	146647
Melarsoprol	0	5708.91	294906	336452	191272	217706	0	0	0	0	0	0	0	0	0	0	0	0
Melatonin	0	0	0	0	0	0	0	0	0	0	0	0	698822	404868	1.27023e+06	827143	635791	502536
Melibiose	0	0	0	0	0	0	0	0	0	0	0	0	2.00912e+06	1.01485e+06	2.93925e+06	1.92651e+06	4.37155e+06	850816
Meloxicam	0	0	0	0	0	0	0	0	0	0	0	0	58771.5	662729	986219	952784	1.02381e+06	1.03749e+06
Menadione	0	0	0	0	0	0	0	0	0	0	0	0	822953	261402	866681	873740	748303	782422
Mercaptopurine	0	0	0	0	0	0	0	0	0	0	0	0	3.87522e+07	956155	2.3886e+07	4.30282e+07	2.21146e+08	2.31519e+07
Mesna	0	0	0	0	0	0	0	0	0	0	0	0	2.31906e+06	1.64071e+06	8.36564e+06	8.10266e+06	9.94324e+06	1.02852e+07
meso-2,6-Diaminoheptanedioate	0	0	0	0	0	0	0	0	0	0	0	0	698674	850012	826661	1.00107e+06	1.0677e+06	1.32455e+06
Mesobilirubinogen	0	0	0	0	0	0	0	0	0	0	0	0	7.03123e+06	1.20218e+07	1.39477e+07	93.3142	93.3142	93.3142
Mestranol	0	0	0	0	0	0	0	0	0	0	0	0	111433	7138.89	19786.8	31953.6	6.07747e+06	7536.86
Metamitron	0	0	0	0	0	0	0	0	0	0	0	0	1.96604e+07	2.14936e+07	8.64665e+06	6.13227e+07	5.13374e+07	3.44149e+07
Metaxalone	0	0	0	0	0	0	0	0	0	0	0	0	110376	58395	412174	263345	496259	555322
Methabenzthiazuron	0	0	0	0	0	0	0	0	0	0	0	0	7.99303e+07	5.99625e+07	1.05202e+08	1.10657e+08	1.25021e+08	1.26135e+08
Methaneselenol	1.94589e+07	1.73493e+07	1.79871e+07	1.85153e+07	4.12628e+06	1.58521e+07	1.82573e+07	1.48519e+07	1.85775e+07	7.68011e+06	1.78428e+08	1.52034e+07	0	0	0	0	0	0
Methazolamide	0	0	0	0	0	0	0	0	0	0	0	0	2.98317e+07	1.34167e+08	6.03126e+08	1.9977e+09	93.3142	93.3142
Methazole	974982	1.3943e+06	1.99581e+06	2.2379e+06	2.53752e+06	2.69933e+06	512206	577727	1.29124e+06	1.24643e+06	2.44033e+06	2.21423e+06	0	0	0	0	0	0
Methoprotryne	0	0	0	0	0	0	0	0	0	0	0	0	20310	6613.22	3759.38	3.06748e+06	3.36848e+06	3.64242e+06
Methotrexate	0	0	0	0	0	0	0	0	0	0	0	0	21834.2	112414	18388	54888.6	98494	74302.7
Methoxyfenozide	0	0	0	0	0	0	0	0	0	0	0	0	402760	393740	397106	411725	438208	478733
Methyclothiazide	5.59676e+06	6.10923e+06	4.58768e+06	8.14916e+06	3.32048e+06	3.88866e+06	4.91509e+06	5.44405e+06	1.1875e+07	1.2861e+07	3.56139e+07	7.70705e+06	0	0	0	0	0	0
Methyl 2,3,4,6-tetra-O-galloyl-beta-D-glucopyranoside	9.27837e+06	8.78886e+06	8.08711e+06	1.14186e+07	1.66803e+07	3.58056e+07	1.04875e+07	8.74079e+06	1.35186e+07	6.3169e+06	8.91391e+07	1.18072e+07	0	0	0	0	0	0
Methyl 2,3,6-tri-O-galloyl-beta-D-glucopyranoside	687184	7760.81	0	2.40893e+07	33182.1	6.15303e+06	29674.4	81322.8	19204.2	203773	1.75113e+08	31249.6	0	0	0	0	0	0
Methyl 2-(methylthio)acetate	0	0	0	0	0	0	0	0	0	0	0	0	595069	689691	989791	1.09717e+06	1.18254e+06	1.16047e+06
Methyl 4,6-di-O-galloyl-beta-D-glucopyranoside	0	0	131256	149612	93732.7	105490	0	0	0	0	0	0	0	0	0	0	0	0
Methyl 6-O-digalloyl-beta-D-glucopyranoside	5.2599e+07	3.59088e+07	6.03984e+07	7.30063e+07	5.76691e+07	6.10367e+07	3.73531e+07	3.83361e+07	2.46554e+07	2.44671e+07	4.69635e+08	2.37739e+07	0	0	0	0	0	0
Methyl aklanote	2573.5	19729.8	239468	214644	110913	152017	0	0	0	0	0	1877.71	0	0	0	0	0	0
Methyl beta-D-galactoside	0	0	0	0	0	0	0	0	0	0	0	0	1.89935e+07	1.88995e+07	1.81102e+07	1.81361e+07	1.78676e+07	1.95322e+07
Methyldopa	0	0	0	0	0	0	0	0	0	0	0	0	8.50023e+06	502105	7.43521e+06	9.75702e+06	9.5761e+06	1.05949e+07
Methylgallic acid-O-sulphate	4.48759e+06	4.35808e+06	7.07783e+07	8.55822e+07	5.79422e+07	6.21522e+07	1.54105e+06	2.18365e+06	5.73094e+06	4.92279e+06	6.63927e+06	5.312e+06	0	0	0	0	0	0
Methyl (indol-3-yl)acetate	0	0	0	0	0	0	0	0	0	0	0	0	1.32106e+07	7.67821e+06	3.53117e+06	4.12223e+06	7.5439e+06	7.70937e+06
Methyl iodide	3.45231e+07	3.26831e+07	3.19067e+07	3.65223e+07	2.98871e+07	3.05376e+07	4.16686e+07	2.63147e+07	5.02869e+07	4.1402e+07	3.0285e+08	2.74266e+07	0	0	0	0	0	0
Methyl jasmonate	0	0	0	0	0	0	0	0	0	0	0	0	46011.3	50109.4	131592	60826	64399.8	69195.8
Methylmalonic acid	0	0	0	0	0	0	0	0	0	0	0	0	2.59308e+06	4.78278e+06	1.22028e+07	1.42189e+07	9.93221e+06	8.08654e+06
Methylmercury chloride	5.79524e+06	6.73677e+06	1.03685e+07	1.13791e+07	8.38321e+06	9.64445e+06	1.17931e+06	1.32953e+06	686288	575108	2.86868e+06	1.91327e+06	0	0	0	0	0	0
Methylselenopyruvate	1.43603e+06	901153	1.52021e+06	2.25128e+06	2.27992e+06	2.17674e+06	459870	480560	782744	744121	2.41737e+06	839776	0	0	0	0	0	0
Methylsuccinic acid	0	0	0	0	0	0	0	0	0	0	0	0	2.54108e+07	1.02757e+07	2.01853e+07	2.12698e+07	2.26907e+07	2.34989e+07
Metobromuron	147207	149144	65487.5	84269.6	221460	113902	2033.67	5979.07	0	0	0	28994	4.45004e+06	3.91925e+06	50999.1	123611	7.67514e+06	7.95372e+06
Metocurine Iodide	1.97004e+06	2.16143e+06	1.62912e+06	1.52346e+06	341267	988408	5.76951e+06	3.79399e+06	5.13448e+06	3.64652e+06	7.76362e+06	4.87662e+06	0	0	0	0	0	0
Metosulam	2.51657e+07	3.02554e+07	6.09428e+07	6.58305e+07	2.26389e+08	2.19872e+08	6.71663e+07	7.4396e+07	2.55248e+08	1.27229e+08	3.26744e+08	1.58211e+08	304711	385750	5.73318e+06	7.06442e+06	9.29176e+06	9.14923e+06
Metoxadiazone	15783.6	23927.9	5.59375e+06	5.74666e+06	5.00579e+06	5.61157e+06	28686.3	114630	312635	223146	71391.2	112395	0	0	0	0	0	0
Metoxuron	0	0	0	0	0	0	0	0	0	0	0	0	6.89502e+06	7.9119e+06	367931	416211	387244	376446
Mevinphos	0	0	0	0	0	0	0	0	0	0	0	0	42170.7	81679.9	107970	312407	131985	133271
Midazolam	0	0	0	0	0	0	0	0	0	0	0	0	1.01487e+06	1.17178e+06	1.33297e+06	9819.62	1.61222e+06	1.69926e+06
Midodrine	0	0	0	0	0	0	0	0	0	0	0	0	1.56606e+07	5.17424e+06	1.01242e+06	652653	1.41332e+06	1.53022e+06
Mifepristone	0	0	0	0	0	0	0	0	0	0	0	0	355992	13086.3	13167	5768.04	2.42515e+07	37870.1
Miglitol	0	0	0	0	0	0	0	0	0	0	0	0	5.3677e+08	2.88533e+08	1.67426e+08	1.84071e+08	3.95192e+08	3.8192e+08
Milbemectin	0	0	0	0	0	0	0	0	0	0	0	0	5.15986e+07	3.50373e+07	1.01046e+08	1.19519e+08	8.028e+07	1.84507e+07
Milrinone	0	0	0	0	0	0	0	0	0	0	0	0	61090.7	100524	103965	127117	134247	96432.7
Minocycline	0	0	0	0	0	0	0	0	0	0	0	0	1.12634e+06	1.27518e+06	9474.48	7924.02	1.81831e+06	6825.77
Minoxidil	1.1378e+07	7.1934e+06	8.20774e+06	8.45819e+06	1.08893e+07	1.10095e+07	8.40683e+06	9.045e+06	2.8549e+07	2.3215e+07	2.83532e+07	1.66495e+07	0	0	0	0	0	0
Miraxanthin-II	8.21411e+06	7.23269e+06	1.99323e+07	1.93946e+07	2.20415e+07	2.22639e+07	7.81572e+06	8.9036e+06	2.46045e+07	1.88378e+07	4.95145e+07	1.42946e+07	0	0	0	0	0	0
Mirtazapine	0	0	0	0	0	0	0	0	0	0	0	0	36419.5	10677.5	20773.7	14581.7	7072.34	2804.25
Mitobronitol	2843.07	7680.52	10624.9	22592.3	26907.2	33741.1	54670.3	55288.8	76420.4	81802.3	354024	20211.6	0	0	0	0	0	0
Mitomycin	0	0	0	0	0	0	0	0	0	0	0	0	2.62476e+06	13853.7	4.08161e+06	4.88626e+06	5.54736e+06	5.88602e+06
Mitragynine	0	0	0	0	0	0	0	0	0	0	0	0	750403	14580.4	893381	825895	5204.96	86085
MK 571	0	0	0	0	0	0	0	0	0	0	0	0	5070.07	3.51323e+06	2427.74	3.84329e+06	4.04626e+06	4.27441e+06
Molybdoenzyme molybdenum cofactor	697688	597384	1.40764e+06	1.56799e+06	1.91037e+06	1.95671e+06	37312.1	64695.8	129379	89834.9	50269.5	175313	0	0	0	0	0	0
Molybdopterin	7.45542e+06	9.02523e+06	6.62735e+06	5.82849e+06	1.44422e+07	1.55663e+07	3.20225e+06	3.87505e+06	1.81664e+07	9.95659e+06	2.26948e+07	1.24153e+07	0	0	0	0	0	0
Molybdopterin guanine dinucleotide	44596.9	122750	2517.01	334253	47951.6	70361.3	83663.1	21981.5	0	106705	8.45895e+06	72065.7	0	0	0	0	0	0
Molybdopterin precursor Z	5.59587e+06	5.24818e+06	6.06216e+06	6.75759e+06	6.36832e+06	6.83105e+06	4.07499e+06	2.10578e+06	4.77293e+06	5.25233e+06	6.35732e+07	6.09526e+06	0	0	0	0	0	0
Mono(glucosyluronic acid)bilirubin	0	0	0	0	0	0	0	0	0	0	0	0	1.61395e+08	2.52415e+06	3.39697e+07	3.31339e+07	484445	3.47042e+06
Monoiodothyronine	0	0	487362	554726	0	0	0	0	0	0	0	0	0	0	0	0	0	0
Montelukast	0	0	0	0	0	0	0	0	0	0	0	0	672807	663605	686.807	688438	721635	770355
Mordaein	64120.2	156515	30629.9	105784	198049	218465	226615	219052	543554	72719.4	1.51787e+06	35470.5	0	0	0	0	0	0
Morfamquat	0	0	261322	107459	514327	450427	0	0	7486.54	0	0	0	0	0	0	0	0	0
Morphine	0	0	0	0	0	0	0	0	0	0	0	0	132333	150743	971900	1.78419e+06	562954	1.2867e+06
Moupinamide	0	0	0	0	0	0	0	0	0	0	0	0	24925.5	12954.9	1.02168e+06	1.20238e+06	1.44937e+06	4734.89
Mupirocin	0	0	0	0	0	0	0	0	0	0	0	0	3.6584e+06	502057	1.01627e+06	907994	606489	775742
Muramic acid	0	0	0	0	0	0	0	0	0	0	0	0	1.98843e+06	1.75847e+06	1.16582e+06	3.32636e+06	4.43776e+06	5.68048e+06
Musca-aurin-I	0	33475.1	1.47794e+06	968887	666562	1.31287e+06	76158.7	249855	573285	583490	49336.1	608483	0	0	0	0	0	0
Muscapurpurin	1.13874e+07	1.81792e+07	7.73738e+06	9.56735e+06	2.87107e+06	9.5575e+06	5.7714e+06	7.03487e+06	6.03211e+06	8.19007e+06	9.07037e+07	7.90008e+06	0	0	0	0	0	0
Mycimicin II	3840.28	0	0	0	0	0	155185	57471	274424	121398	0	219088	0	0	0	0	0	0
Mycophenolic acid	0	0	0	0	0	0	0	0	0	0	0	0	6.82663e+06	7.15945e+06	7.54265e+06	7.97848e+06	8.46816e+06	6449.19
Myricetin	0	0	0	0	0	0	0	0	0	0	0	0	19787.8	13272.4	52857.5	43269.5	368532	315068
Myricetin 3,3'-digalactoside	0	0	3.01369e+06	1.89141e+06	4.16227e+06	3.55297e+06	0	0	0	0	0	0	0	0	0	0	0	0
Myricetin 3-arabinoside	0	1829.32	41139	501846	1.49023e+06	27162.1	551217	0	0	36637.7	1.75222e+06	1.85892e+06	0	0	0	0	0	0
Myricitrin	0	0	0	0	0	0	0	0	0	0	0	0	11311.3	2988.4	4.16757e+06	4.42079e+06	4.68934e+06	4.97121e+06
Myriocin	0	0	0	0	0	0	0	0	0	0	0	0	399885	229654	435961	198681	10965.8	389967
Myristic acid	0	0	0	0	0	0	0	0	0	0	0	0	158936	47064.8	69446.3	90789.7	66145	49166.4
Myristoleic acid	7.26182e+06	7.78539e+06	4.15025e+08	4.93938e+08	3.81858e+08	4.06735e+08	7.88068e+06	1.06003e+07	2.84174e+07	2.39966e+07	3.62678e+07	2.50642e+07	0	0	0	0	0	0
N1-(5-Phospho-alpha-D-ribosyl)-5,6-dimethylbenzimidazole	1.69092e+07	1.72504e+07	1.55466e+08	1.58494e+08	8.94647e+07	1.01581e+08	3.92635e+07	4.58534e+07	3.28636e+08	2.84322e+08	2.73715e+08	2.09547e+08	0	0	0	0	0	0
N1,N5,N10-Tricoumaroyl spermidine	0	0	0	0	0	0	0	0	0	0	0	0	1.47655e+06	2.80428e+06	48559	72378.7	23361.5	173801
N2-gamma-Glutamylglutamine	0	0	0	0	0	0	0	0	0	0	0	0	1.57974e+08	1.00906e+08	2.82783e+07	2.54446e+07	3.37309e+07	2.7814e+07
N-(3,5-Dichlorophenyl)succinimide	6.97914e+06	7.16822e+06	1.23445e+07	1.25819e+07	1.98349e+07	2.06279e+07	3.73863e+06	4.07582e+06	3.51335e+06	3.37497e+06	4.43546e+06	1.3637e+07	0	0	0	0	0	0
N4-Acetylsulfamethoxazole	0	0	0	0	0	0	0	0	0	0	0	0	5.69649e+06	3.21808e+06	1.84546e+06	2.49017e+06	2.21052e+06	1.52719e+06
N-(4-Chloro-3-methyl-5-isothiazolyl)-N-methyl-2-[p-[(alpha,alpha,alpha-trifluoro-p-tolyl)oxy]phenyl]acetamide	323878	209066	248666	261623	155876	57902.3	206632	180135	113354	203726	2.47513e+06	214945	0	0	0	0	0	0
N-[(4E,8E)-1,3-dihydroxyoctadeca-4,8-dien-2-yl]hexadecanamide	1.17547e+06	980227	764058	824107	700074	623735	790136	767533	804955	706184	8.44851e+06	717414	0	0	0	0	0	0
N6-(1,2-Dicarboxyethyl)-AMP	1.63223e+08	1.50784e+08	3.29352e+07	3.09197e+07	5.19181e+07	5.30839e+07	3.30413e+08	3.68307e+08	2.39925e+06	2.48906e+06	7.69443e+07	7.00403e+07	0	0	0	0	0	0
N-(6-Oxo-6H-dibenzo[b,d]pyran-3-yl)maleamic acid	3.71306e+07	3.48761e+07	9.16218e+08	8.18239e+08	5.90823e+08	6.67547e+08	1.39888e+07	1.82569e+07	1.03353e+08	6.24976e+07	9.20489e+07	6.03765e+07	0	0	0	0	0	0
N7-Methylguanosine	35066.5	54637.8	560670	524217	359113	224613	20659.1	57987.9	100349	31767	478470	11521.4	0	0	0	0	0	0
N7-Methylguanosine 5'-diphosphate	14709.8	10561.5	149863	149655	128478	131343	0	0	0	0	0	7086.29	0	0	0	0	0	0
N-a-Acetylcitrulline	0	0	0	0	0	0	0	0	0	0	0	0	1.50593e+08	5.17496e+07	4.28303e+06	1.30818e+07	1.54214e+07	2.20739e+07
N-Acetyl-alpha-D-glucosamine 1-phosphate	0	0	0	0	0	0	0	0	0	0	0	0	42408.6	8.88696e+06	9.4367e+06	21200.1	28749.8	12022.5
N-Acetyl-a-neuraminic acid	1.32195e+07	1.2021e+07	5.99174e+07	6.64395e+07	2.88487e+07	2.99795e+07	5.12286e+06	6.50302e+06	1.17461e+07	9.96411e+06	5.21286e+06	2.59438e+06	3.40057e+07	6.18985e+07	7.34466e+07	1.31059e+08	3.04303e+08	1.00243e+09
N-Acetylaspartylglutamic acid	0	0	0	0	0	0	0	0	0	0	0	0	935475	2.26611e+06	8.2531e+06	9.03946e+06	8.43952e+06	8.87303e+06
N-Acetyl-beta-alanine	0	0	0	0	0	0	0	0	0	0	0	0	8.53271e+08	6.40258e+08	3.09544e+08	3.64715e+08	9.11818e+08	9.9917e+08
N-Acetyldemethylphosphinothricin tripeptide	1.08828e+06	1.2121e+06	912793	696325	912674	724988	1.12637e+06	1.08532e+06	709503	814370	1.13736e+07	723147	0	0	0	0	0	0
N-Acetyl-D-galactosamine	0	0	0	0	0	0	0	0	0	0	0	0	1.83129e+06	661772	1.15299e+06	772905	963488	1.37532e+06
N-Acetyl-D-glucosamine	3.51891e+06	3.23803e+06	6.73325e+06	7.4772e+06	7.62963e+06	7.94367e+06	1.69012e+06	2.27844e+06	5.84678e+06	5.1254e+06	1.52515e+06	4.95185e+06	4.05637e+07	3.13554e+07	6.28829e+07	7.04086e+07	5.39019e+07	3.75795e+07
N-Acetyl-D-glucosamine 1,6-bisphosphate	46122	55570.9	662199	532964	380320	464744	203763	528773	906671	533916	29136.9	535753	0	0	0	0	0	0
N-Acetylglutamic acid	2.68806e+06	2.24625e+06	3.51787e+07	3.44192e+07	5.62721e+06	5.53704e+06	7.44923e+06	8.09214e+06	6.26999e+06	5.66422e+06	1.22094e+07	5.08045e+06	0	0	0	0	0	0
N-Acetylhistidine	0	0	0	0	0	0	0	0	0	0	0	0	1.42297e+07	162277	49850.9	86050.2	68359.6	11062.8
N-Acetyllactosamine	625347	743012	7.41678e+06	7.58917e+06	4.49595e+06	6.94936e+06	0	0	0	0	0	0	0	0	0	0	0	0
N-Acetyl-L-alanine	2.68616e+07	2.28539e+07	1.17052e+07	1.48427e+07	2.09142e+07	2.27099e+07	6.15081e+06	6.50629e+06	1.89516e+07	1.65079e+07	8.67868e+06	2.42443e+07	0	0	0	0	0	0
N-Acetyl-L-leucine	0	0	0	0	0	0	0	0	0	0	0	0	796766	554680	399147	444295	573965	536896
N-Acetyl-L-phenylalanine	0	0	0	0	0	0	0	0	0	0	0	0	1.76992e+06	1.48331e+06	1.9001e+06	2.2695e+06	2.35051e+06	2.27419e+06
N-Acetyl-L-tyrosine	0	0	0	0	0	0	0	0	0	0	0	0	8.09779e+06	4.83318e+06	2.7316e+06	3.73952e+06	6.63123e+06	6.37678e+06
N-Acetylmannosamine	0	0	0	0	0	0	0	0	0	0	0	0	505959	210584	605049	730860	2.68758e+06	1.99605e+06
N-Acetylmethionine	0	0	0	0	0	0	0	0	0	0	0	0	1.99267e+06	1.80241e+06	2.2914e+07	3.27881e+07	2.85814e+07	3.87674e+07
N-Acetylmuramic acid 6-phosphate	1.69519e+07	1.13105e+07	5.81861e+07	6.59064e+07	5.90265e+07	6.19056e+07	1.0637e+07	1.1279e+07	9.99247e+06	9.69729e+06	1.19863e+08	7.65614e+06	0	0	0	0	0	0
N-Acetylneuraminic acid	1.32195e+07	1.2021e+07	5.99174e+07	6.64395e+07	2.88487e+07	2.99795e+07	5.12286e+06	6.50302e+06	1.17461e+07	9.96411e+06	5.21286e+06	2.59438e+06	2.70162e+06	2.44805e+06	7.19417e+06	7.77265e+06	4.10177e+06	5.02044e+06
N-Acetylneuramite 9-phosphate	7.43735e+06	7.66476e+06	6.71474e+07	9.15331e+07	6.69171e+07	7.1299e+07	171732	380287	6.07253e+06	6.40968e+06	3.3259e+06	1.30257e+07	0	0	0	0	0	0
N-Acetylornithine	0	0	0	0	0	0	0	0	0	0	0	0	2.86036e+08	6.01557e+07	3.03109e+08	2.805e+08	2.66572e+08	1.23619e+08
N-Acetylserotonin	0	0	0	0	0	0	0	0	0	0	0	0	58380.2	40239.9	57463.2	98736.8	99800.8	79104.4
Nalidixic Acid	0	0	0	0	0	0	0	0	0	0	0	0	5.54878e+06	6.18324e+06	5.87331e+06	6.11957e+06	5.60564e+06	6.49018e+06
Naltrindole	0	0	0	0	0	0	0	0	0	0	0	0	1.67749e+06	57172.5	6.51016e+06	27850.6	27632.6	6.81604e+06
Naproxen	0	0	0	0	0	0	0	0	0	0	0	0	6375.26	5504.47	531550	9960.74	4082.04	11747.7
Naptalam	0	0	0	0	0	0	0	0	0	0	0	0	830672	712224	139943	407464	139365	76686.2
N-Arachidonyl dopamine	0	0	0	0	0	0	0	0	0	0	0	0	2.05512e+06	1.06835e+06	1.01756e+06	1.32129e+06	755630	1.12646e+06
Naringenin	0	0	0	0	0	0	0	0	0	0	0	0	3304.8	1.52304e+06	1.57122e+06	4492.58	3560.5	5889.83
Naringin	0	0	0	0	0	0	0	0	0	0	0	0	763165	827712	895903	967115	1.04045e+06	3589.45
Nateglinide	0	0	0	0	0	0	0	0	0	0	0	0	745302	237477	252369	7397.02	356421	652763
N-debutylhalofantrine	1.20187e+06	1.36717e+06	1.82974e+06	2.54783e+06	1.39586e+06	1.12293e+06	265611	284572	172649	72643.3	463032	750804	0	0	0	0	0	0
N-desethylamiodarone	42688.9	65315.6	209027	161239	349951	393072	336222	295504	24753.8	47586.3	2.40856e+06	535656	0	0	0	0	0	0
N-Desmethyl vandetanib	4.85944e+06	5.60795e+06	3.90839e+06	5.051e+06	1.04504e+07	1.09583e+07	4.64436e+06	4.01913e+06	0	14920.5	5.68607e+06	785360	0	0	0	0	0	0
Neburon	0	0	0	0	0	0	0	0	0	0	0	0	7432.75	13217	290485	92521	10983.4	9617.65
Nelfinavir	0	0	0	0	0	0	0	0	0	0	0	0	651236	206710	226657	305535	191823	465624
Neoglucobrassicin	0	0	0	0	0	0	0	0	0	0	0	0	671914	654533	654896	670611	701324	748102
Neolinustatin	0	0	0	0	0	0	0	0	0	0	0	0	60391	179015	93.3142	93.3142	93.3142	93.3142
Neomycin	0	0	0	0	0	0	0	0	0	0	0	0	245170	2432.43	9815.26	2.75809e+06	2.92086e+06	3.00547e+06
Neopterin	4.14736e+07	4.63947e+07	3.33611e+09	3.72801e+09	2.71994e+09	2.882e+09	7.30159e+07	1.03081e+08	3.12523e+08	2.40009e+08	3.0653e+08	2.10271e+08	4.81711e+07	1.55598e+08	1.26754e+06	1.73767e+07	1.1228e+07	2.72016e+07
Neosurugatoxin	118295	43839.6	328824	366495	371496	302362	39523.6	25996.6	0	0	202787	0	0	0	0	0	0	0
Neriifolin	0	0	0	0	0	0	0	0	0	0	0	0	489883	179704	36707	19766.6	3.42647e+06	3.50996e+06
Nervonic acid	476402	608300	2.41375e+07	4.56556e+08	4.41676e+07	3.37793e+07	1.3132e+07	3.01889e+06	2.07549e+06	1.82891e+07	1.78208e+09	3.99206e+07	165425	418132	23857.8	175320	18281.9	82357
Neuraminic acid	1.01039e+07	9.50446e+06	2.66246e+08	2.74598e+08	2.01973e+08	2.10899e+08	9.86576e+06	1.20377e+07	3.09197e+07	2.53698e+07	4.13428e+07	2.32344e+07	0	0	0	0	0	0
Neuromedin B (4-10)	162542	175971	166702	151042	200760	151654	198208	134826	334934	264618	1.46332e+06	219053	0	0	0	0	0	0
N-Formyl-L-aspartate	0	0	0	0	0	0	0	0	0	0	0	0	180234	144947	166167	216227	211432	232792
N-Formyl-L-methionine	0	0	0	0	0	0	0	0	0	0	0	0	4.96542e+07	2.61023e+07	978524	902801	927061	831867
N-Gluconyl ethanolamine phosphate	6387.25	14539.9	1.66562e+06	1.89897e+06	1.70455e+06	1.89163e+06	3753.64	5939.52	0	9220.14	43536.8	8037.78	0	0	0	0	0	0
N-Glycoloyl-neuramite	3.86788e+07	3.43408e+07	9.63781e+07	9.14671e+07	1.02063e+08	1.03698e+08	3.70214e+07	4.20986e+07	1.13633e+08	8.46956e+07	2.37884e+08	7.1396e+07	0	0	0	0	0	0
N-Glycolylneuraminic acid	0	0	0	0	0	0	0	0	0	0	0	0	7.4375e+07	7.9307e+07	2.03994e+08	1.69558e+08	9.06076e+07	7.44817e+07
N-Heptanoylhomoserine lactone	0	0	0	0	0	0	0	0	0	0	0	0	52300.8	73103.4	61344.8	65479.7	76172.2	81340.7
Niclosamide	206432	114099	1.18952e+06	1.3452e+06	2.36853e+06	2.07693e+06	101607	125401	470082	445804	3.53983e+06	570885	0	0	0	0	0	0
Nicotinamide riboside	0	0	0	0	0	0	0	0	0	0	0	0	369923	55396.9	84704.1	79857.7	74747.7	148725
Nicotinic acid	0	0	0	0	0	0	0	0	0	0	0	0	4.67641e+06	5.34892e+06	5.63841e+06	7.26779e+06	5.33231e+07	1.05599e+07
Nicotinic acid mononucleotide	0	0	7.688e+06	1.36856e+07	5.48822e+06	8.8809e+06	5803	0	0	0	0	0	303479	127782	45321.6	80443.6	52817.5	70764.2
Nicotinuric acid	0	0	0	0	0	0	0	0	0	0	0	0	121102	186165	163868	122192	231979	263442
Nicotite D-ribonucleoside	620084	335808	250327	496286	397335	476672	551096	344628	642724	523398	5.63873e+06	370957	0	0	0	0	0	0
Nicotite D-ribonucleotide	338409	365864	6.64326e+07	7.62097e+07	6.29156e+07	6.80722e+07	2345.57	2538.32	25018	4700.66	0	0	0	0	0	0	0	0
Nifedipine	0	0	0	0	0	0	0	0	0	0	0	0	9747.06	680420	8384.35	49421.3	4251.48	4974.79
Nifuradene	1.89174e+06	1.98597e+06	7.63443e+06	7.3211e+06	5.64442e+06	7.02032e+06	2.08527e+06	2.71728e+06	1.73712e+06	1.14039e+06	8.46054e+06	829132	0	0	0	0	0	0
Nifursol	29877.2	2814.91	305140	264563	203430	223276	47356.7	125932	619147	575721	586902	577154	0	0	0	0	0	0
Nifurthiazole	3.62552e+08	3.62533e+08	1.00134e+09	1.42892e+09	1.3722e+09	9.41413e+08	3.43483e+08	3.59059e+08	5.58054e+08	4.57517e+08	3.43483e+09	4.15028e+08	0	0	0	0	0	0
Nigericin	0	0	0	0	0	0	0	0	0	0	0	0	963938	950968	959625	988004	1.03633e+06	1.10642e+06
Nimodipine	0	0	0	0	0	0	0	0	0	0	0	0	5.99989e+06	6.61889e+06	45780	63751.2	8.68002e+06	9.35436e+06
Nimustine hydrochloride	0	0	11100.5	4991.58	0	0	58491.7	99554.4	313737	292626	0	0	0	0	0	0	0	0
Nitecapone	733387	730003	1.31127e+07	1.50307e+07	1.03605e+07	1.10892e+07	185162	337414	1.01175e+06	772202	700832	873430	0	0	0	0	0	0
Nitisinone	820381	781402	6.3241e+06	7.05405e+06	556430	628396	1.20077e+06	1.85337e+06	2.07303e+06	2.64944e+06	2.54215e+06	2.89529e+06	0	0	0	0	0	0
Nitrazepam	0	0	0	0	0	0	0	0	0	0	0	0	40461.8	49404.2	54147	58581.6	60891.2	64768.8
Nitrendipine	0	0	0	0	0	0	0	0	0	0	0	0	1.13729e+06	1.11192e+06	1.12322e+06	1.16805e+06	1.24874e+06	1.3727e+06
Nitrofen	0	0	0	0	0	0	0	0	0	0	0	0	1.19994e+06	1.26903e+06	1.35189e+06	1655.26	1.56643e+06	1.70221e+06
Nitrofurantoin	637159	630906	1.28223e+06	1.41748e+06	1.14843e+06	1.25864e+06	11309.5	27302.2	156441	177811	416137	8611.11	1.76153e+06	415288	1.41491e+06	1.59681e+06	273861	71307.1
Nitrofurazone	0	0	0	0	0	0	0	0	0	0	0	0	3.38216e+06	1.67471e+06	4.76602e+06	3.54133e+06	7.9151e+06	7.30279e+06
Nitrogen mustard	4.83182e+07	3.50322e+07	3.36423e+07	2.44492e+07	3.01588e+07	3.18649e+07	4.0782e+07	2.66695e+07	3.6018e+07	3.26676e+07	3.2372e+08	4.46965e+07	0	0	0	0	0	0
nitrosoperoxycarbonate	2.43038e+07	2.80245e+07	6.49956e+07	5.53041e+07	3.39617e+07	2.40638e+07	2.64231e+07	2.47129e+07	4.63798e+07	4.07523e+07	2.019e+08	3.56338e+07	0	0	0	0	0	0
Nitrosylhaem	4527.59	11560.8	107214	369987	1.84392e+06	20332.3	527046	64354.4	13206.1	3.73809e+06	1.94342e+06	1.34386e+06	0	0	0	0	0	0
Nivalenol	0	0	0	0	0	0	0	0	0	0	0	0	205577	34491.9	5869.48	1.13113e+07	10876.1	12657.3
Nizatidine	0	0	0	0	0	0	0	0	0	0	0	0	3.03054e+06	3.14064e+06	3.27802e+06	2579.89	3.64011e+06	3.86739e+06
N-Lignoceroylsphingosine	242137	257787	672542	739418	682547	890466	226688	319157	282054	274676	3.46487e+06	231596	0	0	0	0	0	0
N-Methyl-D-aspartic acid	0	0	0	0	0	0	0	0	0	0	0	0	4.95067e+07	3.61226e+07	2.15561e+07	2.59177e+07	2.9301e+07	3.48834e+07
N-methyl-L-glutamic Acid	1.19629e+07	1.00888e+07	3.72638e+07	3.48669e+07	1.80652e+07	1.90674e+07	4.90363e+06	4.80369e+06	2.3049e+07	1.54991e+07	9.04843e+06	1.26268e+07	9.42003e+06	6.4854e+06	9.23674e+06	1.2512e+07	3.86469e+07	5.22428e+07
N-Methyltryptamine	0	0	0	0	0	0	0	0	0	0	0	0	743568	436826	274978	274211	308615	249855
N-Methyltyramine	0	0	0	0	0	0	0	0	0	0	0	0	392372	381216	363464	350348	406284	387077
N,N'-Diacetylchitobiosyldiphosphodolichol	0	0	545063	278940	276704	307543	0	0	0	0	0	3403.32	0	0	0	0	0	0
N,N-Diethyl-m-toluamide	0	0	0	0	0	0	0	0	0	0	0	0	60343.9	77439.8	61063.1	106233	53389.6	56081.4
N,N-Dimethyl-1,4-phenylenediamine	0	0	0	0	0	0	0	0	0	0	0	0	5767.57	5853.17	560952	6496.19	15177.4	15512.2
Nobiletin	0	0	0	0	0	0	0	0	0	0	0	0	9.29458e+06	8.89186e+06	7.85524e+06	8.41813e+06	7.06784e+06	5.27192e+07
Nodakenetin	0	0	0	0	0	0	0	0	0	0	0	0	6195.92	546493	11541.8	9049.74	7921.57	4377.84
N(omega)-(ADP-D-ribosyl)-L-arginine	5.00635e+07	4.1479e+07	8.23252e+06	1.3063e+07	1.41626e+06	5.02176e+06	956196	1.25116e+07	5.41224e+06	4.69909e+06	9.37877e+07	5.36095e+06	0	0	0	0	0	0
Nomilin	0	0	0	0	0	0	0	0	0	0	0	0	1.4047e+06	1.52234e+06	1.67942e+06	1.88976e+06	2.17556e+06	2.57365e+06
Nonactin	0	0	0	0	0	0	0	0	0	0	0	0	4.22161e+07	1.60326e+07	2.30751e+07	3.03546e+07	3.0223e+06	2.30581e+06
Nonadecanoic acid	9.42517e+06	8.66861e+06	4.12797e+07	3.0058e+07	3.14189e+07	2.18315e+07	1.79363e+06	3.37847e+06	1.70758e+07	8.71641e+06	5.30786e+06	4.39526e+06	1.71979e+06	1.23774e+06	1.09781e+06	783442	660865	27422.8
Nopaline	0	0	0	0	0	0	0	0	0	0	0	0	4.26365e+06	1.12612e+06	15223.8	26214.1	23703.3	9964.65
norcisapride	840103	814981	212549	397494	856869	690341	2.16941e+06	830120	2.41386e+06	1.75155e+06	8.8236e+06	733650	0	0	0	0	0	0
Nordazepam	0	0	0	0	0	0	0	0	0	0	0	0	672253	688439	727320	7349.47	893698	1.04755e+06
Nornitrogen mustard	1.02079e+07	1.94963e+06	2.46697e+06	2.37871e+06	4.83184e+06	2.69395e+06	1.07273e+07	6.16794e+06	9.61365e+06	1.08898e+07	2.38442e+07	2.8583e+06	0	0	0	0	0	0
Norspermidine	0	0	0	0	0	0	0	0	0	0	0	0	1.20239e+06	14575.8	1.06604e+06	1.41214e+06	1.07671e+06	1.09974e+06
Novapikromyin	0	0	4.61071e+06	4.64083e+06	427579	410887	0	0	0	0	0	0	0	0	0	0	0	0
N'-Phosphoguanidinoethyl methyl phosphate	110748	93804.3	32130.5	0	61541.5	60842.8	0	2142.2	6604.79	0	0	0	0	0	0	0	0	0
N-Phosphotaurocyamine	0	0	152118	192709	95607.7	128365	0	10547.1	54184.5	38351.4	0	17591.4	0	0	0	0	0	0
n-Propyl gallate	0	0	0	0	0	0	0	0	0	0	0	0	82638.1	66080.2	88426.3	95687.8	65386.2	61110.4
NS 1619	0	10462.3	1.64012e+08	1.84029e+08	1.30977e+08	1.47976e+08	1773.67	1615.45	1.64047e+06	464494	0	1.33581e+06	0	0	0	0	0	0
O-Acetylcarnitine	0	0	0	0	0	0	0	0	0	0	0	0	146367	5738.52	71681.5	76823.7	117669	165678
O-Acetylserine	5.34295e+08	4.67476e+08	8.48906e+08	8.80984e+08	8.94355e+08	8.96792e+08	2.97129e+08	3.07703e+08	7.31699e+08	6.15596e+08	1.00315e+09	6.27818e+08	0	0	0	0	0	0
O-Carbamoyladenylate	2.3173e+08	1.53261e+08	2.78009e+08	3.29959e+08	2.62336e+08	2.72245e+08	1.62784e+08	1.59817e+08	1.09191e+08	1.08002e+08	1.95597e+09	1.01955e+08	0	0	0	0	0	0
Ochratoxin A	0	0	0	0	0	0	0	0	0	0	0	0	3.02119e+06	3.09397e+06	3.22769e+06	3.42746e+06	3971.75	4.07438e+06
o-Cresol	0	0	0	0	0	0	0	0	0	0	0	0	2024.31	1714.24	8633	5096.9	4017.06	16978
Octacosyl triacontanoate	1.31434e+06	1.65831e+06	41200.4	94992.2	193302	276134	744388	541734	4.08026e+06	4.45199e+06	2.47726e+06	2.07773e+06	0	0	0	0	0	0
Octadecanedioic acid	1.02569e+08	1.06788e+08	15348.1	28926.7	54395.2	26657.1	32858.1	28504.3	114899	95921.3	237950	53610.4	0	0	0	0	0	0
Octafluorocyclobutane	4.07681e+07	5.53763e+07	3.40144e+07	2.99818e+07	4.59257e+07	4.87077e+07	3.97847e+07	4.49637e+07	1.0072e+08	7.64426e+07	1.37494e+07	5.07339e+07	0	0	0	0	0	0
O-Feruloylgalactarate	0	7551.78	0	0	0	0	258951	508333	2.02936e+06	1.09002e+06	1.40973e+06	1.5056e+06	0	0	0	0	0	0
Ofloxacin	0	0	0	0	0	0	0	0	0	0	0	0	4260.96	3015.85	2751.73	1.19605e+06	1.27388e+06	3061.07
O-Hexanoyl-adnosine monophosphate	10453.5	0	0	1.4079e+06	9.37422e+06	73919.5	4.10109e+06	0	0	0	996369	6.19856e+06	0	0	0	0	0	0
Olanzapine	0	0	0	0	0	0	0	0	0	0	0	0	3001.64	656743	4048.61	747182	812612	895439
Oleic acid	8.35146e+09	8.57712e+09	4.30519e+10	4.25777e+10	3.6728e+10	3.87311e+10	7.06291e+09	8.29101e+09	1.53572e+10	1.28975e+10	4.25237e+10	1.26874e+10	0	0	0	0	0	0
Oleoyl glycine	4.8839e+06	5.36106e+06	1.04494e+08	1.14057e+08	7.82387e+07	7.88419e+07	5.01435e+06	4.86195e+06	1.22673e+07	1.09277e+07	1.4713e+07	1.08678e+07	0	0	0	0	0	0
Olopatadine	0	0	0	0	0	0	0	0	0	0	0	0	64223.1	24541.5	30297.6	6576.42	1.4705e+07	1.89921e+07
Olsalazine-O-sulfate	313439	239979	694835	576507	200399	575415	212788	332417	194860	68233.8	3.38629e+06	49394.8	0	0	0	0	0	0
Omeprazole	0	0	0	0	0	0	0	0	0	0	0	0	789388	801654	831525	880061	950244	1.0472e+06
Omethoate	0	0	0	0	0	0	0	0	0	0	0	0	765311	1.31252e+06	2.78657e+06	2.43925e+06	694440	2.80267e+06
O-Methylsterigmatocystin	25703.3	0	6.56836e+06	5.99617e+06	3.05883e+06	3.60394e+06	9148.12	13333.5	92134.3	75941.9	18299.6	257086	0	0	0	0	0	0
Ononin	0	0	0	0	0	0	0	0	0	0	0	0	7.80386e+06	3.95761e+06	7.09535e+06	8.37376e+06	5.25439e+06	5.11266e+06
O-Phosphoethanolamine	0	0	0	0	0	0	0	0	0	0	0	0	87061.4	254289	151002	190571	315040	212123
O-Phospho-L-serine	476079	276850	43858.2	38156.7	84163.6	100457	22156	57509.8	60365.1	83561.6	749308	86712.9	0	0	0	0	0	0
O-Phosphorylhydroxylamine	1.0639e+07	1.12029e+07	1.20109e+07	1.27858e+07	1.66037e+07	1.15469e+07	8.27697e+06	7.93913e+06	1.31118e+07	6.7098e+06	6.50678e+07	1.09198e+07	0	0	0	0	0	0
O-Phosphothreonine	0	0	0	0	0	0	0	0	0	0	0	0	1.92929e+06	5.94295e+06	649265	949826	1.07653e+06	1.09714e+07
O-Phosphotyrosine	0	0	0	0	0	0	0	0	0	0	0	0	4362.2	1944.45	6099.78	3245.88	4165.47	2661.11
Ophthalmate	0	0	0	0	0	0	0	0	0	0	0	0	1.05073e+06	1.90835e+06	107601	346983	1.21498e+06	1.3599e+06
ORG 20599	128895	89243.2	0	0	0	0	0	0	0	0	0	0	0	0	0	0	0	0
Ornithine	0	0	0	0	0	0	0	0	0	0	0	0	1.84738e+07	5.1779e+07	3.50412e+06	1.8718e+07	5.40602e+06	2.11434e+07
Orotidine 5'-phosphate	571573	478092	0	0	644285	770652	373184	455411	97784	89014.8	124897	1.04277e+06	0	0	0	0	0	0
Orotidylic acid	0	0	0	0	0	0	0	0	0	0	0	0	633642	865511	442878	323248	367999	364567
Oryzalin	0	0	0	0	0	0	0	0	0	0	0	0	386827	4703.72	7287.42	3537.49	7683.63	6794.01
Ostruthin	0	0	0	0	0	0	0	0	0	0	0	0	5.87854e+07	1.30973e+08	8.28972e+06	2.51113e+07	3.03656e+07	1.06203e+08
O-Succinyl-L-homoserine	0	0	0	0	0	0	0	0	0	0	0	0	6.91352e+06	1.57578e+06	138415	137356	467126	472268
Ouabain	0	0	0	0	0	0	0	0	0	0	0	0	779557	5956.6	796604	832637	888502	967686
Oxacillin	0	0	0	0	0	0	0	0	0	0	0	0	469071	443512	426442	415629	409652	1947.01
Oxadiazon	2.93758e+06	1.89866e+06	3.17452e+06	3.62665e+06	4.27271e+06	3.32934e+06	3.98742e+06	2.18751e+06	3.60458e+06	2.90543e+06	2.30735e+07	2.46424e+06	0	0	0	0	0	0
Oxalacetic acid	0	0	0	0	0	0	0	0	0	0	0	0	2.32953e+07	2.65392e+07	2.53038e+07	2.38341e+07	2.30071e+07	2.76659e+07
Oxalyl-CoA	1.57137e+07	3.61177e+07	1.04607e+07	3.45872e+07	4.50289e+07	4.36943e+07	2.98198e+06	2.06183e+07	2.03443e+06	7.81449e+06	3.87647e+08	1.71769e+07	0	0	0	0	0	0
Oxaprozin	0	0	0	0	0	0	0	0	0	0	0	0	6.42785e+06	4398.97	7.20759e+06	7.78089e+06	12420.4	9819.67
Oxazepam	0	0	0	0	0	0	0	0	0	0	0	0	8.19851e+06	4.24624e+06	3.74244e+06	3.28021e+06	6.92174e+06	5.5842e+06
Oxaziclomefone	1.69422e+07	6.92383e+06	1.77659e+07	1.75107e+07	1.212e+07	1.86598e+07	1.14023e+07	3.78016e+06	1.07947e+07	9.29801e+06	1.47699e+08	1.09576e+07	0	0	0	0	0	0
Oxicozole nitrate	114286	236258	505296	590585	902519	867581	651772	1.19314e+06	457835	215248	70308.4	171005	0	0	0	0	0	0
Oxidized glutathione	0	0	0	0	0	0	0	0	0	0	0	0	1.09092e+07	1.17983e+07	1.11597e+07	1.00736e+07	9.59169e+06	1.57377e+07
Oxoadipic acid	0	0	0	0	0	0	0	0	0	0	0	0	2.89722e+06	2.66493e+06	5.25575e+06	1.61148e+06	1.0476e+07	6.73335e+06
Oxoglutaric acid	1.8313e+07	1.36672e+07	9.12916e+06	8.84691e+06	1.39271e+07	1.46852e+07	2.26827e+06	2.63511e+06	7.61563e+07	6.5717e+07	4.09297e+06	1.25869e+07	2.91059e+06	8.78905e+06	2.86349e+07	3.55024e+07	1.48118e+08	1.53853e+08
Oxycodone	0	0	0	0	0	0	0	0	0	0	0	0	1.49331e+06	24913.5	5841.92	1.82069e+06	3153.34	3150.36
Oxyphenbutazone	0	0	0	0	0	0	0	0	0	0	0	0	3.73531e+06	3.93764e+06	4.16522e+06	4.41949e+06	3279.51	5.01085e+06
Oxypurinol	0	0	0	0	0	0	0	0	0	0	0	0	6.62955e+06	1.33519e+08	93.3142	93.3142	93.3142	93.3142
Oxytetracycline	0	0	0	0	0	0	0	0	0	0	0	0	438535	486937	549747	632606	744471	900112
PA(10:0/i-16:0)	0	0	1.01406e+06	1.08662e+06	302983	313175	0	0	0	0	0	0	0	0	0	0	0	0
PA(22:0/24:1(15Z))	51073.9	0	38753.8	60986.3	35156.3	28841	6870.14	4382.71	389446	258121	0	160533	0	0	0	0	0	0
Pahutoxin	54979.6	56686.5	132036	135126	133583	124744	66531.2	92234.2	61972.8	69845.8	707573	115195	0	0	0	0	0	0
Palatinose	0	0	0	0	0	0	0	0	0	0	0	0	1.11724e+08	7.60527e+07	1.07551e+08	4.48108e+07	2.19462e+08	4.82305e+06
Palmitic acid	5.52272e+09	5.21249e+09	3.05254e+10	3.14357e+10	2.69735e+10	2.7377e+10	5.08424e+09	5.68202e+09	1.37692e+10	9.72906e+09	3.34683e+10	8.94046e+09	2.73916e+07	1.22357e+07	5.18465e+07	3.76614e+07	3.71031e+07	1.9101e+07
Palmitoleic acid	2.37116e+08	2.64221e+08	1.93359e+10	2.16923e+10	1.58369e+10	1.68468e+10	4.31828e+08	6.1065e+08	1.86059e+09	1.43563e+09	1.72783e+09	1.25399e+09	0	0	0	0	0	0
Pamidrote	1.18235e+07	9.73557e+06	379414	323154	43496	0	0	16830.2	102127	129748	0	0	0	0	0	0	0	0
Pancratistatin	502517	555100	1.33411e+06	1.42713e+06	1.08427e+06	1.27726e+06	162444	91810.1	180625	196950	1.46347e+06	46535.4	0	0	0	0	0	0
Pantoprazole	0	0	0	0	0	0	0	0	0	0	0	0	5246.32	473362	471633	477263	489577	2387.82
pantothenic acid	0	0	0	0	0	0	0	0	0	0	0	0	1.64385e+07	527080	3.40645e+06	6.75879e+07	1.90557e+07	1.77717e+07
Pantothenic acid	2.34354e+06	5.71824e+06	1.42765e+07	1.90966e+07	2.98547e+07	2.89174e+07	2.69513e+06	3.34162e+06	1.73929e+07	1.50783e+07	0	2.08334e+07	6.97278e+07	5.71542e+07	9.93786e+07	1.05519e+08	1.08161e+08	9.44434e+07
Pantothenol	0	0	0	0	0	0	0	0	0	0	0	0	985947	314994	335022	642361	1.19827e+06	1.28014e+06
Paraoxon	184834	155124	1.07289e+07	1.21828e+07	6.37621e+06	6.88195e+06	1.12413e+06	1.67586e+06	1.64498e+06	1.46769e+06	3.85485e+06	2.9912e+06	2.69869e+07	3.68945e+07	8.66382e+06	1.06572e+07	1.50923e+07	2.34985e+07
Patuletin 3-gentiobioside	1.72535e+06	1.4078e+06	0	18680.1	0	2.47966e+06	4866.98	683174	1.00957e+06	0	2.82325e+07	0	0	0	0	0	0	0
Paxilline	0	0	0	0	0	0	0	0	0	0	0	0	695240	490548	5.35054e+06	3.23512e+07	2.93107e+06	8.27791e+06
PC(14:0/18:2(9Z,12Z))	186578	327615	191454	132255	13694.6	34635.4	587955	886357	14017	14691.1	0	83831.6	0	0	0	0	0	0
PC(22:4(7Z,10Z,13Z,16Z)/P-18:0)	416518	452706	0	0	0	0	0	0	0	0	0	0	0	0	0	0	0	0
PC(24:0/24:1(15Z))	0	12736.2	71095.1	59694.3	38311.7	52736.4	0	0	0	0	14160.9	0	0	0	0	0	0	0
p-Chloromercuribenzoate	1.16387e+06	587759	116063	99646.2	154030	146680	511305	635081	1.51598e+06	1.45705e+06	0	138631	0	0	0	0	0	0
p-Cresol	0	0	0	0	0	0	0	0	0	0	0	0	9598.82	2.03177e+06	24406.9	16129.1	16663.3	17358.2
PE(14:1(9Z)/15:0)	1.17004e+06	963446	858191	926705	733350	631645	816096	723712	841625	717779	9.10121e+06	760718	0	0	0	0	0	0
PE(16:0/18:2(9Z,12Z))	597621	3.01444e+06	2.17014e+06	1.11817e+07	9.0148e+06	1.19227e+07	19550.1	1.52393e+06	0	193297	2.96036e+07	365692	0	0	0	0	0	0
PE(16:1(9Z)/16:1(9Z))	385545	443577	206450	420962	123287	160633	725919	804344	395485	267295	0	297936	0	0	0	0	0	0
PE(20:1(11Z)/24:1(15Z))	60638.3	0	87877.5	27811.3	46239.8	15704.9	6013.51	2941.54	377535	302866	0	124145	0	0	0	0	0	0
PE(20:2(11Z,14Z)/24:1(15Z))	0	0	146833	114384	37152.2	50524.1	0	0	0	0	0	3111.67	0	0	0	0	0	0
[truncated: 624 more rows]
