# Supplementary material for: Integrated Omics Analysis Reveals Alterations in the Intestinal Microbiota and Metabolites of Piglets After Starvation
Source: Front Microbiol. 2022 Jun 15;13:881099. doi: 10.3389/fmicb.2022.881099 (PMC9240708; doi:10.3389/fmicb.2022.881099)
Supplement: Supplementary Table S13 — The screen differential metabolites based on VIP > 1 in the OPLS-DA model. [file Table_13.XLSX]

## Sheet: all
Integrated omics analysis reveals the alteration of intestine microbe-metabolities in piglets after starvation
Yijia Ma, Chang Lu, Bingzhen Ji, Junjun Qin, Chunbo Cai, Yang Yang, Yan Zhao, Guomin Liang, Xiaohong Guo, Guo-qing Cao, Bugao Li and Pengfei Gao*
Supplementary table 13 The screen differential metabolites based on VIP > 1 in the OPLS-DA model
id	NC	ST_48	ST_72	NC	NC	NC	NC	ST_48	ST_48	ST_48	ST_48	ST_48	ST_48	ST_72	ST_72	ST_72	ST_72	ST_72	ST_72
4-Phospho-L-aspartate	1.96104e+10	1.62158e+10	0	2.00262e+10	1.57438e+10	1.87254e+10	2.42401e+10	1.09875e+10	1.87605e+10	1.86059e+10	1.41766e+10	1.60534e+10	1.87107e+10	0	0	0	0	0	0
L-Proline	4.15189e+09	2.02575e+09	6.06345e+07	5.70498e+09	5.90478e+09	4.21548e+09	4.22792e+09	1.0784e+09	1.24737e+09	2.69546e+09	2.36333e+09	2.35134e+09	2.41859e+09	4.40778e+07	4.32772e+07	3.3604e+07	4.16382e+07	7.83053e+07	1.22904e+08
L-Phenylalanine	3.94221e+09	2.68775e+09	0	3.72211e+09	3.68895e+09	4.37028e+09	4.37431e+09	1.525e+09	1.71608e+09	2.50832e+09	2.05546e+09	4.10841e+09	4.21321e+09	0	0	0	0	0	0
Choline	3.49917e+09	4.1332e+09	3.37614e+06	3.23925e+09	3.34497e+09	4.09123e+09	3.95728e+09	2.56763e+09	2.82553e+09	5.52728e+09	5.90139e+09	4.01115e+09	3.96622e+09	9.99683e+06	104857	9.78143e+06	185578	67329.4	120811
N-methylvaline	2.73317e+09	1.57434e+09	0	2.11703e+09	2.30838e+09	3.11242e+09	3.20283e+09	1.01809e+09	1.05422e+09	1.41333e+09	9.47204e+08	2.3349e+09	2.67827e+09	0	0	0	0	0	0
Creatine	2.72748e+09	4.00881e+09	1.75349e+08	3.18001e+09	3.13874e+09	3.55339e+09	3.47318e+09	1.52715e+09	1.70605e+09	5.26361e+09	4.71709e+09	5.32565e+09	5.5133e+09	1.33211e+08	1.31902e+08	1.99449e+08	2.15819e+08	1.93648e+08	1.78066e+08
Norvaline	2.41069e+09	1.65166e+09	0	2.24611e+09	2.28746e+09	2.77696e+09	2.77451e+09	9.25487e+08	1.06108e+09	1.60345e+09	1.19691e+09	2.3376e+09	2.78542e+09	0	0	0	0	0	0
LysoPC(16:0)	2.26715e+09	7.67378e+08	0	2.6536e+09	1.90398e+08	3.60579e+09	3.77248e+09	2.94468e+08	3.76855e+08	5.15088e+08	3.74398e+08	2.80068e+08	2.76339e+09	0	0	0	0	0	0
Aminomalote	1.42375e+09	9.81149e+08	0	1.35816e+09	1.35338e+09	1.57198e+09	1.58e+09	5.19897e+08	6.07733e+08	8.53907e+08	8.91268e+08	1.50617e+09	1.50792e+09	0	0	0	0	0	0
L-Tyrosine	1.36098e+09	8.55287e+08	0	1.20033e+09	1.1626e+09	1.54795e+09	1.53197e+09	4.3122e+08	5.20639e+08	8.20187e+08	6.83984e+08	1.26599e+09	1.4097e+09	0	0	0	0	0	0
Hypoxanthine	1.02535e+09	1.31911e+09	0	1.1217e+09	1.11039e+09	1.50695e+09	1.52696e+09	6.54415e+08	7.38885e+08	1.90764e+09	1.56311e+09	1.43933e+09	1.61132e+09	0	0	0	0	0	0
L-Glutamine	8.9846e+08	2.82257e+08	5.8336e+09	9.70324e+08	9.79705e+08	1.07803e+09	1.0851e+09	1.75054e+08	1.76355e+08	1.52011e+08	1.23131e+08	5.25903e+08	5.41091e+08	8.83199e+09	8.28274e+09	3.47875e+09	3.43064e+09	5.44774e+09	5.52975e+09
D-Glutamine	8.9846e+08	2.82257e+08	0	9.70324e+08	9.79705e+08	1.07803e+09	1.0851e+09	1.75054e+08	1.76355e+08	1.52011e+08	1.23131e+08	5.25903e+08	5.41091e+08	0	0	0	0	0	0
L-Methionine	8.3065e+08	6.04941e+08	4.84063e+07	8.02403e+08	8.05248e+08	9.95086e+08	1.01436e+09	2.92602e+08	3.47275e+08	6.26034e+08	4.79555e+08	9.35546e+08	9.48636e+08	7.98268e+07	7.99184e+07	2.63307e+07	3.15089e+07	3.9607e+07	3.32462e+07
L-Arginine	8.03478e+08	7.92174e+08	1.50673e+10	4.14159e+07	3.80444e+07	1.16609e+09	1.17638e+09	6.37043e+08	6.31799e+08	6.53899e+08	5.53598e+08	1.13713e+09	1.13957e+09	2.83473e+10	2.78977e+10	7.63771e+09	7.98518e+09	9.46182e+09	9.07397e+09
L-Tryptophan	7.71807e+08	4.97272e+08	2.33527e+06	6.93784e+08	7.01454e+08	8.59229e+08	8.53197e+08	2.8778e+08	3.22901e+08	4.20909e+08	3.33549e+08	7.76251e+08	8.4224e+08	2.75057e+06	2.38759e+06	2.28349e+06	2.1824e+06	2.22483e+06	2.18277e+06
LysoPC(18:1(9Z))	7.59237e+08	1.35435e+09	0	7.43772e+08	1.10159e+09	1.00086e+09	1.01977e+09	1.08239e+09	1.04967e+09	2.43381e+09	2.51778e+09	4.53078e+08	5.89375e+08	0	0	0	0	0	0
L-Lysine	6.96265e+08	3.60358e+08	4.44763e+07	6.46644e+08	6.3641e+08	1.09473e+09	1.08513e+09	2.56556e+08	2.60511e+08	3.41131e+08	2.90349e+08	5.03118e+08	5.10481e+08	7.97723e+07	8.66866e+07	2.17719e+07	1.83831e+07	3.20737e+07	2.81699e+07
2-O-beta-D-Glucopyranuronosyl-D-mannose	6.92327e+08	3.8763e+06	0	9.02258e+08	9.95234e+08	1.08536e+09	1.07965e+09	3.0258e+06	3.58536e+06	4.93851e+06	4.68331e+06	3.24488e+06	3.77994e+06	0	0	0	0	0	0
Flutriafol	6.73704e+08	6.35669e+08	0	6.66145e+08	6.71928e+08	7.15254e+08	6.99725e+08	6.12404e+08	6.3549e+08	7.09023e+08	5.77444e+08	6.61133e+08	6.1852e+08	0	0	0	0	0	0
Allopurinol	6.51146e+08	2.51559e+08	0	6.92598e+08	7.12668e+08	6.0898e+08	6.12175e+08	2.14272e+08	2.32222e+08	1.93814e+08	1.85486e+08	3.44231e+08	3.39326e+08	0	0	0	0	0	0
Arsonoacetate	6.25493e+08	6.17727e+08	0	6.00223e+08	6.34116e+08	6.612e+08	6.38894e+08	5.75374e+08	5.5035e+08	6.88309e+08	7.04173e+08	5.92239e+08	5.95917e+08	0	0	0	0	0	0
Citrulline	5.75159e+08	3.39294e+07	1.88717e+08	8.95312e+08	9.34234e+08	7.79959e+08	8.06456e+08	1.23882e+07	1.22442e+07	7.57299e+07	5.69618e+07	2.21949e+07	2.40575e+07	2.02676e+08	1.72341e+08	8.59996e+07	8.94919e+07	2.86416e+08	2.95379e+08
1,4-Bis(chloromethoxymethyl)benzene	5.00851e+08	4.86041e+08	0	4.26134e+08	5.39949e+08	5.35583e+08	3.9065e+08	5.37252e+08	4.98358e+08	6.22284e+08	3.77657e+08	3.88486e+08	4.92209e+08	0	0	0	0	0	0
Sarcosine	4.72109e+08	3.22221e+08	5.15854e+06	3.80538e+08	3.83913e+08	5.6693e+08	5.72301e+08	1.5311e+08	1.60762e+08	5.10308e+08	4.0609e+08	3.45607e+08	3.57451e+08	6.4513e+06	7.87996e+06	2.70818e+06	2.20302e+06	6.34676e+06	5.36203e+06
2'',3'',6''-Tris-O-(3,4,5-trihydroxybenzoyl)-3'-Glucosyl-2',4',6'-trihydroxyacetophenone	4.59439e+08	2.34473e+08	0	2.73539e+08	5.94736e+08	6.98404e+08	4.86232e+08	1.53969e+08	3.10968e+08	2.44647e+08	5.96675e+07	4.93451e+08	1.44138e+08	0	0	0	0	0	0
6-Chloro-N-(1-methylethyl)-1,3,5-triazine-2,4-diamine	4.4332e+08	2.89652e+08	0	3.97652e+08	3.98452e+08	4.92445e+08	4.99606e+08	1.59745e+08	1.84536e+08	2.33676e+08	2.21842e+08	4.55673e+08	4.82438e+08	0	0	0	0	0	0
L-Allothreonine	4.17499e+08	2.66457e+08	0	3.31934e+08	3.3663e+08	4.97599e+08	4.97763e+08	1.74177e+08	1.77752e+08	2.9679e+08	2.23763e+08	3.57708e+08	3.68551e+08	0	0	0	0	0	0
Glycerophosphocholine	4.1329e+08	1.78126e+08	5.43488e+06	4.79919e+08	4.79307e+08	6.99681e+08	6.76579e+08	6.17681e+06	6.02463e+06	5.53286e+07	4.69404e+07	4.58297e+08	4.95988e+08	6.22397e+06	7.8827e+06	7.23796e+06	7.52622e+06	2.11367e+06	1.62476e+06
16alpha-Bromo-17beta-estradiol	3.25764e+08	3.62621e+07	0	4.85655e+08	5.38642e+08	4.22342e+08	4.11695e+08	1.53746e+06	1.68672e+06	3.73573e+07	2.6035e+07	6.51076e+07	8.58483e+07	0	0	0	0	0	0
L-Histidine	3.10053e+08	1.93472e+08	0	2.88633e+08	2.85998e+08	3.83014e+08	3.85791e+08	1.24383e+08	1.24633e+08	2.23655e+08	1.84685e+08	2.43115e+08	2.60358e+08	0	0	0	0	0	0
3-Nitroacrylate	2.93521e+08	3.49515e+08	0	2.9974e+08	2.98249e+08	3.05333e+08	2.98382e+08	3.32924e+08	2.78874e+08	4.75845e+08	3.27902e+08	4.08642e+08	2.72904e+08	0	0	0	0	0	0
LysoPE(18:1(9Z)/0:0)	2.91346e+08	1.24665e+08	0	4.83874e+08	6.67648e+07	4.90958e+08	4.9563e+08	8.23733e+06	8.66489e+06	8.62657e+07	4.36644e+08	1.98079e+07	1.88373e+08	0	0	0	0	0	0
LysoPC(18:2(9Z,12Z))	2.89767e+08	5.02742e+08	0	3.12834e+08	3.31592e+08	2.78404e+08	2.91106e+08	3.26187e+08	4.32344e+08	9.6793e+08	1.15297e+09	4.95493e+07	8.74747e+07	0	0	0	0	0	0
L-Carnitine	2.63107e+08	4.11153e+08	5.74664e+09	2.35757e+08	2.38153e+08	4.72636e+08	4.83719e+08	1.06191e+08	1.02468e+08	6.45107e+08	5.53093e+08	4.94698e+08	5.65364e+08	5.71684e+09	5.6619e+09	6.6655e+09	6.68674e+09	4.89058e+09	4.85827e+09
1-deoxy-1-(N6-lysino)-D-fructose	2.39699e+08	2.02998e+08	0	2.4274e+08	2.47458e+08	2.6454e+08	2.54262e+08	1.39575e+08	1.3874e+08	2.65397e+08	2.15137e+08	2.27476e+08	2.31665e+08	0	0	0	0	0	0
Creatinine	2.30753e+08	1.37992e+08	8.90417e+08	1.79485e+08	1.85635e+08	1.63007e+08	1.69071e+08	1.27632e+08	1.31182e+08	1.76923e+08	1.69113e+08	1.06768e+08	1.16334e+08	7.66593e+08	8.40257e+08	9.22858e+08	9.4228e+08	9.44349e+08	9.26168e+08
L-Acetylcarnitine	2.25024e+08	3.90719e+08	0	1.68267e+08	1.64839e+08	4.34823e+08	4.37776e+08	1.80455e+08	1.94277e+08	4.5219e+08	3.71326e+08	5.70347e+08	5.75718e+08	0	0	0	0	0	0
(2E)-Decenoyl-ACP	2.20468e+08	1.2074e+08	0	2.09281e+08	2.0362e+08	3.46619e+08	3.32323e+08	8.32328e+07	8.7722e+07	1.09686e+08	1.14731e+08	1.6512e+08	1.63949e+08	0	0	0	0	0	0
Amisulbrom	2.11466e+08	3.219e+08	0	4.93022e+07	3.66059e+07	1.09904e+08	1.18636e+08	6.86767e+08	7.34953e+08	6.15041e+06	5.73375e+06	2.41085e+08	2.56709e+08	0	0	0	0	0	0
N,N-Dimethylsphingosine	2.07719e+08	2.19597e+08	4.52007e+07	2.0128e+08	2.21605e+08	2.25703e+08	2.23628e+08	1.71906e+08	2.06161e+08	2.00227e+08	3.37444e+08	2.16681e+08	1.85163e+08	1.0207e+08	5.14777e+07	3.68828e+07	4.31331e+07	1.96237e+07	1.80166e+07
L-Serine	2.04533e+08	1.14723e+08	0	1.54296e+08	1.58783e+08	2.93982e+08	2.88965e+08	7.63097e+07	7.882e+07	7.74026e+07	6.365e+07	1.9154e+08	2.00614e+08	0	0	0	0	0	0
3-(2-Methylpropyl)pyridine	2.00533e+08	1.13731e+08	0	1.09807e+08	2.91642e+08	1.57795e+08	1.65001e+08	6.27275e+07	1.13557e+08	7.91205e+07	1.3686e+08	1.56959e+08	1.33164e+08	0	0	0	0	0	0
dTDP-L-olivose	1.91054e+08	5.12238e+07	0	1.33699e+08	1.21217e+08	3.42347e+08	3.37917e+08	1.10759e+08	1.22502e+08	2.13677e+06	2.27504e+06	3.37028e+07	3.59675e+07	0	0	0	0	0	0
Cellobiono-1,5-lactone	1.87176e+08	5.03558e+07	0	2.74271e+08	2.88787e+08	2.544e+08	2.67065e+08	1.79623e+07	2.13173e+07	8.12602e+07	6.85104e+07	5.33108e+07	5.97736e+07	0	0	0	0	0	0
Acetyl-CoA	1.83091e+08	1.27108e+08	0	2.60615e+08	1.38309e+08	1.98125e+08	1.07627e+08	1.92045e+08	7.44302e+07	1.42528e+08	3.78024e+06	1.16992e+08	2.32872e+08	0	0	0	0	0	0
Glycyl-glycine	1.76006e+08	7.21438e+07	4.91006e+08	1.13855e+08	1.1394e+08	2.23585e+08	2.18156e+08	5.82549e+07	5.6788e+07	2.38563e+07	1.79877e+06	1.43389e+08	1.48776e+08	4.38715e+08	3.97003e+08	6.06415e+08	6.30534e+08	4.4493e+08	4.28437e+08
L-Asparagine	1.76006e+08	7.21438e+07	0	1.13855e+08	1.1394e+08	2.23585e+08	2.18156e+08	5.82549e+07	5.6788e+07	2.38563e+07	1.79877e+06	1.43389e+08	1.48776e+08	0	0	0	0	0	0
LysoPE(16:0/0:0)	1.69826e+08	1.46851e+08	0	1.13826e+08	1.00691e+08	2.88704e+08	2.80024e+08	4.05257e+07	5.13714e+07	1.86245e+08	1.62034e+08	2.45859e+08	1.95071e+08	0	0	0	0	0	0
Bilirubin	1.64678e+08	1.05202e+08	0	2.57761e+08	2.38323e+08	2.04923e+08	2.3299e+08	8.76954e+07	1.10576e+08	1.0618e+08	8.63572e+07	1.57429e+08	8.2972e+07	0	0	0	0	0	0
dTDP-beta-L-rhodinose	1.572e+08	1.71346e+07	0	6.13124e+07	5.59619e+07	1.54292e+08	1.57359e+08	3.61804e+07	4.22668e+07	2.30843e+06	2.2859e+06	1.03897e+07	9.37645e+06	0	0	0	0	0	0
N6-(1,2-Dicarboxyethyl)-AMP	1.55031e+08	6.8985e+08	0	9.19082e+07	8.49114e+07	1.26307e+08	1.273e+08	1.39481e+09	1.49889e+09	1.06947e+08	8.24328e+07	5.0748e+08	5.48535e+08	0	0	0	0	0	0
Molybdopterin	1.53853e+08	1.55915e+08	0	3.20925e+08	1.2086e+08	1.06657e+08	5.91092e+07	1.30069e+08	2.70649e+08	3.37253e+07	1.64263e+08	1.04122e+08	2.32663e+08	0	0	0	0	0	0
Phenylethylamine	1.50359e+08	1.72666e+08	0	1.48371e+08	1.38326e+08	1.4712e+08	1.47134e+08	1.59731e+08	1.55767e+08	1.97565e+08	2.00989e+08	1.61369e+08	1.60577e+08	0	0	0	0	0	0
2-Phenylacetamide	1.36833e+08	1.14324e+08	5.35158e+09	1.5671e+08	1.59975e+08	1.92625e+08	4.60304e+07	5.6319e+07	6.94951e+07	9.95561e+07	1.06876e+08	1.70629e+08	1.83071e+08	6.5839e+09	4.74646e+09	4.44596e+09	4.49592e+09	6.0425e+09	5.79476e+09
Guanine	1.33408e+08	5.16237e+07	1.02173e+07	4.60871e+07	4.52799e+07	1.00136e+08	1.02885e+08	4.745e+07	5.32305e+07	1.86959e+07	1.36248e+07	8.87068e+07	8.8034e+07	7.18392e+06	6.92914e+06	1.68271e+07	1.02854e+07	3.18453e+06	1.6894e+07
1-(5-Phosphoribosyl)-4-(N-succinocarboxamide)-5-aminoimidazole	1.32189e+08	1.76348e+06	0	1.86341e+08	2.03867e+08	1.68387e+08	1.64015e+08	1.34885e+06	1.92344e+06	2.15602e+06	2.34525e+06	1.05342e+06	1.75388e+06	0	0	0	0	0	0
Glycine	1.29098e+08	8.43021e+07	0	1.44197e+08	1.4398e+08	1.70761e+08	1.68705e+08	4.87266e+07	4.97635e+07	1.2632e+08	1.02245e+08	8.85673e+07	9.01905e+07	0	0	0	0	0	0
PC(22:1(13Z)/14:1(9Z))	1.25615e+08	1.09932e+08	0	7.3253e+07	1.5774e+08	1.5511e+08	1.55257e+08	2.37872e+08	1.05471e+08	8.97064e+07	2.79959e+07	1.42071e+08	5.64758e+07	0	0	0	0	0	0
LysoPC(16:1(9Z)/0:0)	1.20471e+08	6.33148e+07	0	1.79964e+08	1.99514e+08	1.38248e+08	1.53316e+08	8.63679e+07	1.09422e+08	7.68907e+07	7.52204e+07	1.63897e+07	1.55982e+07	0	0	0	0	0	0
Se-Methyl-L-selenocysteine	1.14752e+08	5.48959e+07	0	1.15775e+08	1.13414e+08	1.33632e+08	1.453e+08	2.33791e+06	2.56034e+07	5.24079e+07	0	1.15293e+08	1.33734e+08	0	0	0	0	0	0
PC(20:3(8Z,11Z,14Z)/16:1(9Z))	1.1357e+08	2.68954e+07	0	2.05928e+08	1.42152e+08	1.8341e+08	1.00396e+08	2.38769e+07	4.92044e+07	7.98414e+06	19232.6	3.31288e+07	4.71588e+07	0	0	0	0	0	0
Oxaloacetate	1.10272e+08	1.87425e+08	0	7.22146e+07	1.44921e+08	1.63491e+08	1.63206e+08	7.77761e+07	8.48261e+07	2.46894e+08	2.19739e+08	2.43512e+08	2.51805e+08	0	0	0	0	0	0
Butanoylphosphate	1.10135e+08	5.60237e+07	0	1.04287e+08	1.02262e+08	1.61838e+08	1.65077e+08	4.69426e+07	4.78945e+07	4.78026e+07	3.8831e+07	7.7077e+07	7.75946e+07	0	0	0	0	0	0
PC(20:4(5Z,8Z,11Z,14Z)/16:0)	1.06185e+08	5.05624e+07	0	1.56057e+08	1.05154e+08	1.16563e+08	9.83797e+07	3.20333e+07	4.92137e+07	1.28187e+07	405500	9.33202e+07	1.15583e+08	0	0	0	0	0	0
LysoPC(0:0/18:0)	1.04918e+08	2.02093e+08	0	4.32811e+07	4.16029e+07	7.75195e+07	8.13032e+07	2.20584e+08	2.7363e+08	1.77518e+08	1.06288e+08	2.58986e+08	1.75552e+08	0	0	0	0	0	0
3-hydroxy-2-isobutyrate	1.04464e+08	1.16562e+08	0	1.00758e+08	1.05166e+08	1.33219e+08	1.15901e+08	1.03642e+08	1.03131e+08	1.56932e+08	1.355e+08	1.06297e+08	9.38717e+07	0	0	0	0	0	0
4-Hydroxybenzoyl-CoA	1.01592e+08	9.83724e+07	0	1.30035e+08	8.54497e+07	8.50257e+07	1.17508e+08	1.82468e+08	4.38537e+07	1.88354e+08	0	5.4339e+07	1.2122e+08	0	0	0	0	0	0
Thymine	9.97946e+07	3.64822e+07	5.06302e+08	4.73685e+07	4.96518e+07	1.1955e+08	1.12591e+08	4.98307e+07	6.20176e+07	7.46219e+06	5.71858e+06	4.72067e+07	4.66577e+07	2.9257e+08	3.69354e+08	5.96521e+08	5.99717e+08	7.25424e+08	4.54226e+08
PC(20:2(11Z,14Z)/14:0)	9.24501e+07	3.45086e+07	0	6.51837e+06	8.87403e+07	1.42056e+08	1.15263e+08	7.10321e+06	7.98394e+07	1.61767e+07	21787.6	1.00101e+08	3.80912e+06	0	0	0	0	0	0
LysoPC(20:4(5Z,8Z,11Z,14Z))	9.1238e+07	1.82992e+08	0	1.1272e+08	1.1701e+08	9.51166e+07	1.00642e+08	1.52039e+08	2.20812e+08	3.19263e+08	3.73087e+08	1.33734e+07	1.93752e+07	0	0	0	0	0	0
L-Palmitoylcarnitine	9.06097e+07	1.21118e+08	0	9.0409e+07	9.2694e+07	9.45681e+07	9.97813e+07	7.57921e+07	8.28374e+07	2.18647e+08	1.75093e+08	1.07342e+08	6.69948e+07	0	0	0	0	0	0
Trimethylpyrazine	8.88696e+07	8.34032e+07	0	8.78424e+07	8.94209e+07	9.10223e+07	8.64552e+07	3.51925e+07	1.37632e+08	9.81665e+07	6.11502e+07	8.46227e+07	8.36557e+07	0	0	0	0	0	0
PC(20:3(5Z,8Z,11Z)/16:0)	8.86293e+07	3.19691e+07	0	2.70658e+07	1.01588e+08	1.01588e+08	1.26137e+08	3.06175e+06	1.48319e+07	8.07575e+06	256831	1.34877e+08	3.07118e+07	0	0	0	0	0	0
3-Fluoro-cis,cis-mucote	8.74251e+07	7.84106e+07	0	8.50534e+07	7.94554e+07	7.88772e+07	9.03197e+07	6.22059e+07	8.81232e+07	9.23899e+07	8.01296e+07	7.36797e+07	7.39357e+07	0	0	0	0	0	0
Permethrin	8.63881e+07	1.02401e+06	0	9.82305e+07	1.1826e+08	1.19821e+08	1.32445e+08	1.00273e+06	1.15077e+06	1.12835e+06	1.02897e+06	755185	1.07808e+06	0	0	0	0	0	0
2-Phosphinomethylmalate	8.30266e+07	9.6931e+07	0	1.06472e+08	1.11832e+08	7.39625e+07	7.24914e+07	9.80199e+07	8.49811e+07	1.41811e+08	9.8194e+07	7.66915e+07	8.18886e+07	0	0	0	0	0	0
L-Selenocysteine	8.02105e+07	2.49511e+07	0	1.00729e+08	1.05088e+08	6.79221e+07	6.44256e+07	2.30957e+07	2.69285e+07	8.06486e+06	7.71879e+06	4.0857e+07	4.30417e+07	0	0	0	0	0	0
cis-5-Tetradecenoylcarnitine	7.91886e+07	3.77909e+07	0	8.4728e+07	9.12297e+07	8.23689e+07	8.78276e+07	7.02781e+07	8.68414e+07	2.74369e+07	1.78131e+07	1.54431e+07	8.9325e+06	0	0	0	0	0	0
Bronopol	7.91676e+07	7.91823e+07	0	6.90779e+07	9.42293e+07	8.69757e+07	8.25814e+07	7.80081e+07	7.42319e+07	8.3753e+07	8.94414e+07	7.62077e+07	7.34517e+07	0	0	0	0	0	0
2,4-DP	7.91536e+07	5.86423e+07	0	6.73494e+07	6.08418e+07	6.88466e+07	8.03653e+07	6.99103e+07	6.56219e+07	5.66321e+07	4.43018e+07	5.1279e+07	6.41087e+07	0	0	0	0	0	0
Cytosine	7.34725e+07	3.5475e+07	4.43747e+08	3.30316e+07	3.40238e+07	1.00995e+08	3.60819e+07	4.13023e+07	4.62855e+07	6.40675e+06	2.46432e+06	5.50919e+07	6.12995e+07	3.76423e+07	3.56454e+08	6.53269e+08	6.20768e+08	5.17226e+08	4.77123e+08
Se-Methylselenomethionine	7.25138e+07	7.13196e+07	0	7.59845e+07	8.38995e+07	8.44161e+07	6.38516e+07	5.98314e+07	5.63902e+07	9.70924e+07	7.82061e+07	6.97654e+07	6.66317e+07	0	0	0	0	0	0
4-Bromophenylthiourea	7.16731e+07	7.80917e+07	0	6.89169e+07	6.34861e+07	7.02709e+07	7.57498e+07	7.87887e+07	7.89739e+07	1.05215e+08	6.70098e+07	6.98199e+07	6.87424e+07	0	0	0	0	0	0
Atheroline	6.97096e+07	6.30064e+07	0	6.97544e+07	9.24151e+07	5.95309e+07	5.28216e+07	6.03859e+07	5.16555e+07	9.65142e+07	7.01932e+07	6.06569e+07	3.86328e+07	0	0	0	0	0	0
Actinidine	6.96211e+07	6.84099e+07	0	7.05695e+07	6.98729e+07	6.81958e+07	7.07519e+07	6.12138e+07	5.85778e+07	7.73705e+07	8.91062e+07	6.04964e+07	6.36946e+07	0	0	0	0	0	0
2-Chloroethanol	6.95247e+07	7.15838e+07	0	6.68571e+07	6.7647e+07	7.47353e+07	7.49877e+07	6.10149e+07	6.3572e+07	8.27771e+07	9.12524e+07	6.35509e+07	6.73353e+07	0	0	0	0	0	0
1-(2,3,4,6-tetrahydroxyphenyl)-3-(2,3,4-trihydroxyphenyl)propane-1,2-dione	6.8817e+07	1.05607e+07	0	9.59229e+07	1.09711e+08	9.00618e+07	8.73382e+07	2.32842e+07	2.50741e+07	299165	117615	7.25108e+06	7.33796e+06	0	0	0	0	0	0
Butyrylcarnitine	6.82643e+07	8.54412e+07	0	4.16411e+07	4.17017e+07	1.50949e+08	1.50031e+08	2.33849e+07	2.6809e+07	5.80802e+07	5.13435e+07	1.72241e+08	1.80789e+08	0	0	0	0	0	0
2-(2-Methylpropyl)pyridine	6.79067e+07	6.64235e+07	0	7.04026e+07	6.87123e+07	7.43208e+07	4.31116e+07	5.25063e+06	6.80129e+07	4.56652e+07	8.67807e+07	1.25766e+08	6.70657e+07	0	0	0	0	0	0
(3E)-4-(2-Carboxyphenyl)-2-oxobut-3-enoate	6.63785e+07	6.90143e+07	0	6.13294e+07	6.14729e+07	1.1037e+08	1.12483e+08	4.63885e+07	5.51942e+07	1.13102e+08	7.68457e+07	5.86858e+07	6.38695e+07	0	0	0	0	0	0
2,6-Toluenediamine	6.36558e+07	1.15938e+08	0	5.59398e+07	5.31301e+07	5.92467e+07	6.28963e+07	8.57595e+07	8.33109e+07	8.70158e+07	2.37687e+08	3.67479e+07	1.65105e+08	0	0	0	0	0	0
Cliomide	6.14277e+07	1.45164e+06	0	1.12061e+08	1.24964e+08	3.72179e+07	3.75384e+07	554622	616188	2.68782e+06	2.75133e+06	1.0339e+06	1.06595e+06	0	0	0	0	0	0
N1-(5-Phospho-alpha-D-ribosyl)-5,6-dimethylbenzimidazole	5.91666e+07	201602	0	7.15616e+07	8.24658e+07	9.76022e+07	9.8473e+07	121011	135344	222821	305677	227127	197635	0	0	0	0	0	0
2,6-Dimethylpyridine	5.86569e+07	5.94239e+07	0	5.77718e+07	5.8901e+07	5.87746e+07	5.87739e+07	5.11748e+07	5.6656e+07	6.39289e+07	7.74008e+07	5.22618e+07	5.51211e+07	0	0	0	0	0	0
Isopropylpyrazine	5.69624e+07	7.94509e+07	0	4.25257e+07	4.35497e+07	5.20573e+07	4.9317e+07	8.04923e+07	6.78803e+07	8.95717e+07	9.72299e+07	6.36951e+07	7.78363e+07	0	0	0	0	0	0
Deoxyguanosine	5.68142e+07	1.90831e+07	1.12127e+06	1.95906e+07	1.94925e+07	4.4476e+07	4.57358e+07	1.86228e+07	2.09257e+07	7.33425e+06	4.13007e+06	3.16098e+07	3.18762e+07	34098.6	16127.6	47466.8	13867.8	20454.6	6.59561e+06
Betagarin	5.62296e+07	6.28979e+07	0	5.39274e+07	5.98229e+07	6.1084e+07	6.01279e+07	4.66838e+07	5.41366e+07	6.74715e+07	1.00363e+08	5.83665e+07	5.03661e+07	0	0	0	0	0	0
CDP-abequose	5.47281e+07	1.3851e+07	0	3.82592e+07	3.45869e+07	1.00912e+08	9.88362e+07	3.03857e+07	3.33319e+07	430138	328921	9.02629e+06	9.60302e+06	0	0	0	0	0	0
Xanthurenate-8-O-beta-D-glucoside	5.25688e+07	1.35418e+07	0	8.65924e+07	9.86579e+07	5.58011e+07	6.17659e+07	4.90204e+06	4.86254e+06	2.08432e+07	1.64292e+07	1.59623e+07	1.82514e+07	0	0	0	0	0	0
N-Nitrosomethylvinylamine	5.05943e+07	3.30514e+07	0	4.40957e+07	4.99084e+07	4.76354e+07	5.32355e+07	2.29714e+07	2.05505e+07	3.34956e+07	2.75835e+07	4.79314e+07	4.5776e+07	0	0	0	0	0	0
5'-Methylthioadenosine	5.04079e+07	7.18076e+07	0	4.81114e+07	4.78437e+07	5.96917e+07	5.69974e+07	4.79333e+07	5.74258e+07	8.21428e+07	5.7534e+07	9.2776e+07	9.30335e+07	0	0	0	0	0	0
Sphingosine	4.44194e+07	4.32847e+07	8.16041e+09	5.23737e+07	3.58571e+07	4.0593e+07	3.33114e+07	5.92833e+07	2.55829e+07	8.57628e+07	5.13088e+06	2.97726e+07	5.41757e+07	1.28186e+10	1.11442e+10	1.09549e+10	9.11579e+09	2.55632e+09	2.37257e+09
Lulicozole	4.25047e+07	2.55072e+06	0	7.26874e+07	6.37768e+07	4.19541e+07	5.20958e+07	489705	687862	2.5948e+06	2.07004e+06	4.66011e+06	4.80177e+06	0	0	0	0	0	0
3-(Dimethylaminomethyl)indole	4.12634e+07	2.00363e+07	0	4.02111e+07	3.72268e+07	5.9381e+07	3.43714e+07	3.59171e+07	1.55782e+07	1.96066e+07	2.27122e+07	1.02587e+07	1.61448e+07	0	0	0	0	0	0
5-Ethyl-2-hexyl-4-methyloxazole	4.00395e+07	6.29503e+07	0	2.72814e+07	2.49733e+07	2.87036e+07	2.77505e+07	6.33214e+07	6.00812e+07	7.3821e+07	6.5544e+07	5.74014e+07	5.75326e+07	0	0	0	0	0	0
Niacinamide	3.93612e+07	2.38154e+08	1.95814e+08	6.1356e+06	5.57453e+06	7.09406e+06	7.67207e+06	8.03442e+07	8.76787e+07	3.83685e+08	3.38642e+08	2.69999e+08	2.68575e+08	4.08336e+07	5.39045e+07	3.30702e+08	3.3756e+08	1.90383e+08	2.21499e+08
Stearoylcarnitine	3.58424e+07	7.81103e+07	0	1.75085e+07	1.65583e+07	5.05326e+07	4.97516e+07	4.72746e+07	2.70461e+07	1.35891e+08	1.23747e+08	7.85131e+07	5.61902e+07	0	0	0	0	0	0
Ornithine	3.38774e+07	6.59273e+06	3.32542e+08	6.29937e+07	6.14412e+07	3.78047e+07	3.53401e+07	2.24352e+06	2.33266e+06	6.91279e+06	4.8976e+06	1.17394e+07	1.14304e+07	2.25056e+08	2.61972e+08	4.19404e+08	4.27626e+08	3.31739e+08	3.29452e+08
Dodecanoylcarnitine	3.26693e+07	1.12944e+07	0	2.10314e+07	2.15958e+07	5.50769e+07	5.61836e+07	1.64728e+07	1.99824e+07	1.25771e+07	8.84206e+06	5.34478e+06	4.5471e+06	0	0	0	0	0	0
L-Cystine	3.24675e+07	6.54935e+06	3.21411e+07	3.86875e+07	3.61358e+07	6.02041e+07	4.70561e+07	7.1173e+06	6.39708e+06	168255	273060	1.33981e+07	1.19423e+07	9.36921e+07	7.46705e+07	8.94274e+06	1.45743e+07	637827	329100
Leucyl-Aspartate	2.93397e+07	1.59336e+06	0	1.69422e+07	1.52946e+07	4.13304e+07	4.02608e+07	712726	970452	804932	730954	3.20705e+06	3.13403e+06	0	0	0	0	0	0
Deoxycytidine	2.84868e+07	1.18688e+07	1.2477e+08	1.23423e+07	1.25613e+07	2.57461e+07	2.70968e+07	1.70255e+07	1.75702e+07	3.67197e+06	2.83387e+06	1.44165e+07	1.56946e+07	1.05028e+08	1.01089e+08	1.22097e+08	1.23825e+08	1.40364e+08	1.5622e+08
Xanthine	2.8374e+07	6.69903e+06	7.11824e+08	5.26779e+07	5.65154e+07	2.91971e+07	2.99497e+07	2.82101e+06	3.2924e+06	9.77396e+06	8.46286e+06	7.96938e+06	7.87457e+06	1.88874e+08	1.89097e+08	6.57978e+08	9.10564e+08	1.13246e+09	1.19197e+09
Propionylcarnitine	2.78036e+07	1.9639e+07	2.56746e+08	2.26382e+07	1.51504e+07	5.11121e+07	5.32489e+07	8.00604e+06	9.10231e+06	2.78645e+07	2.42377e+07	2.40085e+07	2.46148e+07	4.9015e+08	4.797e+08	1.42002e+08	1.47906e+08	9.46298e+07	1.86091e+08
N1-Acetylspermine	2.70179e+07	5.8668e+06	4.06797e+08	2.44965e+07	2.82874e+07	4.99041e+07	5.71413e+07	2.32548e+06	3.96637e+06	938628	1.1912e+06	1.63677e+07	1.04114e+07	6.64741e+08	8.62491e+08	2.28591e+08	2.29305e+08	2.80755e+08	1.74897e+08
Vicianose	2.6657e+07	6.4732e+06	0	2.8558e+07	3.92243e+07	2.88937e+07	4.20492e+07	2.20425e+06	2.90632e+06	6.57238e+06	5.0371e+06	1.52642e+07	6.85496e+06	0	0	0	0	0	0
TG(22:1(13Z)/19:2n6/22:6(4Z,7Z,10Z,13Z,16Z,19Z))	2.64392e+07	638415	0	2.28822e+06	1.68792e+06	1.50444e+07	1.63475e+07	1.55126e+06	2.15541e+06	0	0	63802.4	60016.7	0	0	0	0	0	0
(2E)-Butenoyl-CoA	2.63094e+07	1.07955e+07	0	4.46293e+07	2.02383e+07	2.14161e+07	2.96661e+07	9.91321e+06	8.97162e+06	1.95111e+07	114555	8.03389e+06	1.82289e+07	0	0	0	0	0	0
Oxalyl-CoA	2.56021e+07	20867.5	0	3.73849e+07	3.92884e+07	3.91556e+07	3.70308e+07	19354.3	24106.3	29422.8	0	22736.6	29584.7	0	0	0	0	0	0
3,3'-Biflaviolin	2.49065e+07	1.89985e+06	0	3.32397e+07	3.66593e+07	3.02532e+07	3.00736e+07	803373	1.03402e+06	2.77881e+06	2.79827e+06	2.01137e+06	1.97327e+06	0	0	0	0	0	0
Glutathioselenol	2.34221e+07	4.37888e+06	0	3.22103e+07	3.43184e+07	2.28071e+07	2.34303e+07	4.19314e+06	5.0654e+06	8.06681e+06	6.31945e+06	1.40193e+06	1.22654e+06	0	0	0	0	0	0
Hydroxytriphenylstannane	2.2793e+07	4.59213e+06	0	4.62799e+07	3.69053e+07	2.80023e+07	2.5532e+07	2.23805e+06	2.37665e+06	1.51866e+06	1.23508e+06	1.1036e+07	9.14838e+06	0	0	0	0	0	0
5-Methylcytosine	2.22622e+07	2.13281e+06	1.95211e+06	0	0	2.17283e+07	2.39878e+07	0	0	0	0	379660	1.24172e+07	557611	864514	1.34611e+06	1.30259e+06	5.81458e+06	1.82729e+06
Indole	2.13969e+07	2.15579e+07	9.4354e+08	2.70476e+07	2.86424e+07	1.98554e+07	1.202e+07	2.13615e+07	2.26603e+07	2.68165e+07	2.01481e+07	2.21767e+07	1.61846e+07	1.71227e+09	1.66763e+09	5.41533e+08	5.44407e+08	6.01144e+08	5.94256e+08
6-Demethylsterigmatocystin	2.1012e+07	2.07841e+06	0	1.36713e+07	2.02391e+07	1.67404e+07	2.24167e+07	612341	953402	1.91817e+06	2.04126e+06	5.68327e+06	1.26201e+06	0	0	0	0	0	0
Benzaldehyde	1.99612e+07	1.3837e+07	2.21388e+08	1.92957e+07	1.93324e+07	2.22393e+07	2.22222e+07	7.46463e+06	8.96276e+06	1.16603e+07	1.21008e+07	2.15061e+07	2.13273e+07	3.76463e+08	3.52834e+08	1.42098e+08	1.38912e+08	1.69521e+08	1.48501e+08
Deoxyinosine	1.95527e+07	7.00159e+06	2.04515e+07	2.24337e+07	2.22427e+07	2.02547e+07	1.98084e+07	6.63746e+06	7.07766e+06	4.71574e+06	2.70251e+06	1.05016e+07	1.03746e+07	4.31121e+07	3.78823e+07	1.34203e+07	1.33115e+07	7.00746e+06	7.97519e+06
Uracil	1.92872e+07	3.45068e+07	2.0932e+09	2.97619e+07	3.05995e+07	2.83881e+07	2.69739e+07	1.54528e+07	1.8994e+07	5.1622e+07	4.08272e+07	4.1324e+07	3.88208e+07	7.07498e+08	7.64792e+08	2.71735e+09	2.67326e+09	2.92822e+09	2.76806e+09
LysoPE(20:3(11Z,14Z,17Z)/0:0)	1.77662e+07	3.33356e+07	0	1.39874e+07	1.03024e+07	2.08639e+07	2.15816e+07	1.48095e+07	1.27772e+07	4.9664e+07	4.99904e+07	3.54061e+07	3.73665e+07	0	0	0	0	0	0
U50488	1.67598e+07	8.04411e+07	3.05363e+06	2.09262e+07	1.79976e+07	1.22571e+07	1.86759e+07	1.91994e+07	2.4326e+07	1.04838e+08	9.24178e+07	1.13034e+08	1.28832e+08	59617.8	103702	4.5199e+06	4.53958e+06	4.54948e+06	4.54948e+06
Glycylleucine	1.65995e+07	2.11334e+06	0	1.9325e+07	1.47752e+07	2.41638e+07	2.5221e+07	687244	754141	674585	604082	4.68874e+06	5.27123e+06	0	0	0	0	0	0
WIN54954	1.62776e+07	1.75362e+06	0	1.68065e+07	1.48115e+07	8.77086e+06	1.0763e+07	1.79689e+06	1.3989e+06	2.2952e+06	1.02039e+06	1.69284e+06	2.31749e+06	0	0	0	0	0	0
Benzofep	1.52442e+07	3.81396e+06	0	1.7318e+07	1.64036e+07	1.35929e+07	1.55407e+07	4.11467e+06	5.06215e+06	1.86423e+06	1.74012e+06	4.74072e+06	5.36185e+06	0	0	0	0	0	0
LysoPC(P-16:0)	1.34174e+07	4.89794e+07	0	1.37325e+07	1.46378e+07	2.05013e+07	2.00006e+07	1.20279e+07	1.28767e+07	7.66781e+07	5.24899e+07	7.15028e+07	6.83012e+07	0	0	0	0	0	0
S-(1,2-Dichlorovinyl)thiol	1.33958e+07	1.23915e+06	0	1.32545e+07	1.4507e+07	8.90237e+06	9.85313e+06	861268	877291	853081	1.90377e+06	1.36987e+06	1.5696e+06	0	0	0	0	0	0
Cytidine	1.32001e+07	4.90862e+07	7.94224e+08	1.3905e+06	1.24387e+06	6.72092e+06	9.23553e+06	4.57142e+07	5.39098e+07	2.56202e+06	2.62221e+06	7.48906e+07	1.14819e+08	5.17169e+08	5.26234e+08	1.09481e+09	1.08208e+09	7.31222e+08	8.1383e+08
1,2,3,4,6,7,8-Heptachlorodibenzofuran	1.30007e+07	540065	0	1.22816e+07	1.21823e+07	9.47372e+06	8.61366e+06	263470	349497	480851	269873	803314	1.07339e+06	0	0	0	0	0	0
Phosphorylcholine	1.15066e+07	5.06084e+06	6.11127e+08	1.65715e+07	1.7901e+07	1.51461e+07	7.35099e+06	5.04511e+06	5.07069e+06	6.49326e+06	1.68226e+06	6.19361e+06	5.88015e+06	4.56225e+08	5.49577e+08	9.47475e+08	5.80411e+08	6.30278e+08	5.028e+08
5,6-Dihydro-5-fluorouracil	9.40441e+06	3.34026e+06	8.66434e+09	9.62056e+06	1.0623e+07	9.96022e+06	9.8303e+06	4.25712e+06	4.94084e+06	3.19261e+06	2.97591e+06	2.45254e+06	2.22253e+06	1.21501e+10	1.21575e+10	4.68312e+09	4.93745e+09	6.38719e+09	1.16706e+10
3-Methylindole	7.3773e+06	4.79416e+06	6.32123e+08	6.41249e+06	6.57668e+06	7.96289e+06	8.17673e+06	2.25152e+06	2.9214e+06	3.92318e+06	4.05458e+06	7.57082e+06	8.04345e+06	1.20632e+09	1.16715e+09	3.40004e+08	3.2206e+08	3.81932e+08	3.75274e+08
5-Hydroxylysine	6.73813e+06	2.32741e+07	1.35803e+08	8.8168e+06	8.88688e+06	7.55614e+06	7.10364e+06	1.76326e+07	1.80923e+07	2.54218e+07	1.99912e+07	3.10883e+07	2.74183e+07	1.12712e+08	1.11119e+08	1.66647e+08	1.48594e+08	1.41207e+08	1.34539e+08
Aniline	5.25886e+06	5.08433e+06	1.52287e+08	4.72885e+06	5.27402e+06	5.13974e+06	5.09867e+06	5.15167e+06	5.15141e+06	6.0852e+06	3.44577e+06	5.3979e+06	5.27401e+06	3.65976e+08	2.84904e+08	1.05864e+08	7.57499e+07	3.69195e+07	4.43084e+07
Piperidine	4.61387e+06	1.14862e+06	1.388e+10	6.56563e+06	6.90552e+06	6.13954e+06	5.93371e+06	976753	1.08804e+06	1.40627e+06	1.23763e+06	960213	1.22284e+06	6.62063e+09	1.13314e+10	2.19264e+10	1.27966e+10	1.58793e+10	1.47254e+10
Prothiocozole	1.49114e+06	3.09022e+07	0	2.31325e+06	1.99721e+06	1.61014e+06	2.56338e+06	4.03015e+06	6.09036e+06	4.81589e+07	5.49716e+07	3.60052e+07	3.61571e+07	0	0	0	0	0	0
Phytosphingosine	1.27901e+06	1.69443e+06	7.50297e+08	1.4155e+06	1.25513e+06	1.1516e+06	1.0379e+06	1.62797e+06	833846	2.10067e+06	377889	2.23955e+06	2.98665e+06	7.28283e+08	4.81458e+08	4.12118e+08	3.2961e+08	1.26523e+09	1.28509e+09
Anandamide	1.12761e+06	1.67406e+07	3.90729e+07	614830	630757	538891	522680	2.01603e+06	2.32814e+06	3.28375e+07	3.60789e+07	1.24164e+07	1.47665e+07	4.30271e+07	5.1635e+07	6.81711e+07	5.95273e+07	6.86014e+06	5.21691e+06
N-Alpha-acetyllysine	0	0	3.11427e+10	0	0	0	0	0	0	0	0	0	0	5.85028e+10	5.68158e+10	1.71241e+10	1.63302e+10	1.9336e+10	1.8747e+10
p-Octopamine	0	0	6.53822e+09	0	0	0	0	0	0	0	0	0	0	4.5364e+09	4.59535e+09	6.67211e+09	6.79174e+09	8.60495e+09	8.02879e+09
3,4-Dihydroxyphenylpropanoate	0	0	5.71337e+09	0	0	0	0	0	0	0	0	0	0	3.8546e+09	4.01039e+09	5.85214e+09	5.92999e+09	7.49008e+09	7.14301e+09
2-Dehydropantoate	0	0	1.88468e+09	0	0	0	0	0	0	0	0	0	0	3.49403e+09	3.4135e+09	1.04428e+09	1.01537e+09	1.16943e+09	1.17146e+09
allopurinol	0	0	1.77066e+09	0	0	0	0	0	0	0	0	0	0	1.86872e+09	1.56453e+09	1.95387e+09	1.99181e+09	1.54363e+09	1.70141e+09
Benzoate	0	0	1.70747e+09	0	0	0	0	0	0	0	0	0	0	2.36259e+09	1.66616e+09	1.54949e+09	1.55202e+09	1.87547e+09	1.23909e+09
Thiabendazole	0	0	1.69267e+09	0	0	0	0	0	0	0	0	0	0	1.50671e+09	1.44734e+09	1.84236e+09	1.78176e+09	1.72005e+09	1.85778e+09
Palmitoyl-L-carnitine	0	0	1.66593e+09	0	0	0	0	0	0	0	0	0	0	2.25555e+09	2.12678e+09	1.87335e+09	2.092e+09	2.11544e+08	1.43633e+09
Norepinephrine	0	0	1.53807e+09	0	0	0	0	0	0	0	0	0	0	2.7899e+09	2.78023e+09	7.46032e+08	7.33207e+08	1.1353e+09	1.04377e+09
Butyryl-L-carnitine	0	0	1.25763e+09	0	0	0	0	0	0	0	0	0	0	2.26646e+09	2.30589e+09	1.30083e+09	1.33295e+09	1.89399e+08	1.50254e+08
2-Methylserine	0	0	1.12612e+09	0	0	0	0	0	0	0	0	0	0	7.11308e+08	8.11121e+08	1.15549e+09	1.18017e+09	1.49873e+09	1.39989e+09
1,5-Naphthalenediamine	0	0	1.03415e+09	0	0	0	0	0	0	0	0	0	0	1.90108e+09	1.87384e+09	5.87262e+08	5.55001e+08	6.46206e+08	6.41489e+08
Deoxyuridine	0	0	8.93461e+08	0	0	0	0	0	0	0	0	0	0	1.00221e+09	7.97107e+08	8.0795e+08	7.54214e+08	8.20296e+08	1.17899e+09
Ribavirin	0	0	7.65061e+08	0	0	0	0	0	0	0	0	0	0	4.59489e+08	5.23052e+08	1.43706e+09	1.27149e+09	8.90253e+08	9.02098e+06
L-Leucine	0	0	6.40879e+08	0	0	0	0	0	0	0	0	0	0	9.95499e+08	1.27339e+09	3.96991e+08	2.92351e+08	5.53106e+08	3.33937e+08
Isophorone	0	0	6.11086e+08	0	0	0	0	0	0	0	0	0	0	1.7439e+08	1.69046e+08	1.13804e+09	8.56019e+08	4.52949e+08	8.76072e+08
Fomepizole	0	0	5.69708e+08	0	0	0	0	0	0	0	0	0	0	5.61059e+08	3.23532e+08	1.41266e+08	1.41486e+08	1.4434e+09	8.07512e+08
2-Hydroxyphenethylamine	0	0	5.63083e+08	0	0	0	0	0	0	0	0	0	0	3.88857e+08	3.86827e+08	5.74939e+08	5.84609e+08	7.40949e+08	7.02316e+08
1,1-Dimethylbiguanide	0	0	5.17194e+08	0	0	0	0	0	0	0	0	0	0	9.73585e+08	9.67645e+08	2.38775e+08	2.38007e+08	3.58866e+08	3.26289e+08
Ethionamide	0	0	4.40132e+08	0	0	0	0	0	0	0	0	0	0	6.30932e+08	4.2803e+08	3.49061e+08	4.06129e+08	3.43086e+08	4.83556e+08
Benzamide	0	0	4.27114e+08	0	0	0	0	0	0	0	0	0	0	6.8603e+08	7.60496e+08	2.59382e+08	2.5498e+08	3.05738e+08	2.96057e+08
D-synephrine	0	0	4.19132e+08	0	0	0	0	0	0	0	0	0	0	6.49228e+08	6.81e+08	2.72301e+08	2.69871e+08	3.52768e+08	2.89625e+08
N6-Acetyl-L-lysine	0	0	3.81638e+08	0	0	0	0	0	0	0	0	0	0	7.35502e+08	7.57189e+08	1.0333e+08	1.13654e+08	3.05864e+08	2.74291e+08
N-Carbamoylputrescine	0	0	3.51251e+08	0	0	0	0	0	0	0	0	0	0	2.01428e+08	4.00594e+08	3.36583e+08	3.9936e+08	5.00963e+08	2.68577e+08
N5-(L-1-Carboxyethyl)-L-ornithine	0	0	3.39403e+08	0	0	0	0	0	0	0	0	0	0	3.83636e+08	4.0627e+08	1.47524e+08	2.17382e+08	5.23129e+08	3.58479e+08
7-Methylguanine	0	0	2.81557e+08	0	0	0	0	0	0	0	0	0	0	1.70607e+08	1.75586e+08	3.30827e+08	3.29306e+08	3.33889e+08	3.4913e+08
O-Phosphoethanolamine	0	0	2.81244e+08	0	0	0	0	0	0	0	0	0	0	2.68917e+08	2.68674e+08	2.94378e+08	2.7667e+08	2.9324e+08	2.85586e+08
1-Arachidonoylglycerol	0	0	2.72644e+08	0	0	0	0	0	0	0	0	0	0	1.91912e+08	2.79994e+08	3.62065e+08	3.01249e+08	2.61827e+08	2.38813e+08
Zingiberene	0	0	2.71242e+08	0	0	0	0	0	0	0	0	0	0	3.21842e+08	3.22415e+08	3.23663e+08	99307.7	3.28119e+08	3.31316e+08
(E)-Monocrotophos	0	0	2.53992e+08	0	0	0	0	0	0	0	0	0	0	1.13453e+08	3.00225e+08	1.96956e+08	1.5824e+08	4.61414e+08	2.9366e+08
(R)-Laudanidine	0	0	2.505e+08	0	0	0	0	0	0	0	0	0	0	6.98239e+08	3.68559e+08	1.15327e+08	9.85008e+07	1.16377e+08	1.05995e+08
Isochavicol	0	0	2.3723e+08	0	0	0	0	0	0	0	0	0	0	1.9053e+08	1.94366e+08	2.64938e+08	2.83511e+08	2.49144e+08	2.40887e+08
Cilastatin	0	0	2.35685e+08	0	0	0	0	0	0	0	0	0	0	4.02167e+08	4.76461e+08	8.88947e+07	1.01614e+08	1.81934e+08	1.63037e+08
myo-Inositol	0	0	2.29034e+08	0	0	0	0	0	0	0	0	0	0	3.62525e+08	1.18305e+08	1.35954e+08	4.08197e+08	1.66032e+08	1.83189e+08
1-Hydroxypyrene	0	0	2.27259e+08	0	0	0	0	0	0	0	0	0	0	3.60394e+08	3.67393e+08	1.50732e+08	1.37779e+08	1.76926e+08	1.7033e+08
6-Methylmercaptopurine	0	0	2.15241e+08	0	0	0	0	0	0	0	0	0	0	3.58536e+08	3.58982e+08	1.31401e+08	1.20875e+08	1.70853e+08	1.50799e+08
D-Octopine	0	0	2.1483e+08	0	0	0	0	0	0	0	0	0	0	1.84886e+08	2.36086e+08	1.0758e+08	1.16669e+08	3.39997e+08	3.03764e+08
Saccharopine	0	0	2.04796e+08	0	0	0	0	0	0	0	0	0	0	5.03467e+08	3.40039e+08	8.10226e+07	8.61185e+07	1.12731e+08	1.05395e+08
Fenamiphos	0	0	2.03646e+08	0	0	0	0	0	0	0	0	0	0	2.36348e+08	2.4425e+08	1.53682e+08	1.66323e+08	2.2684e+08	1.94435e+08
Olopatadine	0	0	1.89363e+08	0	0	0	0	0	0	0	0	0	0	1.15294e+08	2.28317e+08	2.13439e+08	1.97203e+08	2.25583e+08	1.56342e+08
Fuberidazole	0	0	1.85958e+08	0	0	0	0	0	0	0	0	0	0	3.38009e+08	3.44699e+08	9.14189e+07	9.33733e+07	1.29594e+08	1.18656e+08
Guvacine	0	0	1.81811e+08	0	0	0	0	0	0	0	0	0	0	2.20086e+08	4.25853e+08	7.79432e+07	1.53343e+08	1.10681e+08	1.02962e+08
N6-Acetyl-N6-hydroxy-L-lysine	0	0	1.73347e+08	0	0	0	0	0	0	0	0	0	0	1.52963e+08	1.43757e+08	2.60547e+08	2.19628e+08	1.25196e+08	1.37989e+08
1D-1-Guanidino-3-amino-1,3-dideoxy-scyllo-inositol	0	0	1.70354e+08	0	0	0	0	0	0	0	0	0	0	1.22024e+08	1.22883e+08	1.86196e+08	1.86593e+08	2.06624e+08	1.97806e+08
(+)-cis-Isopulegone	0	0	1.68627e+08	0	0	0	0	0	0	0	0	0	0	1.91538e+08	1.51218e+08	1.53547e+08	1.67133e+08	1.87805e+08	1.60521e+08
5-Methylthioadenosine	0	0	1.67925e+08	0	0	0	0	0	0	0	0	0	0	7.24583e+07	7.65019e+07	1.63893e+08	1.64357e+08	2.6982e+08	2.60518e+08
Indolepyruvate	0	0	1.65148e+08	0	0	0	0	0	0	0	0	0	0	1.71516e+08	1.89457e+08	1.39845e+08	1.49281e+08	1.78588e+08	1.622e+08
5-Hydroxypyrazinamide	0	0	1.64414e+08	0	0	0	0	0	0	0	0	0	0	1.06976e+08	1.15731e+08	1.64589e+08	1.73206e+08	2.21935e+08	2.04048e+08
1-Hexadecanol	0	0	1.6279e+08	0	0	0	0	0	0	0	0	0	0	1.49457e+08	8.63747e+07	1.58573e+08	2.30847e+08	2.04696e+08	1.46792e+08
Oleoylethanolamide	0	0	1.49466e+08	0	0	0	0	0	0	0	0	0	0	1.14445e+08	1.38427e+08	2.61692e+08	2.7471e+08	7.0355e+07	3.71692e+07
Ergothioneine	0	0	1.46798e+08	0	0	0	0	0	0	0	0	0	0	1.17864e+08	1.22679e+08	2.12577e+08	2.05665e+08	1.13202e+08	1.08802e+08
L-Targinine	0	0	1.43722e+08	0	0	0	0	0	0	0	0	0	0	1.32501e+08	1.32594e+08	1.06462e+08	1.11488e+08	2.0348e+08	1.75808e+08
gamma-Glutamylalanine	0	0	1.43251e+08	0	0	0	0	0	0	0	0	0	0	1.87092e+08	1.79089e+08	8.3728e+07	9.25815e+07	1.63338e+08	1.5368e+08
L-Alanine	0	0	1.40708e+08	0	0	0	0	0	0	0	0	0	0	4.87724e+07	1.10565e+08	1.31807e+08	1.11616e+08	2.2256e+08	2.18929e+08
Bepridil	0	0	1.3753e+08	0	0	0	0	0	0	0	0	0	0	1.13962e+08	1.21596e+08	1.30374e+08	1.4053e+08	1.52375e+08	1.66341e+08
(R)-2-O-Sulfolactate	0	0	1.29596e+08	0	0	0	0	0	0	0	0	0	0	6.78691e+07	1.59554e+08	1.41197e+08	1.58467e+08	1.30731e+08	1.1976e+08
Imidazol-5-yl-pyruvate	0	0	1.27225e+08	0	0	0	0	0	0	0	0	0	0	1.90578e+08	1.82889e+08	8.8349e+07	8.45605e+07	1.03355e+08	1.13616e+08
(R)-4-Hydroxymandelate	0	0	1.25813e+08	0	0	0	0	0	0	0	0	0	0	2.04499e+08	1.89277e+08	6.79525e+07	7.37567e+07	1.10748e+08	1.08648e+08
N4-Acetylsulfamethoxazole	0	0	1.21995e+08	0	0	0	0	0	0	0	0	0	0	8.3734e+07	9.27483e+07	1.43923e+08	1.45546e+08	1.40586e+08	1.25434e+08
Obacunone	0	0	1.18464e+08	0	0	0	0	0	0	0	0	0	0	9.04213e+07	5.00077e+07	9.94212e+07	3.57041e+08	7.51092e+07	3.87808e+07
Norsanguinarine	0	0	1.16911e+08	0	0	0	0	0	0	0	0	0	0	1.23503e+08	1.19604e+08	1.16756e+08	1.14798e+08	1.13626e+08	1.13181e+08
D-Lysopine	0	0	1.13659e+08	0	0	0	0	0	0	0	0	0	0	1.98661e+08	5.02604e+07	3.86002e+07	3.98685e+07	1.79787e+08	1.74779e+08
4-Hydroxyphenylacetaldehyde	0	0	1.08131e+08	0	0	0	0	0	0	0	0	0	0	1.42773e+08	1.46318e+08	1.14837e+08	1.15215e+08	7.16625e+07	5.79805e+07
Vitexin	0	0	1.07882e+08	0	0	0	0	0	0	0	0	0	0	1.10511e+08	8.73157e+07	1.32385e+08	1.93281e+08	8.95606e+07	3.42407e+07
L-Theanine	0	0	1.04579e+08	0	0	0	0	0	0	0	0	0	0	2.20177e+08	6.90101e+07	1.12274e+08	7.27183e+07	7.72384e+07	7.60549e+07
Cortexolone	0	0	1.01655e+08	0	0	0	0	0	0	0	0	0	0	1.04249e+08	9.6506e+07	9.49475e+07	1.07504e+08	1.0912e+08	9.76017e+07
Fisetin	0	0	9.87496e+07	0	0	0	0	0	0	0	0	0	0	1.49098e+08	1.1227e+08	1.18296e+08	6.19871e+07	6.22937e+07	8.8553e+07
O-Acetylserine	0	0	9.75632e+07	0	0	0	0	0	0	0	0	0	0	1.34021e+08	1.31177e+08	6.68545e+07	7.11424e+07	9.37374e+07	8.84476e+07
Ciliatine	0	0	9.72568e+07	0	0	0	0	0	0	0	0	0	0	1.50933e+08	1.4028e+08	1.04648e+08	1.08586e+08	3.29493e+07	4.61444e+07
(5-L-Glutamyl)-L-glutamate	0	0	9.69893e+07	0	0	0	0	0	0	0	0	0	0	1.18443e+08	1.10275e+08	6.33339e+07	7.25444e+07	1.11061e+08	1.06279e+08
Salicin	0	0	9.58626e+07	0	0	0	0	0	0	0	0	0	0	4.41905e+07	4.55453e+07	1.15884e+08	1.16824e+08	1.30724e+08	1.22008e+08
Dihydrouracil	0	0	9.49566e+07	0	0	0	0	0	0	0	0	0	0	5.29245e+07	5.84269e+07	1.14809e+08	1.56227e+08	9.18842e+07	9.54683e+07
Visnagin	0	0	9.3878e+07	0	0	0	0	0	0	0	0	0	0	1.04875e+08	1.22348e+08	1.23018e+08	7.37335e+07	5.02802e+07	8.90135e+07
Allocystathionine	0	0	9.38365e+07	0	0	0	0	0	0	0	0	0	0	1.26644e+08	1.35639e+08	4.91079e+07	5.51107e+07	1.02643e+08	9.38739e+07
24-Methylenecycloartanol	0	0	9.31452e+07	0	0	0	0	0	0	0	0	0	0	1.14586e+08	7.09493e+07	9.43325e+07	1.20999e+08	9.22554e+07	6.57494e+07
Colchicine	0	0	9.11502e+07	0	0	0	0	0	0	0	0	0	0	6.80732e+07	6.20178e+07	1.06876e+08	9.38752e+07	9.22591e+07	1.238e+08
cis-4-Hydroxy-D-proline	0	0	8.99908e+07	0	0	0	0	0	0	0	0	0	0	9.27332e+07	8.24359e+07	8.88459e+07	9.52455e+07	9.06238e+07	9.00604e+07
1,8-Dinitropyrene	0	0	8.53407e+07	0	0	0	0	0	0	0	0	0	0	9.85173e+07	1.04744e+08	7.35431e+07	6.83645e+07	8.19373e+07	8.49379e+07
L-Valine	0	0	8.50279e+07	0	0	0	0	0	0	0	0	0	0	1.3587e+08	1.37364e+08	4.74207e+07	5.06908e+07	7.06801e+07	6.81412e+07
Acetophenone	0	0	8.32757e+07	0	0	0	0	0	0	0	0	0	0	1.24822e+08	1.37908e+08	5.38675e+07	5.26063e+07	6.51916e+07	6.52583e+07
Vecuronium	0	0	7.7905e+07	0	0	0	0	0	0	0	0	0	0	9.28763e+07	7.50812e+07	5.85972e+07	9.36817e+07	7.2451e+07	7.47428e+07
Gyromitrin	0	0	7.48369e+07	0	0	0	0	0	0	0	0	0	0	1.17051e+08	9.91409e+07	4.3342e+07	4.69467e+07	7.12035e+07	7.13369e+07
O-Acetyl-L-homoserine	0	0	7.19648e+07	0	0	0	0	0	0	0	0	0	0	6.74387e+07	9.07346e+07	7.45184e+07	6.10181e+07	6.70603e+07	7.10189e+07
Mitomycin	0	0	6.94062e+07	0	0	0	0	0	0	0	0	0	0	1.18033e+08	1.12471e+08	4.22368e+07	4.24293e+07	5.05111e+07	5.07557e+07
Rutamarin	0	0	6.60171e+07	0	0	0	0	0	0	0	0	0	0	4.67125e+07	8.62464e+07	7.77494e+07	4.4782e+07	8.59487e+07	5.46637e+07
2-Methyl-6-phytylhydroquinone	0	0	6.5086e+07	0	0	0	0	0	0	0	0	0	0	8.2557e+07	6.95707e+07	6.58729e+07	7.22691e+07	5.66478e+07	4.35988e+07
Isoetharine	0	0	6.33995e+07	0	0	0	0	0	0	0	0	0	0	4.52078e+07	4.60347e+07	6.28002e+07	6.39351e+07	7.22995e+07	9.01195e+07
L-3-Cyanoalanine	0	0	6.15027e+07	0	0	0	0	0	0	0	0	0	0	4.90243e+07	4.80764e+07	7.91874e+07	6.90485e+07	6.27717e+07	6.09079e+07
erythro-3-Hydroxy-Ls-aspartate	0	0	6.09736e+07	0	0	0	0	0	0	0	0	0	0	4.9052e+07	5.28474e+07	8.19998e+07	8.2346e+07	5.47285e+07	4.48682e+07
2,4-Dinitrotoluene	0	0	5.87688e+07	0	0	0	0	0	0	0	0	0	0	5.46115e+07	6.94783e+07	5.35423e+07	4.97763e+07	6.56764e+07	5.95282e+07
4,4-Dihydroxy-alpha-methylstilbene	0	0	5.75215e+07	0	0	0	0	0	0	0	0	0	0	5.51396e+07	5.4738e+07	5.7139e+07	5.67627e+07	5.82082e+07	6.31415e+07
